# Supplementary material for: Integrated transcriptome and in vitro analysis revealed anti-proliferative effect of citral in human stomach cancer through apoptosis
Source: Sci Rep. 2019 Mar 19;9:4883. doi: 10.1038/s41598-019-41406-8 (PMC6425008; doi:10.1038/s41598-019-41406-8)
Supplement: Supplementary file 2 — Supplementary Info [file 41598_2019_41406_MOESM2_ESM.xlsx]

## Sheet: Interaction data
Name	interacting partners
STIP1	WRAP73; HSP90AA1; POU2F1; HSPA14; IKBKE; USP49; PRNP; SUMO4; NME1-NME2; CDC37; NPAT; PTGES3; TRAF6; EGFR; NME2; HSPA4; HSPA1A; EPB41; GAPDH; MAPK13;
HSP90AA1	STIP1; PRKCD; MAP3K7; TOMM34; PIM1; STUB1; RUNX1T1; NR3C1; TGFBR1; NDRG1; STAT3; IKBKG; AR; RIPK1; MAP3K14; CDC37L1; UCHL1; APAF1; FKBP6; CSNK2A2; AHSA1; TRAF2; PPP2R2B; ERN1; TBK1; FLT3; TP53; AKT1; NOS1; CDC37; CSNK2A1; CUL4A; IKBKB; RELA; STK11; HSPA8; RAF1; RPS3A; BRMS1; TAB1; PPIL2; NPAS2; NOS3; SGTA; GUCY1B3; SIM1; LSM1; CHUK; VCP; DAP3; ACTB; APP; PRKCA; AKT2; TUBA1A; JUN; HSPA1A; RIPK2; P…
PSMC1	ATG4C; ATXN7; PSMD7; PSMC6; PSMD2; UCHL5; PSMD13; PSMA1; PSMC2; TRAF6; PAAF1; TNFRSF10D; MYC; PSMD10; PSMD6; PSMC5; PMS1; EEF1D; PSMD14; PMS2; FTSJ1; PSMD1; PSMD5; USP14; CCDC85B; ATG5; PSMC4; VCP; HLA-B; PSMA7; NFKB2; TNIK;
UBB	RAD23A; SKP2; RIPK3; CFTR; GRB2; TRAF6; STUB1; BIRC2; UCHL1; FSHR; UBASH3B; TRIM37; H2AFX; TRAF1; PSMD5; RABGEF1; SFPQ; RAD23B; IKBKG; CDC6; DAZAP2; NEDD4; SMURF2; WWP2; DUSP1; CDKN1B; OTUD7B; ELF4; PIN1; BRCA1; PCNA; MAP3K3; TSG101; GGA1; CCDC50; SMAD4; LYN; RNF11; HSPA8; RHOA; NTRK2; NBR1; TRADD; HLA-A; UBASH3A; RNF43; EGFR; TAB2; ZNF385A; MED9; TNFRSF1A; NTRK1; CASP8; JUN; SPG20; ARRB2; CDX2; …
BRF2	UNC45A; HSD17B11; IPO4; HSPB1; MYO1B; XPO7; SSR3; NOC2L; IARS; ABCD3; SNAPC4; ATAD3A; TBP; MMS19; AIFM1; XPO4; SURF4; COPG1; HACD3; DPM1; ARL1; RNF219; DDX20; TMEM33; SRPRB; TIMM23; SSR1; PSMD3; HLTF; OTUD4; MARS; SF3B1; MCM7; PCID2; SLC3A2; USP9Y; ATP2A3; XPO6; PDS5A; RBL2; FANCI; GCN1; MTFP1; TNPO3; SMPD4; CCDC59; TXNDC12; DNAAF5; ZW10; GEMIN4; PDHB; CHP1; NUP93; KDELR1; SMAP1; TTC27; COPB2; TM…
FTL	KNG1; MPHOSPH6; TAF10; GADD45A; MPP6; MAP3K12; FTH1; GRB2; PTN; SPINK7; CLEC4G; IGDCC3; SMAD9; MYOC; PIK3CA; TSG101; RAP2A;
DEDD2	CASP8; DEDD; CFLAR; CASP10; GTF3C3;
HSPB8	HSPB7; HSPB6; CRYAB; MAPK3; HSPB1; CSNK2A1; HSPB2; PRKCA; BAG3; HSPB3;
CLTB	CALM1; HIP1; ARRB2; CLTC; HIP1R; PQBP1; CSNK2A2; CSNK2A1;
CACYBP	OTUD5; TRAF6; ARF6; CNOT8; S100A12; EIF1B; S100P; FOS; EPB41; USP13; FTSJ1; TFE3; GH1; EIF6; SKP1; CTNNB1; HLA-B; S100A1; SIAH1; ZRANB1; RAC3; PRKAB1; IKBKE; STK3; NME2; MCC; SIAH2; S100A6; S100B; MAPK13; TBL1X; NME1-NME2; TNIK; MPG;
PSMA2	TNIK; SLX1B; EIF1B; NME2; PSMA3; NME1-NME2; PSMB2; PSMA6; UCHL5; PSMA4; MPG; MYC; PSMA1; PSMD6; BCAR3; PSMB5; PSMB1; PAK2; ATG5; HLA-C; PSMB9; SLX1A; PON2; PSMB7; PLK1; PSMB8; PSMA7; PSMB4; IKBKE; PSMB10; VHL; TRAF6; CUL1; PSMB6; HUS1; PSMB3; PSMA5;
UBE2L3	CCNB1IP1; DTX3; PTEN; ARIH2; ARIH1; MID1; CBL; ITCH; EIF1B; MKRN3; PINX1; RNF19B; EPB41; BRCA1; RNF216; TRAF7; RNF125; CBLC; SMAD4; UBOX5; RNF113B; UBASH3A; UBE3A; CUL9; RNF144A; PARK2; EIF4E2; TRAF6; RPL19; WWP2; RNF144B; CASP8; POLR2A; SMURF2; AURKA; NEDD4L; VHL; PRKAB1; TRIM39; RBCK1; RNF19A; NEDD4;
HSPA1A	STIP1; HSP90AA1; RHOA; DNAJB11; STUB1; BAG2; PPP2R2B; SLC5A1; CFAP52; TANK; ARRB2; PACSIN1; ST13; YWHAQ; EIF2AK2; MAP3K5; TNFRSF1B; SMAD3; GRIN2D; SNCA; TERF2IP; GZMA; APOB; HCFC1; NFKB2; TOMM70A; CFTR; HSPA8; CUL4A; TRADD; YWHAG; DYX1C1; BAG3; RAP1A; PEX5; MAP3K3; SOX9; PACSIN2; PTMA; RELA; MAP3K7; IKBKE; HSPBP1; MAP3K8; BAG1; MSR1; COPS5; NFKBIA; BAG6; REL; ATXN1; NQO1; NR3C1; TRAF3IP1; CDH1; F…
PSMC2	PSMC1; PSMD2; PSMD10; PSMD5; POLR2M; NDC80; MYC; TRAF6; GTF2B; UCHL5; PSMD7; GH1; PSMD14; PAAF1; IKBKE; USP14; PSMC5; PSMC4; PSMC6; GTF2H1; GTF2F1; GCOM1; PMS2; PSMD6; TBP; NDRG1; ATG4C; SKIL; SUMO4; PSMD13; ATXN7; MPG;
PSMD2	PSMC1; PSMC2; PSMC5; UBLCP1; IKBKE; PAAF1; TRAF6; MCC; ADRM1; UCHL5; UNC119; NDRG1; PTN; BCAR3; PSMD13; UBE3C; HMOX1; ATXN7; PSMC6; TNFRSF1A; NFKB2; CFTR; PSMC4; PSMD5; WRAP73; NEK6; ZBTB16; ATG4C; PSMD6; MYC; RIF1; HLA-B; PSMD10; PSMD7; TP63; LRIF1; USP14; UBA5;
PSMB5	PSMA2; MYC; PINX1; USP14; PLK1; SLX1B; PSMD6; ABCB5; EPB41; PSMA3; LSM1; UCHL5; VHL; TRAF6; POMP; PSMB7; TMBIM4; RIPK2; PSMB1; HSP90AB1; NFKB2; PSMA1; TAP2; PSMB2; SLX1A; FTSJ1; PSMB3; TAP1; PIK3R1;
LIN37	HIST1H4K; HIST1H4L; TFDP2; MYLPF; HIST1H4J; HIST1H4E; TEX11; E2F4; RBL2; HNRNPA2B1; HIST1H4F; TFDP1; LIN52; PDAP1; HIST1H4D; HIST2H4A; HIST1H4C; PARK7; LIN54; B2M; MYL12A; RPLP1; HIST1H4B; HIST1H4H; HIST1H4I; HIST1H4A; HIST2H4B; HIST4H4; MYBL1; MYBL2; LIN9; SIN3A; TSNAX; RBBP4;
DDX39A	UBA5; SARNP; SLX4; CCL14; ALYREF; EXOSC9; DDX39B; HIPK2; GBAS; BABAM1; UBC;
EXOSC4	EXOSC1; GTF2IRD1; EXOSC2; EEF1A1; UPF1; SMPD4; HNRNPD; SKIV2L; EXOSC9; EXOSC3; SKIV2L2; DIS3; HLA-B; NEK1; EXOSC8; UPF2; LRRC8D; AKR1A1; EXOSC6; MPP6; MPZL1; FAHD1; EXOSC10; EXOSC7; TSEN15; UPF3A; DXO; GADD45GIP1; UPF3B;
MT2A	PRKD1; CXorf40A; SPINK7; ADAMTS4; USP25; SHBG;
PSMD6	PSMC1; PSMA2; PSMC2; PSMD2; PSMB5; USP20; PSMD7; TRAF6; PSMD12; HLA-B; PSMD4; UCHL5; PSMA3; TELO2; EIF1B; CEP250; BAG2; HLA-C; ATP5D; PSMD14; PSMD1; PSMD13; USP14; ARMC6; TNIK; PSMD8; ELF3; PSMD11; PSMC6; MCC; CCNA1; CASP4; PSMD10; PSMA1; SLX1A; HSPB1; SGK1; PSMC3; TMEM33; PAAF1; TXNL1; UBE3C; PSMD3; TAGLN2; PSMB7; SLX1B; PSMC4; PSMB3; PRKAB1; ZFAND5; IKBKE; PSMA6; RPS3A; MTHFD1L; PSMC5; PSMD5; A…
HSPA8	HSP90AA1; UBB; HSPA1A; ACTB; APOB; NOA1; PARK2; GAK; RELA; CITED1; PACSIN1; BRMS1; RELB; RB1; HSPBP1; PPP2R2B; GOT2; DNAJC3; TM4SF1; NFKB2; DNAJA3; STUB1; CDKN2A; FANCC; POLR3D; MAPT; PPP1R12B; RFWD2; CYCS; ALDOB; TCERG1; YWHAQ; TADA3; UCHL1; BAG1; MDM2; BAG4; MAP3K8; PPP1CA; MAP3K14; MST1R; PPID; IKBKB; CFTR; YWHAG; NFKBIA; TANK; ARRB2; BAG2; TRADD; MAP3K7; IKBKG; TSSK6; PHC1; DYNLL1; EGFR; DPP3…
CLN3	KIAA0368; CPT1A; UNC45A; XPOT; AFG3L2; SIGMAR1; CCDC47; TMPO; NUP93; PHB; ESYT2; IRAK1; RPN2; AUP1; COX15; XPO1; SBDS; SLC25A22; RIF1; HSD17B12; SFXN4; FANCI; TELO2; NPEPPS; TRIP13; GANAB; NUP205; GEMIN4; IMMT; PRKDC; CKAP4; ATG7; ABCD3; CAND1; DDX20; CYC1; SEC61A2; SLC25A10; DDOST; GCN1; SLC25A11; VDAC2; ILVBL;
CLU	LRP2; LEPR; LRP8; TGFBR1; XRCC6; C7; APOA1; TGFBR2; ZNF24; FOS; DISC1; C9; H2AFX; PON1; MDM2; PPARG; NR4A1; LEP; PRNP; APP; C8B; CLUAP1; NR3C1; MMP25; GRB2; VLDLR; TNIK;
PLCG2	SYK; NPM1; HCK; CD19; BLK; BTK; BLNK; LIME1; CBLB; GAB2; LAT; PLXNB1; FYN; KHDRBS1; PRKD1; LCP2; SH3BP2; PTPN11; EPOR; ITK; KDR; PIK3R1; SHC1; TEC; GAB1; LAT2; LCK; LYN; GRB2; VAV1; FCER1G; JAK1; DAPP1; FLT1; JAK2;
NDUFA4	WRAP73; TSC22D1; NDUFA2;
BAG3	HSPB8; HSPA1A; HSPA8; FAM189A2; DVL2; AMOT; DAZAP2; PLCG1; BCL2;
MYEOV2	COPS6;
AHSA1	HSP90AA1; PHLDA3; PTP4A3; EEF1D; GCH1; GSTK1; C20orf24; FTSJ1; HLA-B; SCHIP1; EGFR; NEK6; CFTR; EIF6;
SIRT6	RELA; XRCC5; XRCC6; PRKDC; VIM; ELF5; CHD3;
SERTAD1	KLHL42; CDK4; CCND2; CREBBP; CDKN2A; ATXN7L3; XIAP; RHOB;
DUSP1	UBB; MAPK1; SKP2; UBC; CUL1; CKS1B; MAPK3; HSPA4; MAPK14; MAPK9; CDC34; MAPK8; MAPK10; MAPK12;
RPL35A	ARRB2; SH3GL3; PSTPIP1; RTCA; MAP3K1; GRB2; NFKBIB; CNBP; PRKAB1; TRAF6; PINX1; MPG;
HSPA4L	PRKAB1; USF2; DOK2; TAB1; ARF6; MCC; HLA-B; KRT8; TCEAL1; PHLDA1; EIF6; TUSC2; TRAF6; TIMP2;
TNFRSF10D	PSMC1; ACLY; MTPN; USP5; PFAS; MARS; PSMD1; SF3A1; MYH10; CYCS; TNFSF10; PLS3; DHX9; VARS; IQGAP1; SMC2; HSPE1; MTHFD1; TNFRSF10B; SF3B3; DLD; LARS; HYOU1; RANBP1; TKT; PABPC4; GANAB; CSDE1; LRPPRC; SHMT2; IMPDH2; GSPT1; NUDC; TNFRSF10A; DARS; RBBP4; HNRNPM; WDR1; XPO5; TRIM28; COPB2; SEPHS1; KIF5B; MIF; PDCD6IP; RHPN2; CALR;
DNAJA1	HSPA8; CFTR; AGO3; UQCRC1; OSGEP; AGO4; TM4SF1; SAP18; TRAF1; PTTG1; TXN; PARK2; EGFR; TAB1; CD58; SUMO4; GPR37; TRAF6; RELA; TNFRSF14; MAP3K3; LSM2; GSTK1; TRADD; NELFCD; NFKB2; HLA-B; TRAF2; TAB2; MED19; TNFRSF1B; RIPK1; ARL4D; RIPK3; MAP3K1; TNFRSF1A; FZR1; MED29; MAP3K7; PTP4A3; MAP3K14;
VPS11	VPS18; MARK3; UVRAG; VPS16; TFAP2B; VPS33A; TSG101; BCAR1; STX7; MON1B; VPS45; GGA3; UBE2U; STX6; STX8; LSM1; STX1A;
HSPB1	BRF2; HSPB8; PSMD6; DMWD; EGFR; CRYAB; MYC; MED31; MAPKAPK2; SAP18; MAPKAPK5; TSC22D1; MAGEA6; LRIF1; POP7; MME; MAPKAPK3; ACTC1; CYCS; TP53; IGSF21; CRYAA; NFKBIA; ILK; RBM48; HNRNPD; USP1; MAGED1; PPA1; TGFB1I1; DAXX; CRYBB2; USP38; CRYGC; CFTR; GRB2; CIAO1; RIF1; SLX4; TGM1; EIF4G1; AKT1;
NEU1	GLB1; CTSA; EEF1A1; GALNS;
SPNS1	SDHB; BCL2L1; CYCS; BCL2; USP19;
GEM	YBEY; PDLIM7; RNF7; SDHB; APOH; CTSL; TRIM23; GMIP; VTN; BMP1; NDUFAF3; NDUFS8; YWHAB; A2M;
JOSD2	TRAPPC2; TYSND1; AHCYL1; AHCYL2; SMARCA2;
SERPINB2	PLAU; RB1; PRPF8; IRF3; PSMB1;
RASD1	GNB1; PLSCR1; NOS1AP; GNAI1; NOS1; GNAI2;
PSMC4	PSMC1; PSMC2; PSMD2; PSMD6; KRT33B; UCHL5; PSMD11; PSMD10; PSMC5; PAAF1; PSMD13; BAG2; RIOK3; TRIP6; USP14; PSMC3; PSMC6; HTR1E; PSMD1; ATG4C; PRKAB1; PAICS; EPB41; PSMD7; CMYA5; IKBKE; MYC; PSMD5; RORB; TRAF6;
TUBB2A	DISC1; SDC3; RIC8A; PTPRS; RPLP1; DLST; SAT1; TRAF3IP1; AGO3; TK1; RPA2; SERPINB9; LAMA4; C7orf25; PSMD11; ARL15; HGS; RABAC1; PAFAH1B3; MDM2; PSME1; CHGB; STXBP1; ARRB2; ARRB1;
HIST2H2BE	HSPD1; HIRIP3; AKT1; TBL1X; NAP1L4; LALBA; BRD7; KPNA1; STK4; SUPT16H; TNPO1; SAP30; TGM2; DZIP3; SUMO3; PTMA; RCC1; SUMO1; DYRK2; GADD45A; TBL1XR1; HIRA; ATF2; PARP3; VRK1; UBC;
NUDC	TNFRSF10D; HLA-B; PAFAH1B1; VDAC1; HLA-C; PRKAB1; MAP3K3; LXN; BTRC; EIF6; ATG5; TIMP2; PLK1; TNIK; PAK2; DGKE; FBXW11; WIPI2; EIF1B; ARF6; MAPK13; ELF3; VHL;
GLTSCR2	HAP1; UIMC1; USP45; SLX4;
HSPA1B	AGO4; PGAM5; TRAF3IP1; DNMBP; COPS5; ARRB1; RICTOR; PRR5; STUB1; TSSK6; PPP2R2B; BRAF; FOS; GZMA; BAG1; SUMO4; H2AFX; STK11; AIFM1; YWHAB; TERF2IP; ARRB2; EGFR; CFTR; RPS9; SMAD2; YWHAZ; MAP2K1; HSP90AB1; MME; PAX8; ATXN1; HSPBP1; CDH1; SMAD3;
ST13	HSP90AA1; HSPA1A; ALB; TNFRSF14; CD101; CXCR2; ASF1A; DAPK1; PRKAB1; IKBKE; TRAF6; VAV2; OLFM2; PINX1; GABARAPL2; PCBD1; TNF; NME1-NME2; NME2; MAP3K3; SMAD2; F2;
TXN	DNAJA1; NCF4; COPS5; NR3C1; TXNIP; EPB41; VHL; MAP3K5; EGFR; TSSC1; COL1A1; CD40; FAM107A; HLA-B; VIM; GAPDH; TP53; FBXO11; PINX1; NELFCD; FST; GFER; NFKB1; APEX1; EIF1B; TMBIM4;
BCAR3	PSMA2; PSMD2; CTPS1; IMPDH2; PPP2R1A; GOT2; PABPC1; PCBP1; ANXA2; NASP; RCC1; LRRC59; PFAS; BCAR1; SET; NEDD9; KHSRP; ACLY; LMNB1; GSPT1; TSN; PSMD1; RUVBL1; TRIM28; RPL3; PFKP; AHCY; SERBP1; TARS; NOSIP; RPL23A; ACTR2; FUS; TPM3; RPS29; EGFR; HADHA; KIF5B; TMED10; EEF1D; RTN3; IARS;
HSPH1	HSPA8; CSNK2A1; MYC; UBA1; PGK1; STK39; CFL1; ADD1; CHD3; MAP3K1; DYNLRB1; CSNK2A2; VAV2; RELA; PAFAH1B1; PAFAH1B3; NR4A1; HSP90AB1; TUBA4A;
PSMB6	PSMA2; IKBKE; PLK1; POMP; UCHL5; EZH2; PSMB7; HLA-B; FBL; PSMA1; TRAF6;
ABL2	SORBS2; CAT; ABL1; HCK; CRK; SIVA1; JAK1; PIK3R1; GPX1; RIN1; FYN; HRAS; BCR; EPHB2; PLCG1; GRB2; SRC; NCK1;
WBP5	USP11; RPL31; SOD2; PRPF40A; KDELR1; SDCCAG3; PIP;
PLEKHB2	KRT82; PSMD14; KRT31; UPF1; KRT85; KRT34; ATF7IP; VSIG8;
SNX3	FYN; HLA-B; EPB41; SCNN1A; USP10; CRK; IKBKE; ATG5; STX11; NCK1; SRC; GRB2; UBC; ABL1; MCC; VHL;
PELO	MCM7; SLC25A12; ABCD3; TIMM50; FANCI; AIFM1; RUVBL1; HEATR1; MYO1D; C19orf70; MYC; HACD3; TXNDC12;
PSMB7	PSMA2; PSMB5; PSMD6; PSMB6; PSMB3; EIF1B; PLK1; PSMA1; EMG1; UCHL5; EPB41; PAK2; POMP; PSMB1; PSMB9;
NR3C2	HSP90AA1; AR; PIAS1; NR3C1; HSPA4; PIAS3; TRIM24; PTGES3; PROX1; FKBP4; ACTG1; ACTA1;
IL6R	CNTF; IL6; SRC; ERAP1; MAGI1; IL6ST; STAT3; WWP2; WWP1;
PFDN5	PFDN6; BRMS1; TP73; PPP2CB; ITSN1; TUBA3E; MYC; TUBA3C; MAP3K3; ETS1; GH1; IKBKG; IKBKE; VHL; TUBA1B; PRPF4;
NSFL1C	VCP; RPL22; TARDBP; FAM32A; VCPIP1; GLMN; LIPE; LIN54; CDK1; ANP32A; SRP14; STX5;
ZNF165	FAM124A; DVL2; EWSR1; ZNF446; CCDC130; PDLIM7; KRTAP4-12; ZNF24; ZNF250; KAT7; TCEB3B; SCAND1; CCDC85B; ZKSCAN8;
SLIRP	SLX1A; FTSJ1; TRAF6; EPB41; BABAM1; SLX1B; HLA-B;
INSIG1	FAF2; SREBF2; SCAP; VAPA; VCP; HMGCR; VAPB;
RRAGC	RRAGA; NOL8; RRAGB; LAMTOR3; LAMTOR2; LAMTOR1;
LYPD3	AGR3;
SRP14	NSFL1C; IKBKE; HLA-B; MYC; LYAR; SRP9; DDX56; MAGEB2; PINX1; EIF1B; ARF6; GRB2; PRKAB1; ATG5; VHL;
PSMD13	PSMC1; PSMC2; PSMD2; PSMD6; PSMC4; FES; PSMD14; IKBKG; VHL; PSMC6; PSMD3; PAK2; MTHFD2; NFKB2; GH1; PSMA1; PSMD8; PSMD12; PSMD7; USP14; TRAF6; EIF1B; PSMD5; UCHL5; PSMC5; PSMA3; HLA-B; PSMD11; CRB1; PSMA6; PSMC3; PSMD1; PSMD4; SLC25A22; PSMA7; MCC; PSMD10; TNIK;
RNF114	AK5; UBE2E3; UBE2E2; PARP11; UBE2U; UBE2D2; UBE2H; UBE2D1; UBE2D3; UBE2E1; UBE2K; UBE2D4; UEVLD; UBE2W;
SCAND1	ZNF165; ZSCAN20; ZNF263; ZNF24; MZF1; ZKSCAN7; ZSCAN32; ZNF202; ZSCAN21;
RPS28	EEF1G; EIF1B; KRTAP4-12; GRB2; PSPH; PINX1;
ZNF622	MYBL2; MELK; FOS;
HSBP1	HSPA1A; LIN54; CCDC53; RB1CC1; HSF1; HSPA4;
UBA52	CD3D; HGS; UBE2O; ARRB2; POLI; SMAD4; TNFRSF1A; ACVR1; BMPR1B; HERC3; SMAD2; LAPTM5; TGFBR1; FSHR; DNAJB2; TSG101; MAP3K3; SMAD1; RNF11; SMURF1; ARRB1; SLC2A4; KHDRBS1; VPS28; SQSTM1;
PSMB4	PSMA2; IKBKE; NME1-NME2; HLA-B; MYC; SMAD1; NME2; PLK1; TRAF6; PSMA1; HLA-C; SLX4; UCHL5; H2AFX;
NR4A2	RARA; ANP32E; VHL; GTF2I; CDKN1C; COPS5; ZCCHC17; RPS6KA1; NDUFS5; RARB; OPA1; TCEAL5; RXRB; FDX1; RAN; CISD1; SUGP2; ZNF41; PIAS4; RXRA; BAZ1B; EIF3A; NEFM;
IER5	PPP2R2B;
HIST1H1C	NASP; ARRB1; F10; TOP1; ARRB2; RELA; MAPK13;
TTC1	HSPA1A; GNA15; GNAI2; SH3BP4; ACY1; GNAS; HSPA4; CRY2; HRAS; TGFBR1; GNAQ;
FKBP4	NR3C2; FKBP1A; FES; CSNK2A1; ATG101; GLMN; ESR1; PHYH; SMURF2; GBAS; SH3GLB2; GABARAP; PRKAG1; PIK3C2A; ACVR1; SAE1; NR3C1; LOXHD1; EGFR; IRF4; SH3BP4; DDA1; ATOX1; HSF1; FOXO3; PRKAG2; UBA5; PTPN2;
TOM1	ZFYVE16; TOLLIP; EEA1; CLTC; IL1R1;
NOS3	HSP90AA1; GUCY1B3; NOSTRIN; BDKRB2; CAV1; CALM3; EDNRB; CALM2; PPP2R5A; SP1; AKT1; CALM1; NMT1; NOSIP; BDNF; AGTR1;
SOD1	HOXB2; BCL2; SMAD2; UBC; EEF1D; SSR4; CCS; DNAJB1; KARS; HECW1; RNF19A; PPP3CA; PARK7;
SHFM1	PCID2; BRCA2;
CHORDC1	PPP5C; HSP90AB1;
GADD45B	ESR1; MAP3K4; MAP3K5; CDK1; GADD45GIP1; CCNB1; MAP2K7; PPARD; GADD45G; PCNA; CDKN1A; PPARG; PPARA; GADD45A; MAP2K6;
HMOX1	PSMD2; POR; NOS1; AKT1; BLVRB; UFD1L; UBC;
SDHAF2	IKBKAP; CCDC90B; EEF1A1; IMMT;
CARD6	RIPK2; NOD1; CARD8;
DNAJB1	HSPA1A; HSPA8; SOD1; OTUD4; PARK2; MAP3K3; AKT1; IKBKE; HSF1; STUB1; NQO1; SEC61B; FANCC; CFTR; FANCA; HSPA4; PTGES3; NRAS; BRMS1; PRKAA2; ANK2; DNAJC3; GLB1; WIPI2; GPR37; PLEKHO1; ATG2A; SERP1;
TAF7	TAF12; SETD7; TBP; TAF15; TAF1; TAF10; TRIM24; TAF9; TAF8; TAF2; HSF1; YWHAE; TAF6; CPSF1; TAF5; AHR; TAF4; TAF11;
MGST1	LTC4S; NELFB;
COX6B1	MT-CO2; NELFCD;
UFD1L	HMOX1; CHM; USP13; UBXN1; UBL4A; VCPIP1; VCP; NPLOC4; UBXN10; FAF1; AMFR; UBXN7; RAE1; UBXN8; VIMP; PIK3CA; FAF2; SVIP;
DAD1	EPB41; MCL1; IKBKE; HLA-B;
POMP	PSMB5; PSMB6; PSMB7; PSMB9; KCNA10; PSMB1; GRB2;
IL1RL1	TRAF6; TIRAP; TMED1; IRAK4; IL33; MYD88;
NDUFB3	NDUFA2; ATP5C1;
UBL5	CLK4; SART1; CLK2; HSPB2; CLK1;
GLRX	ATP7A; NFIC; PTPN1; MAP3K5; ATP7B;
SPINK1	NRSN1; TMPRSS15; ELN; CTRC;
BRK1	KRT77; MOB4; NCKAP1; KRT78; DSG1; NCK1; WASF1; CYFIP2; CAB39;
RPS15	UPF2; UBE2W;
IL24	IL20RA;
AP5Z1	MDFI; YWHAG;
TRIM16	SETDB1;
GNPDA1	EWSR1; MCC;
TALDO1	EIF6; EIF1B; CHD3; ZHX1; LSM8; TRAF6; ARF6; IKBKE; MCC;
KRT6A	CCDC53; CCDC85B; DSP; ALB; KRT15; KRT17; EGFR; PPP2R2B; TCHP;
ATP6V1C1	ARF6; PPARG;
COMMD9	NFKB1; RELB;
RENBP	ZBED1; REN;
WBP2	SEPT3; WWP1; PAX8; MAGI1; YAP1; WWP2; NEDD4; CLEC4G;
NDUFB7	NDUFA2;
CKS2	CDK1; TSC22D4; EEF1A1; UNC119; CKS1B;
ATP6V1F	CEP126;
RPS27L	NFKBIA; IKBKG; TNFRSF1B; MAP3K1; PPP2R2B; MAP3K3;
SPSB1	TP53; CUL5; TCEB2; TCEB1; MET; RNF7; TP73; RASA1;
GCLM	FTSJ1; PHLDA3; CBWD1; ARF6; TNFRSF14; MCC;
HIST1H2BD	HIRA;
AURKAIP1	AURKA; AJUBA;
DUSP10	MAPK3; MAPK11; MAPK10; MAPK8; MAPK14; MAPK9;
PEPD	ATXN1;
ZNF143	CHD8; HNRNPL;
HIST1H2AC	TFAP2B; AIRE;
IL1RN	IL1R2; IL1R1;
GPKOW	NINL;
FAM21C	ATXN1;
HIST1H2BK	HIRA;
MYL6B	RIPK3; USP46;
DUSP14	CD28;
DNAJB2	UBA52; RPS27A; SMAD4; UBQLN1;
RAB13	PDE6D; SMURF2; SMAD4; TGFBR1;
SURF2	WDR20; B4GALT3; PLAUR; PRNP;
COX7B	MYB;
NXT2	NXF3; NXF2; NXF1;
AVPI1	IKBKG;
TCTA	SMAD4;
ZNF292	ALB;
ATP6V0E1	ATP6V1E1;
BLVRB	HMOX1;
SMCR8	RB1CC1;
MFSD1	RAB10;
ATP6V0D1	ATXN1;
HIST1H3D	ASF1B;
NOSIP	BCAR3; NOS3; NOS1;
DNAJB4	PABPN1; OPRM1; MAP3K3;
MED29	UBB; DNAJA1; MED10; EEF1A1; HNRNPM; MED9; POLR2A; GCN1; BAG2; MED31; MED19; TMPO; AIFM1; TXNDC12; CCT3; DDX20; TARDBP; NPM1;
SMAD3	HSPA1A; HSPA1B; NR3C1; SMURF2; CTNNB1; AR; AKT1; NEDD9; SF3A1; SMURF1; BRCA2; WWP2; MYC; SMAD4; SP1; SMAD9; BRCA1; GTF2IRD1; USP7; ETS1; RBX1; SREBF2; PIAS4; TFE3; CREBBP; BTRC; PIN1; TGFBR2; OPA1; SMAD2; MAPK8; SKIL; SMAD1; FOS; E2F4; CDK4; HSPA4; GGA1; FOXO3; JUN; TPM3; PIAS3; PABPC1; STUB1; UBC; TCP1; ATF2; MAP3K7; MAPK1; ESR1; TGFBR1; VIM; CHD8; RPL3; ZBTB16; EPB41; ACTB; XRCC6; TP53; MYOD1; …
PAFAH1B3	TUBB2A; HSPH1; CCDC90B; BRD7; ZBTB16; PAFAH1B1; UNC119; RIF1; IGSF21; LRIF1; GAPDH; COPS6; SETDB1; SUMO4; TP53; UBE2O; EEF1A1; ZHX1; MED31; XRCC6; RBM48;
CCDC90B	SDHAF2; PAFAH1B3; ARL15; TSC22D1; PSMD11; SAT1; SERPINB9; LAMTOR1; TK1;
HDAC3	HSPA8; UBC; RARA; GTF2IRD1; PPARG; TCP1; TBL1XR1; GTF2I; RBBP4; RXRA; DAXX; SF3B1; STAT3; HIF1A; BRMS1; TNFRSF14; XPO1; RUNX1T1; PPARD; HDAC10; RB1; TP53; MAPK11; TBL1X; ZBTB16; HSPA4; VHL; JUN; TAB2; AR; LIN54; SREBF2; AKT1; NR2C2; RELA; CSNK2A1; NFKBIA; CREBBP;
RIPK3	HSP90AA1; UBB; HSPA1A; HSPA8; DNAJA1; MYL6B; CALM3; RIPK1; TIMM50; TNFRSF1A; RUVBL1; TRAF2; PRKDC; DAPK1; MYO1D; CALM1; GNB1; VIM; TUBA3C; AIFM1; MYH10; MYO1B; YWHAE; CALM2; CLTC; MYL12A; CASP8; CDC37; TXNDC12; EEF1D; EPRS; MYO6; ACTG1; HSP90AB1; HADHA; TPM3; ATAD3A; IQGAP1;
ESR1	HSP90AA1; FKBP4; GADD45B; SMAD3; MED10; ARNT; SRC; BRCA1; NR2C2; TRIM28; YWHAH; CTNNB1; JUN; CITED1; CREBBP; PPP5C; ERBB2; AKT2; TRIM24; ZBTB16; AKT1; HSP90AB1; DAP3; PSMC5; TAF10; PTGES3; CAV1; AHR; POU2F1; UBC; BAG1; SHC1; RXRA; FOXO3; COPS5; PPID; GADD45A; SMARCA2; NFKB1; CALM1; SVIL; MDM2; CDKN1A; PTPN1; SMAD2; CHUK; TADA3; BCAR1; YWHAQ; GTF2H1; TUBA1B; PIAS3; TAP1; RELA; SMAD4; MAPK3; HSPA4;…
BRD7	HIST2H2BE; PAFAH1B3; RPLP1; PSMD11; CEP126; RIF1; HAP1; BRCA1; FTH1; SMARCA2; LAMA4; SERPINB9; MYC; POU2F1; HIST4H4; LRIF1;
TRAF6	STIP1; PSMC1; UBB; CACYBP; PSMA2; UBE2L3; HSPA1A; PSMC2; PSMD2; PSMB5; PSMD6; HSPA8; RPL35A; HSPA4L; DNAJA1; PSMC4; ST13; PSMB6; SLIRP; PSMD13; PSMB4; IL1RL1; TALDO1; EIF4E2; TAB1; UBC; APEX1; XIAP; PSMD3; TAB2; PSMA4; RHPN2; DHX9; HSPE1; RCC1; AHCY; UBE2D3; TRIM28; CD40; IRAK1; CYCS; IRAK4; HSPB2; MAP3K14; MAP3K7; SQSTM1; NTRK1; KHSRP; PSMC3; PSMA1; USP7; CBL; UBE2D2; MT-CO2; TRAF2; ZFAND5; PPP2…
GAPDH	STIP1; TXN; PAFAH1B3; MAP3K14; RPA2; EGFR; MAPK1; SERPINB9; LAMA4; ATXN1; ARRB2; ACTB; TK1; NPAT; TRAF1; ARL15; AR; HSP90AB1; MAPK13; POU2F1; MCC; FKBP6; MYOC; PSMD11; S100A6; PRKCI; EIF1B; CHP1; SGK1; CDKN2A; APP; USP25; TNFRSF1B; SIAH1; PGK1; SLC2A4; REL; RIPK2; MDM2; DYNLL1; MAP3K3; SUMO4; TBK1;
MAP3K14	HSP90AA1; HSPA1A; HSPA8; DNAJA1; TRAF6; GAPDH; CASP10; RPS3A; NFKBIA; RPL22; SFPQ; ACTG1; IKBKB; CHUK; CALM3; TRAF1; EXOSC10; IARS; NFKB2; EPRS; RPS9; IKBKAP; MAP3K8; RIPK1; CASP8; TRAF2; FBL; TUBA3C; IKBKG; DHX9; NPM1; BIRC2; EGFR; RUVBL1; ARRB2; MAP3K7; MAPK3; CALM1; PABPC1; IL1R1; CDC37; STUB1; CFLAR; HSP90AB1; HNRNPM; RPL3; CALM2; TIMM50; BAG2;
ACVR1	UBA52; FKBP4; TTC27; RAP2A; NRAS; SMAD1; SMAD9; NUAK2; RPS27A; CREBBP; STX8; IKBKB; TGFBR1; TGFBR2; UBE2E3; RXRA; UBXN1;
ACTR2	BCAR3; TRAF6; HLA-B; EIF1B; TNIK; GRB2; WASF1; ACTC1;
HLA-B	PSMC1; CACYBP; PSMD2; EXOSC4; PSMD6; AHSA1; HSPA4L; DNAJA1; NUDC; TXN; PSMB6; SNX3; SLIRP; SRP14; PSMD13; PSMB4; DAD1; ACTR2; RUVBL1; RPL3; CALM3; MIF; MAP2K1; USP14; AIFM1; LRPPRC; PFKP; PDCD6IP; APEX1; SBDS; SHMT2; DYNLRB1; HLA-C; MT-CO2; ATF7IP; TKT; TSN; PABPC1; HLA-A; SOD2; AHCY; VCP; NASP; GOT2; TARS; TRIM28; VARS; PSMA6; PSMD4; PSMB1; SUPT16H; EEF1D; RTCA; LMNB1; PSMA1; IARS; RBBP4; GANAB;…
BAG6	HSPA1A; HSPA8; USP13; PRNP; IMMT; SETDB1; SERP1; SGTA; IKBKAP; UBL4A; PRPF40A; DNAJB11; TSC22D1; CIAO1; CDK4; MAGED1; WRAP73; SEC61B; B2M; STX5; RPAP1;
VHL	PSMA2; UBE2L3; PSMB5; NUDC; TXN; SNX3; PFDN5; SRP14; PSMD13; NR4A2; HDAC3; HIF1A; MYL12A; PSMB1; TCEB1; PPP2R2B; CCDC59; CALM1; SP1; PSMB3; NR4A1; TGFB1I1; TCEB2; RPL22; PSMC3; UBE2D3; FKBP1A; IARS; MCC; SRPRB; CAB39; POLR2A; TKT; UCHL1; IMPDH2; TARS; TAGLN2; RBX1; PFAS; MIF; RPL23A; TMED10; STMN1; RPS9; VARS; SF3A1; PIN1; HNRNPA2B1; PLS3; MOB4; ACLY; ARF6; PSMA6; GSPT1; CDKN2A; COPS5; KIF5B; RB1…
EEF1G	RPS28; NDRG1; GADD45G; SAT1; EEF1D; KARS; GRB2; LARS; ARIH2; EGFR; PTPRS; MYC; ZNF24; MED31; PSMD11; AGO4; VARS; YWHAG; SCHIP1; HLTF; MDM2; SKIL;
SKP2	UBB; DUSP1; CUL1; CDKN1C; SKP1; MYB; ORC1; CUL4A; RBX1; CKS1B; CDKN1A; CCNA1; CDT1; CDK9; RB1; CDKN1B; MYBL2; ELF4; FZR1; BRCA2; COPS6; COPS5; MYC; CDC34; SMAD4;
CUL1	PSMA2; DUSP1; SMAD3; TRAF6; SKP2; VCP; RBX1; SKP1; PARK2; CDK9; NFKBIE; HIPK2; RNF7; CHUK; PSMA4; NFKBIB; PSMA6; CAND1; TBK1; CDC34; SLX1A; FBXO11; BTRC; NFKBIA; CTNNB1; PPP1CA; CDT1; UBXN1; FBXW11; CDKN1C; SLX1B; PSMA7; CHEK1; PMS1; COPS6; COPS5; FAF2; UBC; FAF1; CDKN1B; PSMD4; MCC; PRPF40A; UBXN7;
RNF11	UBB; UBA52; POLI; UBE2D1; UBE2E3; RABGEF1; MYO6; WWP2; UBE2N; RNF168; UBE2D2; UBE2D3; UBE2E1; RIPK1; WWP1; RPS27A; ZFYVE16; STAMBP; UBE2D4; SMURF2; CBLB; UBE2U; EPS15; UBE2E2; GGA3; ITCH; NEDD4L; UBC; IKBKG; NEDD4; USP5; GGA1; PDCD6IP;
SKIL	PSMC2; SMAD3; EEF1G; SMURF2; SMAD1; FZR1; PIAS1; SETDB1; UIMC1; SMAD4; SMAD2; XRCC6; PIAS4; PIAS3; FAF1; USP25;
WRAP73	STIP1; PSMD2; NDUFA4; BAG6; PSMB1; MARS; ATP2A3; PSMD3; GEMIN4; SSR4; MTHFD1L; UNC45A; SKP1; RNF219; VCP; LRPPRC; PFDN6; PCBP1; SLC25A22; ARMC6; PDHB; PHYH; SSR3; TRIM28; SMAP1; DLD; MTHFD1;
MME	HSPA1A; HSPA8; HSPB1; HSPA1B; RUVBL1; FAHD1; MTHFD1; ARL1; VDAC2; NDRG1; SSR4; PCNA; SHC1; CSNK2A1; IMPDH2; TNPO1; LYN; EEF1A1; OPA1; LAMTOR1; XRCC5; ACTB; PIK3R1;
RUVBL1	HSPA8; BCAR3; PELO; RIPK3; TRAF6; MAP3K14; HLA-B; MME; PSTPIP1; MED19; EEA1; DSG1; CDK9; TRAF2; CEP126; FTSJ1; MYC; TBK1; ARF6; NFKB2; GRB2; IKBKE; GNAS; EIF6; TERT; CTNNB1; TAB1; PMS2; MAP3K8; RELB; RELA; MAP3K7; TNFRSF1A; ACTG1; TBP; GPN1; ACTB; MAP3K3; SMARCA2; EIF1B; TAB2; PCBP1;
SMURF1	UBB; UBA52; SMAD3; RHPN2; ARL4D; RPS27A; PLEKHO1; DVL2; PDLIM7; SMAD1; RIPK2; TGFBR1; RHOA; UBXN1; USP45; UBC; STUB1; SMURF2; CUL5; XPO1; SF3A1; DNAJC7; SQSTM1; CSNK2A2;
RHPN2	TNFRSF10D; TRAF6; VHL; SMURF1; HLA-C; TGFBR1; KRT18; ATG5; RHOA; FTSJ1; RHOB;
PIK3R1	PSMB5; PLCG2; ABL2; ESR1; MME; BCAR1; CBL; RXRA; LCP2; EPOR; JAK2; HGS; GTF2H1; CD28; CRK; PTPN11; TEC; YWHAG; NTRK2; RASA1; LCK; IL1R1; TGFBR2; KHDRBS1; GAB2; VAV1; FYN; LAT; BRCA1; CD19; FANCA; TUBA1B; SH3KBP1; ERBB2; IRS4; MAPK8; CSDE1; AKT1; CBLB; RB1; NFKBIA; TGFBR1; GAB1; AIRE; SHC1; DARS; JAK1; HCK; IL6ST; PIK3CA; CTNNB1; ABL1; SYK; EEF1D; FES; GRB2; MST1R; UBC; NPM1; HRAS; EGFR; SRC; NELF…
BCAR1	VPS11; BCAR3; ESR1; PIK3R1; PPP1R15A; NCK1; SRC; GRB2; CRK; AJUBA; YWHAZ; SH3KBP1; HCK; PTPN1; YWHAH; NEDD9; ABL1; FYN; TUBA4A; TRIP6; LCK; FES; EGFR; LYN; PTPN11; MAPK8;
YWHAG	HSPA1A; HSPA8; AP5Z1; EEF1G; PIK3R1; CDC5L; PGAM5; FOXO3; PRPF40A; SKIV2L2; BRAF; PRKCA; MARK3; CTPS1; MAP3K3; KRT33B; BCR; CYFIP2; HNRNPM; CLK1; CDKN1B; TAB1; EPB41; KRT85; CEP250; KRT82; KRT18; SF3B3; YWHAH; PABPC1; HSPD1; EWSR1; DISC1; YAP1; SVIL; SH3BP4; KIF5B; TP53; KRT31; PRKCD; RPL3; SF3B1; KRT34; NDRG1; RABGEF1; CLK2; UBC; EEF1A1; HNRNPD; ABL1; NCKAP1; TAF15; ARRB1; CLTC; SAP18; YWHAQ; RA…
CDC5L	HSPA8; YWHAG; PRKDC; CDT1; KIF5B; PPP1CA; MELK; CRNKL1; RTCA; ORC1; ETS1; SF3B1; SFPQ; CDKN2A; YWHAZ; SF3A1; DISC1; CDKN1A; GCN1; PMS1; TRAF3IP1;
DYNLL1	HSPA8; GAPDH; HLA-B; MARK3; HIP1R; PABPC1; NEK6; MOB4; AMOT; BCL2L1; NTRK1; PPP2R2B; RGS2; EEF1A1; TUBA3C; ASF1B; NELFCD; ACTC1; ZHX1; NFKBIA; ACTG1; EPB41; PFKP; NTRK2; ACTB; VIM; COPS5; PHLDA3; GRB2; BCL2; NOS1;
NR3C1	HSP90AA1; UBB; HSPA1A; CLU; TXN; NR3C2; FKBP4; SMAD3; CREBBP; DAP3; TBP; PRKDC; STAT3; TRIM24; RELA; FYN; HSPD1; ANP32A; TGFB1I1; ZHX1; SFPQ; PPP3CA; TP53; AR; MDM2; BAG1; DAXX; POU2F1; SVIL; JUN; NFKB2; PTGES3; SMARCA2; YWHAH; CALM1; RAN; TRIM28; CALR; ZBTB16; TSG101; COPS6; MAPK8; RAF1; MAPK1; RARA; NFKB1; ETS1; NEDD4L; CALM3; SUMO4; CALM2; SUMO1; LCK; CLTC;
CREBBP	SERTAD1; SMAD3; HDAC3; ESR1; ACVR1; NR3C1; AR; MYOD1; HIF1A; RELA; CHUK; ATF2; XRCC6; BRCA1; IRF3; CTNNB1; NPAT; GTF2B; KHDRBS1; JUN; AIRE; POLR2A; PIAS3; STAT3; HIPK2; CDX2; RBBP4; NPAS2; IKBKG; EWSR1; PRKCD; PIAS1; MYB; DAXX; CSNK2A1; NFIC; SREBF2; MYBL2; TP53; HSF1; HOXB2; FOS; MDM2; MYBL1; SMAD2; GAK; CSNK2A2; PTMA; PPARG; RPA2; RPS6KA1; PROX1; SMAD1; HIST4H4; IKBKB; SOX9; CITED1; YWHAH; CDH1…
ACTG1	NR3C2; RIPK3; TRAF6; MAP3K14; RUVBL1; DYNLL1; RBX1; TRAF3IP1; TAB2; RELB; CDKN2A; NFKBIB; ACTB; NDRG1; EIF6; RIPK1; DISC1; CHUK; TNFRSF1A; CDH1; SUMO4; REL; CFL1; RIPK2; TRAF1; ATF7IP; TRAF2; NFKB2; GRB2; SMARCA2; MAP3K7; IKBKB; RELA; WASF1; TNFRSF1B; MAP3K3; MAP3K1; IKBKG; NFKBIA; IKBKE; HSP90AB1; TRADD;
ORC1	UBB; SKP2; CDC5L; KAT7; XRCC5; MCM7; CDC6; CDT1; TSG101; FYN; ABL1; CCNA1; XPO1; RPA2;
PRKCD	HSP90AA1; YWHAG; CREBBP; SRC; PDPK1; PIK3CA; FYN; ACTB; LYN; PPARA; MAPK1; GNA12; PPP1CA; MAPT; EGFR; PRKDC; IL6ST; NCF4; SHC1; RAF1; EEF1A1; MAPK3; ADD1; YWHAZ; ACTA1; YWHAB; BDKRB2; STAT3; PLSCR1; MS4A2; LCK; LMNB1;
COPG1	BRF2; TRAF6; HLA-B; MAGED1; TAP1; TSC22D1; PMS2; COPB2; GSTK1; SLX4; HLA-A; ILK; MYC; ATG101; PTGES3;
MAGED1	HSPB1; BAG6; COPG1; IARS; FANCI; LRPPRC; CCDC59; XIAP; TIMM50; GCN1; TUBA4A; SLX4; DNAAF5; DPM1; PLK1; MTHFD1L; NUP205; SLC25A10; TELO2; SRPRB; NOC2L; NOD1; HEATR1;
IRAK1	HSP90AA1; CLN3; TRAF6; MAPK14; UBC; HRAS; IKBKG; CHUK; IRAK4; TAB1; MYD88; SQSTM1; JUN; TOLLIP; MYC; TAB2; STAT3; MAP3K7; BTK; AKT1; SUMO1; PRKCI; RIPK2; IKBKB;
HGS	UBB; HSPA8; TUBB2A; UBA52; SMAD3; PIK3R1; UBC; KRT18; MET; TSG101; HAP1; SMAD2; EPS15; CLTC; AHCYL1; UBA1; NEDD4; EGFR; UBQLN1; SF3B3; APP; RPS3A; DAZAP2; ACLY; MTHFD1L; STXBP1; MAP3K7;
LYAR	SRP14; RPL3; FUS; RPL31; KRT82; RPL23A; FBL; TNIK; KRT85; KPNA1; RPS3A; SRP9; ZBTB16; ZHX1; RPS9; KRT31; MAPKAPK2; DHX9; EIF6; NPM1;
RAP1A	HSPA1A; RABAC1; RAF1; PPP2R1A; FTSJ1; BRAF; FAF1; GABARAPL2; PDE6D; NTRK1; RASA1;
GNAS	TTC1; RUVBL1; ETS1; PAICS; RIC8A; MDM2; SHMT2; RGS2; SMAD2;
USP20	PSMD6; PSMD12; PSMD7; VAPA; CALM2; VAPB; CALM3; LRRC59; CALM1; UCHL3; PLK1; PSMD11; PRKCI;
EIF4G1	HSPB1; TRAF6; IKBKE; GABARAPL2; NELFCD; HNRNPD; MAGEA6; UPF2; UPF3B; PABPC1; USP10; EIF3A; EPB41; ARF6; PAK2; PRKAB1; MCC;
IKBKE	STIP1; HSP90AA1; CACYBP; PSMA2; HSPA1A; PSMC2; PSMD2; PSMD6; HSPA8; PSMC4; ST13; PSMB6; SNX3; PFDN5; SRP14; PSMB4; DNAJB1; DAD1; TALDO1; RUVBL1; ACTG1; EIF4G1; UCHL1; TOMM34; VCP; EIF3A; EEF1D; PSMA1; HYOU1; VDAC1; DLST; PSMA7; CLTC; FAM162A; PABPC4; HNRNPM; PPP2R1A; SSR1; PSMD3; TKT; IMPDH2; RPL31; MTPN; PDCD6IP; CALM2; PSMB1; TAGLN2; TMEM33; TANK; CALM1; UBE2N; RANBP1; PSMB3; CALM3; TARS; CYCS;…
PPP2CB	PFDN5; TRAF6; HLA-B; IKBKE; CCNA1; TCP1; MOB4; GH1; PPP2R1A; TFE3; PPP2R2B; CCT3; MAPT; EIF6; MID1; MCC; RELA; PFDN6;
CCNA1	PSMD6; VHL; SKP2; ORC1; PPP2CB; CDKN1B; MTHFD1; LRRC59; GANAB; TRIM28; PFAS; MYBL2; VPS18; LRPPRC; RBL2; CDT1; ACLY; PARK2; GOT2; MCC; BRCA1; CDK1; RB1; TGFB1I1; APEX1; XPO5; XRCC6; PAICS; CDKN1A; CDC25A;
PRKCA	HSP90AA1; HSPB8; HSPA1A; YWHAG; SRC; LCK; LMNB1; RGS2; RHOA; STXBP1; NOS1; KRT18; MYOD1; GNA15; EGFR; ACTA1; RAF1; CBL; TERT; DVL2; SHC1; ANXA2; GNA12; VTN; EEF1D; PTPN11; YWHAZ; HLA-A; RARA; PPARA; PDLIM7; BCL2; EWSR1; RALBP1; CFTR; TP53; SYK; BTK;
HMGCR	INSIG1; STARD13; UBC;
STARD13	HSP90AA1; HMGCR; SMAD1; TUBA4A; HSP90AB1; TUBA1A; TUBA1B;
PDPK1	HSP90AA1; PRKCD; MAPK8; AKT1; YWHAQ; SGK1; PRKCI; RPS6KA1; AKT2; ILK; YWHAH; SRC;
LMNB1	BCAR3; HLA-B; PRKCD; PRKCA; TMPO; SPG20; AIRE; CDK1; MELK; SUMO4; RTCA; VIM; GZMA;
ARRB2	UBB; CLTB; HSPA1A; HSPA8; RPL35A; TUBB2A; HSPA1B; UBA52; HIST1H1C; GAPDH; MAP3K14; YWHAG; ALYREF; MYH10; ITCH; CTPS1; MAPK1; XRCC6; ANXA2; MAPK10; RPL3; YWHAB; CFL1; RPLP1; TUBA1A; YWHAQ; EEF1A1; CSNK2A1; RPN2; MDM2; TUBA3C; ACTB; ARF6; SF3B1; MAP3K5; VIM; NEDD4; RPL22; CLTA; ARRB1; FBL; MAPK3; DGKE; PABPC4; CALM3; TMPO; HNRNPD; UBC; RPS3A; TRIM28; CUL5; SERBP1; XRCC5; VCP; RPL31; RAF1; TAB1; H2A…
NCK1	ABL2; SNX3; BRK1; BCAR1; WASL; ABL1; TNIK; ANK2; ABI1; CSDE1; CRK; TBK1; ATP2A3; NCKAP1; CBL; TMPO; FLT3; PLCG1; LCP2; CBLB; NEDD9; DOK2; KHDRBS1; NELFB; FLT1; RASA1; WASF1; AIRE; BLNK; KDR; EGFR; TRIM39; EPS15; GAB2; JAK2; DLGAP4; CYFIP2; NTRK2; BRCA1; FANCA; PAK2; EPHB2; SP1;
PSMD10	PSMC1; PSMC2; PSMD2; PSMD6; PSMC4; PSMD13; PSMD4; PSMD12; MDM2; PSMC5; PAAF1; PSMC6; PSMD1; PSMD11; PSMC3; CDK4; RB1; PSMD7; DOK2; PSMD14; UCHL5; USP14; PSMD3;
DHX9	TNFRSF10D; TRAF6; MAP3K14; HLA-B; LYAR; KHDRBS1; BRCA1; RELA; NXF1; TNFRSF14; MAPK13; GEMIN4; TOP1; DDX20; TBP; NFKB2; TFE3; XRCC6; XRCC5; GRB2; CNBP; ARF6; GTF2B; TP63; PINX1; MAP3K1; JUN; EPB41; PRPF8; PCNA; POLR2A;
ATG4C	PSMC1; PSMC2; PSMD2; PSMC4; PSMC5; PRKDC; USP11;
PSMC6	PSMC1; PSMC2; PSMD2; PSMD6; PSMC4; PSMD13; TRAF6; HLA-B; IKBKE; PSMD10; PSMD5; PSMC3; USP14; PMS2; MYC; PSMD7; PSMC5; CCDC85B; PSMD14; UCHL5; PSMA1; FTSJ1; PSMD1; CRK; PAAF1; ATXN7; NFKB2;
NOC2L	BRF2; MAGED1; LRIF1; PHLDA3; ILK; MYC; PPP1CA;
GAB1	PLCG2; PIK3R1; LAT2; MAPK3; GRB2; PLCG1; CRK; MET; PTPN11; EPOR; MAPK1; MAP3K3; MST1R; EGFR; SHC1;
ETS1	PFDN5; SMAD3; CDC5L; NR3C1; CREBBP; GNAS; NEFM; EIF3A; DAXX; SMARCA2; SET; MAPK1; JUN; NFKB1; PIAS4; MAPK3; BRCA1; SP1; UBC; SRC; EPRS; SERBP1; FOS; RAD23B;
GSTK1	AHSA1; DNAJA1; COPG1; SSR3; TSC22D1; DDOST; SRPRB; XPO4; CCDC47; CYCS; COPB2; IPO4; PCBP1; TIMM23; GTF2I; VDAC1; ZW10; IMMT; PDS5A; RPN2; FANCI; HSD17B11; SMC2; LRPPRC; NUP93; HNRNPM; PDCD6IP; UNC45A; GTF3C3; CUL4A; MCM7; IARS; PFKP; ARL1; XPO5; XPO7; TMED10; DNAAF5; SLC3A2; GRB2;
HRAS	ABL2; TTC1; PIK3R1; IRAK1; PIK3CA; PRKCI; RASA1; RAF1; BRAF; ITSN1; RABAC1; GRIN1; RIN1; CAV1; CDC25A; SRC; GRB2; TP73; AGTR1; VAV1; GRIN2D; PDE6D; MAP2K1; MAPK8; PLAU; FYN; BCL2;
UBA5	PSMD2; DDX39A; FKBP4; TARS; GANAB; GABARAPL2; SHMT2; PDCD6IP; PGK1; EIF3A; SLX4; SH3GLB2; ATG101; COPB2;
ARIH2	UBE2L3; EEF1G; EEF1A1; UBE2D2; PTN; UBE2E1; UBE2D4; UBE2E2; DLST; UBE2D1; CEP126; UBE2D3; PPP2R1A; UBE2E3; TP53; DISC1;
EEF1A1	EXOSC4; NEU1; SDHAF2; CKS2; MED29; PAFAH1B3; MME; YWHAG; DYNLL1; PRKCD; ARRB2; ARIH2; HSPE1; ITSN1; XPO5; LAMA4; PLCG1; RAF1; UBC; RPA2; TRAF3IP1; EGFR; LAMTOR1; MED19; PQBP1; AGO4; SMAD4; TAF9; GADD45G; SSR1; SERPINB9; ZBTB16; GRB2; MDM2; ZNF24; NRAS; RPLP1; BRMS1; PLAUR; RAP2A; PSMD11; MED9; CCDC130; NR4A1; TP63; DARS; AGO3; SHBG; MAPK13; UBE2E3; VARS; MYOC; PPP2R2B; PABPC4; SMAD2; MAPK14; MED1…
BTRC	NUDC; SMAD3; CUL1; TP63; CTNNB1; SMAD4; CDC34; SKP1; FBXW11; NFKBIB; NFKB2; RELA; UBA1; NFKBIA; EPOR; HIPK2; PTTG1; UBE2D2; CDC25A; UBE2D3; GH1; IKBKB; MYB; NFKB1; TBK1;
DNMBP	HSPA1B; NCKAP1; CYFIP2; ACTA1; HSPA4; WASF1; WASL; TUBA1A;
BCL2	HSPA1A; BAG3; SPNS1; SOD1; DYNLL1; PRKCA; HRAS; NR4A1; TP53; PPP1CA; MAPK8; PPP2R5A; RAF1; PPP3CA; BAG1; PIN1; BCL2L1; CPT1A; CDK1; MYC; EPHB2; NRAS; CASP8; MAPK1; BLK; BAG4; CYCS; MAPK3; MAPK11; UBC; MAPK14; SIVA1;
TSC22D1	NDUFA4; HSPB1; CCDC90B; BAG6; COPG1; GSTK1; MMS19; SRPRB; RPN2; TMEM33; MAP3K12; XPO5; RPS9; TTC27; CRB1; TELO2; DNAAF5; RB1CC1; HEATR1; CUL4A; TCEB2; COPB2; PCNA; NUP93; PSMB1; GEMIN4; TSC22D4; ZW10; SLC25A22; ALB; SLC25A10; HNRNPM; SLC3A2; MYO1B; XPO7; TIMM50; PCBP1; SETDB1; PRPF8; FANCI; C19orf70; TCEB1; MYO1D; IARS; MTHFD1L; GCN1; HACD3; DNAJB6; SFXN4; DPM1; SSR4; CCDC59;
LRIF1	PSMD2; HSPB1; PAFAH1B3; BRD7; NOC2L; CEP126; MPHOSPH6; ZNF24; BRMS1; PQBP1; SETDB1; IMMT; PSMD11; SERPINB9; TK1; LAMA4; CHD3; GADD45G; HSPE1; STX5; PIAS4; VIM; EIF6; SAT1; MOB4; HSPBP1; HSPB3; RPLP1; KAT7; RPA2;
CEP126	ATP6V1F; BRD7; RUVBL1; ARIH2; LRIF1; DISC1; ZNF24; EIF6; PTPRS; IMMT; POLR2M; MAPK9; GADD45G; VIM; SAT1; RPA2; RIF1; YWHAZ; KAT7; RAN; GCOM1;
RAD23A	UBB; PSMD4; EWSR1; ATXN7; NME2; ATXN3; PDE6D; NME1-NME2; MPG; ADRM1; TRAF2; CCNB1; SQSTM1; VAV2; UBC;
MYC	HSP90AA1; PSMC1; UBB; PSMA2; PSMC2; PSMD2; PSMB5; HSPB1; PSMC4; HSPH1; PELO; PFDN5; SRP14; PSMB4; SMAD3; BRD7; EEF1G; SKP2; RUVBL1; CREBBP; COPG1; IRAK1; PSMC6; NOC2L; BCL2; CDK1; PSMA7; GTF2I; GANAB; YWHAE; TAF10; HEATR1; TAF5; CDC6; MCM7; SMC2; TNPO3; SP1; RB1; CTPS1; DSP; TUBA3C; CCT3; DNAJB6; MMS19; SMAD2; DNAAF5; GTF2F1; PSMA4; ILVBL; TCP1; CHTF18; XPO1; MTHFD1L; ACTB; TAF12; TUBA1B; SET; PR…
PCBD1	HSPA8; ST13; NFKBIA; DVL2; APP; EPB41; KIF5B; PGAM5; SMARCA2;
CDKN2A	HSP90AA1; HSPA8; SERTAD1; GAPDH; HLA-B; VHL; CDC5L; ACTG1; IKBKE; MYC; ACTB; DAXX; PCNA; MDM2; CDK4; CDC6; TP53; MYL12A; PSMC3; ATG5; EIF1B; ACLY; EPB41; TOP1; GSPT1; NPM1; HIF1A; LAMTOR3; FTSJ1; AURKA; HNRNPA2B1; MCC; HSPA4; TUBA1A; HSP90AB1; CCND2;
APAF1	HSP90AA1; HSPA1A; CYCS; HIP1; TRIAP1; HSPA4; CASP8; CASP4; PPP1CA; BCL2L1;
CYCS	HSPA8; TNFRSF10D; HSPB1; SPNS1; TRAF6; HLA-B; VHL; IKBKE; GSTK1; BCL2; APAF1; GH1; EPB41; UQCRC1; FTSJ1; CYC1; PRKAB1; SNCA; FDX1; VDAC2; RNF7; BCL2L1; VDAC1; PINX1; TNIK; MCC;
UBE2E3	UBB; RNF114; ACVR1; RNF11; ARIH2; EEF1A1; DTX3; SIAH1; RNF43; AUP1; MKRN3; DZIP3; MID1; NFKBIA; TGFBR1; TRIM39; RPS27A; ATXN1; CHUK; LSM8; UBOX5; SAE1;
CDKN1B	UBB; SKP2; CUL1; YWHAG; CCNA1; TRAF2; CDK4; CCNB1; YWHAQ; COPS5; CKS1B; UBA1; MCM7; STMN1; LYN; CUL4A; ABL1; UCHL1; AKT1; XPO1; SRC; GRB2; CDC34; YWHAH; CCND2; YWHAB; RBX1; UBE2D2; CASP8; YWHAE; RAN;
PIN1	UBB; SMAD3; TRAF6; VHL; BCL2; CTNNB1; NEK6; MCL1; RAF1; PTPN1; RELA; CSNK2A1; PLK1; CDK1; EPB41; LEPR; HLA-C; MDFI; FTSJ1; CSNK2A2; TP53; EIF1B; PRKAB1; APP; PAK2; POLR2A; JUN; MAPT; CDK9; TRAF2; CCNB1; TSC22D4; SMAD2; SLX4;
UNC45A	BRF2; CLN3; WRAP73; GSTK1; MYC; PTP4A3; PHLDA3; USP19; ILK; SMAD9;
STAMBP	UBB; RNF11; PIK3C2A; SMURF2; CLTA; CLTC; EPS15; SMAD2; GRB2; BMPR1B; TRIP13;
HCFC1	HSP90AA1; HSPA1A; HSPA8; SLX4; SP1; PPP1CA; SIN3A; MED19; POU2F1; PPP2R2B; TAF9; HSPA4; ASF1B; JUN; RBBP4; SETD7;
SMURF2	UBB; UBE2L3; FKBP4; RAB13; SMAD3; RNF11; SKIL; SMURF1; STAMBP; TGFBR2; TRAF2; NRAS; TGFBR1; TNPO3; SPG20; LAPTM5; TNFRSF1B; NEK6; UBC; SMAD2; IRF3; RAN; SMAD1; PPID; RPS27A; RHOA; DAZAP2; SMAP1; TXNIP;
SRC	HSP90AA1; ABL2; SNX3; IL6R; ESR1; TRAF6; HLA-B; PIK3R1; BCAR1; YWHAG; PRKCD; PRKCA; PDPK1; ETS1; HRAS; CDKN1B; EPHB2; MPZL1; TRAF1; IKBKG; KHDRBS1; CHUK; ARNT; YWHAE; AHR; MET; EGFR; SYK; ANXA2; GRB2; WWOX; RAF1; CDH1; YWHAB; PAK2; ERBB2; IKBKB; RARA; ABL1; HLA-A; DOK2; CTNNB1; TERT; CBL; NFKBIA; BCR; PRKCI; GTF2I; RASA1; DLGAP4; AR; PLCG1; SHC1; KDR; GAB2; YWHAH; STAT3; AKT1; RXRA; PPARD; ITK; F…
AR	HSP90AA1; HSPA1A; NR3C2; SMAD3; HDAC3; ESR1; GAPDH; NR3C1; CREBBP; SRC; DAXX; BAG1; TGFB1I1; CTNNB1; DAP3; KAT7; CALM1; CALR; AKT1; SUMO1; CAV1; EGFR; PARK7; SMAD4; RAN; SP1; PRKDC; GTF2F1; RAF1; CDC25A; MAPK1; NR2C2; PTEN; ATF2; JUN; UBC; RB1; BRCA1; UBE3A; XRCC6; TSG101; TRIM24; HIF1A; SVIL; RELA; TP53; SMAD1; GAK; CDK1; NFKB1; GTF2H1; HSPB2; CDK9; CDC37; STUB1; XRCC5; IL6ST; STAT3; MDM2; POU2F…
TGFBR1	HSP90AA1; UBB; CLU; UBA52; TTC1; RAB13; SMAD3; TRAF6; ACVR1; SMURF1; RHPN2; PIK3R1; UBE2E3; SMURF2; CAV1; SMAD2; CHUK; STX8; UBXN1; YWHAZ; RPS27A; CTNNB1; FKBP1A; TGFBR2; PRPF4; SQSTM1; MAPK14; ARL4D; RHOA; XIAP; STUB1; IKBKB; USP45; MAP3K7; RAP2A; NEK6; ITK; TTC27; MYOC; BMPR1B; NUAK2; CSNK2A2; SMAD1; CDK4; RAN; SMAD4; CUL5;
HSD17B11	BRF2; GSTK1; PTP4A3;
GRB2	UBB; FTL; HSPA8; CLU; PLCG2; RPL35A; HSPB1; ABL2; SNX3; SRP14; RPS28; POMP; SMAD3; ESR1; ACTR2; EEF1G; RUVBL1; PIK3R1; BCAR1; DYNLL1; ACTG1; IKBKE; DHX9; GAB1; GSTK1; HRAS; EEF1A1; CDKN1B; STAMBP; SRC; HIST1H4H; CD28; S100A6; SHBG; SHC1; KHDRBS1; LIME1; HIST1H4K; A2M; PTPN11; HIST1H4L; HIST1H4J; JAK2; VAV2; ITK; CRK; BLNK; TMPO; VAV1; LAT; BCR; PRKAB1; IL6ST; EGFR; MST1R; WASL; HNRNPA2B1; OTUD5; …
NASP	BCAR3; HIST1H1C; TRAF6; HLA-B; IKBKE; MCC; HIST1H4A; HIST1H4D; MAPK13; HIST2H4B; TFE3; HIST1H4J; FTSJ1; AIRE; GABARAPL2; HIST1H4I; HIST1H4H; HIST1H4F; HIST4H4; HIST2H4A; ARF6; HIST1H4E; HIST1H4L; HIST1H4B; HIST1H4K; SGK1; HIST1H4C;
VIM	SIRT6; TXN; SMAD3; RIPK3; DYNLL1; LMNB1; ARRB2; LRIF1; CEP126; YWHAZ; TNFRSF1B; PSMA1; SUMO3; RIPK2; SVIL; CHD3; TCHP; NME2; DSP; SDCCAG3; ARRB1; RABAC1; MDM2; KAT7; TRIM28; SPG20; STX1A; CASP8; PSME1; TNFRSF14; MAP3K3; YWHAE; TRADD; ZHX1; PIAS4; RBM48; COPS6; SH3GL3; FAM107A; PSMD7; SETDB1; SERBP1; IKBKG; ACTB; TJP1; PPP2R2B; ACTA1; PAK2; MAP3K1; HAP1; CDK1; RIF1; RELA;
YWHAZ	HSPA1A; HSPA1B; BCAR1; CDC5L; PRKCD; PRKCA; CEP126; TGFBR1; VIM; CFL1; NCKAP1; CDC25A; KIF5B; XRCC6; RAF1; FOXO3; EGFR; MARK3; PRKCI; HNRNPD; MAP3K3; AKT1; BRAF; ABL1; MAPKAPK2; RPL31; APP; TP53; MAPK8; MAPK13; HNRNPL; UBC; MAP3K5; CBL; ARRB1; DISC1; NR4A1; ATXN1; CYFIP2; PABPC4; YWHAE; H2AFX; SF3B1; RIN1; PRKD1; MAPT; TERT; MST1R; IKBKG; BCR; YWHAH; TIMM50; MAP2K1; MET; KRT18;
BRCA1	UBB; UBE2L3; HSPA8; SMAD3; ESR1; BRD7; PIK3R1; CREBBP; CCNA1; NCK1; DHX9; ETS1; MYC; AR; RPL31; NELFB; TP53; PPP1CA; CHEK1; RELA; AKT1; UIMC1; JUN; UBA1; AURKA; BRCA2; POLR2A; PRKDC; JAK1; UBE2D3; H2AFX; UBE2D1; SP1; UBE3A; DNAJA3; NPM1; UBC; RBL2; E2F4; VCP; RB1; TAF9; FANCA; CDK1; FANCD2; RBBP4; NFKB1; ABL1; CSNK2A1; CDK4; POU2F1; CCNB1; STAT3; TAF10; TUBA4A; JAK2; MAP3K3; USF2; GTF2F1; TADA3; …
MOB4	BRK1; VHL; DYNLL1; PPP2CB; LRIF1; ZRANB1; CCT3; RIF1; CAB39; MED10; EPS15; MED31; CCDC85B; PPP2R1A; CCDC59; RB1CC1; SETDB1; PAICS; PTPRS; EGFR; MCC; STK11; TCP1; NME2;
GABARAP	FKBP4; GABARAPL2; FNBP1; ATG7; SLX1A; SQSTM1; NBR1; SLX1B; DYX1C1; NEDD4; VPS28; GBAS;
COPS5	HSPA1A; HSPA1B; TXN; NR4A2; ESR1; VHL; SKP2; CUL1; DYNLL1; CDKN1B; TRAF2; FBXO11; GFER; MYH10; TP53; HIF1A; CUL5; MIF; COPS6; RBX1; CUL4A; AMOT; SMAD2; UCHL3; JUN; SMAD4; UCHL1; VTN; KLHL42; MAPK14; PPARG; ERN1; MDM2; CPSF1; HSP90AB1; DAPK1; UBE2H; FBL; USP14;
XIAP	UBB; SERTAD1; TRAF6; MAGED1; TGFBR1; AIFM1; CHEK1; AKT1; MAP3K7; TAB1; GSPT1; UBE2W; TBK1; UBE2D1; UBE2D2; RAF1; TAB2; STUB1; UBC; BIRC5; AKT2; UBE2D3; UBE2D4; UBE2N; UBE2E1; CASP8; USP11; CASP4; UBE2E2;
MPG	CACYBP; PSMA2; PSMC2; RPL35A; ESR1; RAD23A; RPS29; HSPE1; MIF; PSMD7; GOT2; PRNP; RANBP1; LRRC59; PSMA1; RXRA; SET; SOD2; RAD23B;
RBM48	HSPB1; PAFAH1B3; VIM; ZNF24; GADD45G; HSPB3; MPHOSPH6; TK1; SAT1; PSMD11; TAF9; TNFSF10; SERPINB9; RPA2; ERH; SH3GL3;
TRAF2	HSP90AA1; UBB; HSPA1A; HSPA8; DNAJA1; RIPK3; TRAF6; MAP3K14; RUVBL1; ACTG1; IKBKE; RAD23A; CDKN1B; PIN1; SMURF2; COPS5; TNFRSF1B; MAP3K5; BIRC2; CDK9; TBK1; TCEB3B; UBE2N; TNFRSF14; CALM1; CAV1; HSPB2; TANK; MAP3K1; FAM107A; TAB1; ZBTB16; CFLAR; CASP8; TRADD; CALM3; SIAH2; NR2C2; CD40; TAB2; RIPK1; RB1CC1; DVL2; TNF; TNIK; BAG2; HSPA4; TUBA3C; TRIM37; CCDC130; TNFRSF1A; TRAF1; ERN1; MAP3K8; CHUK;…
RPAP1	HSPA8; BAG6; ILK; HLTF; GPN1; HSPD1; MAGEA6; CIAO1;
ILK	HSPB1; COPG1; PDPK1; NOC2L; UNC45A; RPAP1; COPB2; GEMIN4; FANCI; CASP8; CCDC59; NUP205; AUP1; RICTOR; OTUD4; DPM1; FBL; EWSR1; MMS19; AKT1; HSPE1; NUP93; ERH; MYO1D; MIF; MTHFD1L; PSMB1; PCID2; HEATR1; MARS; XPO7; CAV1; HNRNPL; DNAAF5; SRPRB; SF3A1; ARMC6;
PPARD	GADD45B; HDAC3; SRC; GADD45G; RXRB; PROX1; SMAD9; RXRA;
DNAJB11	HSPA1A; BAG6; GRB2; SUMO4; DOK2; PTN; AGO4; PTP4A3; HSPA4;
DLST	TUBB2A; IKBKE; ARIH2; GRB2; ZHX1; NDRG1; USP13; ZBTB16; UIMC1;
PRKDC	HSP90AA1; CLN3; SIRT6; RIPK3; YWHAG; CDC5L; NR3C1; PRKCD; ATG4C; MYC; AR; GRB2; BRCA1; XRCC5; RELA; GBAS; IKBKG; MAP3K3; RELB; TNFRSF1B; RPA2; TNFRSF1A; HSP90AB1; MAPK9; PCNA; ABL1; XRCC6; AKT1; LYN; CHEK1; TOP1; AIRE; H2AFX; HSF1; IKBKB; MAPK8; TP53; PMS2; CFTR; SP1; TELO2; TRADD; DDA1; NFKB2; CHUK; ATG101; JUN; NCF4; AKT2; NFKBIE;
MMS19	BRF2; ESR1; TSC22D1; MYC; ILK; PMS2; MCC; PTP4A3; CDK4; GTF2H1; CIAO1; PHLDA3; PMS1;
FYN	HSP90AA1; PLCG2; ABL2; SNX3; PIK3R1; BCAR1; NR3C1; ORC1; PRKCD; HRAS; SRC; GRB2; UNC119; SYK; CBL; LCP2; ITK; NTRK2; TUBA3C; CTNNB1; TUBA1B; RAF1; HDAC6; PTPN11; CBLB; KHDRBS1; FLT1; DLGAP4; TRIM39; JAK2; CRK; ITCH; SH3BP2; WASF1; CBLC; NMT1; CDH1; LAT; NEDD9; TUBA4A; VAV1; CASP8; ATXN1; SNCA; SDC3; PAK2; CDK1; NELFB; CD19; SHC1; ABL1; SP1; MAPT; BTK; PLAUR; EPS15; CAV1; MOS; AIRE; TMPO; BRCA2; K…
PARP11	RNF114; TRIP13; OTUD4;
RGS2	HSPA8; DYNLL1; GNAS; PRKCA; GNAQ; PARK2; COPB2; CALM1; NINL; GNA15;
SOD2	WBP5; HLA-B; VHL; IKBKE; MPG; PAK2; RIPK2; RPS3A; MCC; EIF1B; SMARCA2; ARF6; H2AFX; AURKA; TNIK;
CDK1	NSFL1C; GADD45B; CKS2; CCNA1; LMNB1; BCL2; MYC; PIN1; AR; VIM; BRCA1; FYN; GADD45A; USP45; BIRC5; EEF1D; CCNB1; STMN1; PTPN1; LYN; PPP1CA; CDT1; PPP2R1A; FANCA; RCC1; EGFR; PTPN2; KRT18; CSNK2A1; CDKN1A; MAPT; USP19; UIMC1; GADD45G; NPM1; TP53; ABL1; FANCC; RPA2; ZBTB16; BRCA2; UBA1; TGFBR2; PTMA; UBC; RB1; PTTG1; PCNA; KHDRBS1; HSPA4; TP73; CDC25A; TK1;
ZNF24	CLU; ZNF165; SCAND1; EEF1G; EEF1A1; LRIF1; CEP126; RBM48; ZSCAN32; SETDB1; COPS6; ZBTB16; UNC119; TP53; HAP1; RIF1; CCDC130; ZNF446; RPS9; USP11; ZKSCAN8; FANCA;
UBE2D4	RNF114; TRAF6; RNF11; ARIH2; XIAP; DZIP3; MKRN3; AMFR; DTX3; TRAF7; TRIM39; MID1; RNF125; RBCK1; RNF7; SIAH1; RNF43; MAP3K1; UBOX5;
CUL5	SPSB1; VHL; SMURF1; ARRB2; TGFBR1; COPS5; RBX1; TCEB1; RNF7; COPS6; TCEB2; SMAD2;
RBX1	HSPA1A; HSPA8; SMAD3; VHL; SKP2; CUL1; ACTG1; CDKN1B; COPS5; CUL5; TCEB2; SKP1; CUL4A; CAND1; PGAM5; RFWD2; FBXO11; COPS6; TCEB1; CTNNB1; TUBA1B; CCND2; CDC34; UBXN7; PSMA6;
SIN3A	LIN37; HCFC1; SAP30; TP53; SFPQ; PTMA; SAP18; ZBTB16; NFKB1; SMARCA2; BRMS1; RUNX1T1; PHB; SETDB1; NFKB2; RBBP4; REL; RELB; RELA; DDX20;
SAP30	HIST2H2BE; SIN3A; RBBP4; HIST4H4; BRMS1;
ASGR1	HSP90AA1; CLEC4G; CERS2;
PTP4A3	AHSA1; DNAJA1; UNC45A; HSD17B11; DNAJB11; MMS19; CHP1; SRPRB; HEATR1; OPA1; HNRNPM; IPO4; HACD3; ZW10; TMEM33; MCM7; XPO5; SSR4; TXNDC12; BAG2; SMC2; PDCD6IP; GTF2I; NUP93; XPO7; GCN1; ATAD3A; FANCI; ABCD3; LRPPRC; PDS5A; PSMD3; SLC3A2; DDX20; SSR1; DNAAF5; PCNA; SURF4; SMAP1; AIFM1; DPM1; KIAA0368; SSR3; TNPO3; MYO1B; KRT77; TIMM23; DDOST; GEMIN4; TTC27; PSPH; UBE3C;
CHP1	BRF2; GAPDH; PTP4A3;
UBC	DDX39A; HSPA8; DUSP1; HIST2H2BE; SNX3; SOD1; HMOX1; SMAD3; HDAC3; ESR1; TRAF6; CUL1; RNF11; SMURF1; PIK3R1; YWHAG; IRAK1; HGS; IKBKE; HMGCR; ARRB2; ETS1; EEF1A1; BCL2; RAD23A; SMURF2; AR; YWHAZ; BRCA1; XIAP; TRAF2; CDK1; SH3KBP1; EGFR; CFLAR; RHOA; NEDD4; SNCA; PCNA; IKBKG; YWHAB; SCNN1A; TP53; TBK1; PARK2; RELB; UCHL1; JUN; IRAK4; RBCK1; RNF125; MAPK1; FANCD2; EIF3A; VCP; DLGAP4; DAZAP2; MDM2; H…
TGFBR2	HSP90AA1; CLU; SMAD3; ACVR1; PIK3R1; SMURF2; TGFBR1; CDK1; UBC; CTNNB1; CCNB1; TGFB1I1; SMAD4; DAXX;
POLR2A	UBE2L3; MED29; VHL; CREBBP; DHX9; MYC; PIN1; GRB2; BRCA1; UBC; MED10; SMARCA2; ACTB; GTF2B; TAF11; PQBP1; ITCH; GTF2F1; TCERG1; CASP10; MED9; TBP; MED19; TAF10; FUS; CPSF1; GPN1; AIRE; NEDD4; SMYD3; UPF1; CDK9; ABL1; XRCC5; UBA1;
UBE2D1	RNF114; TRAF6; RNF11; ARIH2; BRCA1; XIAP; RNF43; UBOX5; MKRN3; AMFR; TRIM39; MID1; DZIP3; UBE3A; DTX3; HDAC6; SIAH1; MAP3K1; STUB1; ELF3; CBL; EIF1B; EPS15; TRAF7; NFKBIA; CASP8; RNF7; RNF125; UBASH3B; FANCD2;
PHLDA3	AHSA1; GCLM; DYNLL1; NOC2L; UNC45A; MMS19; NTRK1; SRPRB; HNRNPM; TMEM33; XPO5; SSR4; DNAAF5; ARMC6; ZW10; HLTF; DYNLRB1; PDCD6IP; TNPO3; IPO4; IMMT; RPN2; SSR3; SLC3A2; XPO4; TTC27; NUP205; SLC25A12; NUP93; CCDC47; DPM1; MYO1D; MTHFD1L; GCN1; ARL1; BAZ1B; LRPPRC; SMAP1; DNAJB6; DNAJA3; C20orf24; CUL4A;
NTRK1	UBB; TRAF6; PIK3R1; DYNLL1; RAP1A; GRB2; PHLDA3; SQSTM1; SHC1; ABL1; CAV1; NEDD4L; RASA1; PTPN1; PLCG1; MAPK3; CRK; DNAJA3; PTPN11;
PTEN	UBE2L3; ESR1; AR; UBC; TP53; CSNK2A2; CAV1; NEDD4; CHGB; COPS6; AKT1; CSNK2A1; PPP1CA; STK11;
PPARG	CLU; GADD45B; ATP6V1C1; HDAC3; CREBBP; COPS5; RXRA; STMN1; RXRB; GADD45G; PRNP; RB1; SVIL; MAPK8; PSMD1; USP11; CHD8; HSP90AB1; MAPK1;
PLK1	PSMA2; PSMB5; NUDC; PSMB6; PSMB7; PSMB4; MAGED1; USP20; MYC; PIN1; PSMA3; PSMA4; BABAM1; PSMB3; BRCA2; PSMA6; PSMB2; SLX4; PSMB1; PSMA1; MCM7; PSMA5; TUBA4A; GTF3C3; NPM1; CCNB1; STK3; CTNNB1; PSMA7; SLX1B; TP53; SLX1A; NINL;
VCP	HSP90AA1; PSMC1; HSPA8; NSFL1C; INSIG1; UFD1L; TRAF6; HLA-B; CUL1; WRAP73; IKBKE; ARRB2; BRCA1; UBC; SCHIP1; NPLOC4; RNF19A; SGK1; HSPA4; UBXN7; STX5; AMFR; FAF1; ATXN3; VIMP; NDRG1; FAF2; HIF1A; MAP3K3; PON2; NFKBIB; NFKBIA; NFKBIE; CFTR; VCPIP1; UBXN8; TOMM34; HDAC6; UBXN1; SVIP; UBXN10; CD3D; TNFRSF14; SUMO4; JAK2; TP63; UBOX5; RXRB; MCC; STUB1; TFE3;
CTNNB1	CACYBP; SMAD3; ESR1; CUL1; RUVBL1; PIK3R1; CREBBP; BTRC; PIN1; SRC; AR; TGFBR1; FYN; RBX1; UBC; TGFBR2; PLK1; CDH1; FLT1; MAGI1; EGFR; ERBB2; DVL2; PTPN1; IKBKB; SKP1; PTN; NDRG1; UBE2D2; RXRA; CSNK2A1; SMAD2; CHUK; CHD8; CLTA; IQGAP1; DAZAP2; LRP2; NFKB1; GRIN2D; STK39; SMAD4; HIF1A; UBA1; GRIN1; PTPN11; ANP32A; CASP8; MET; KDR; TBL1X; SH3KBP1;
SHC1	PLCG2; ESR1; MME; PIK3R1; PRKCD; PRKCA; GAB1; SRC; GRB2; FYN; NTRK1; JAK2; MAPKAPK2; APP; USP9Y; PTPN2; ERBB2; BCR; PLSCR1; PTPN11; PLCG1; FLT1; ABL1; IL6ST; SP1; MET; MAPK1; GAB2; GH1; NTRK2; MST1R; MAPK8; EGFR; CBLB; NPM1; TEC; LCP2; KRT18; CBL; VAV1; KDR; UBASH3B; EPOR; PPP2R5A; LYN; CRK; RASA1; MAPK14; IKBKAP; DOK2; SYK; LCK; DNAJA2; MYO1D;
PCNA	UBB; GADD45B; TRAF6; HLA-B; MME; IKBKE; DHX9; TSC22D1; CDKN2A; PRKDC; CDK1; PTP4A3; UBC; XRCC6; CDT1; CDKN1A; FTSJ1; CHTF18; GADD45A; PPP1CA; GADD45G; CCNB1; APEX1; HUS1; RELA; MCL1; ANXA2; CDKN1C; HLA-C; CDC6; XRCC5; CUL4A; HLTF; EPB41; MCC; AIRE; CDK4; EIF1B; POLI; PTMA; PMS2; BAZ1B;
LYN	UBB; PLCG2; MME; BCAR1; PRKCD; CDKN1B; SRC; PRKDC; CDK1; SHC1; RASA1; ACTB; UNC119; LCP2; CD19; EGFR; DOK2; EPOR; LIME1; KHDRBS1; TEC; SYK; PPP1R15A; DAPP1; BTK; CBLC; GAB2; CDK4; JAK2; NEDD9; PAK2; MS4A2; PLCG1; CBL; MAPK3; FCER1G; NMT1; SNCA; MAP3K3;
TNIK	PSMC1; CACYBP; PSMA2; PSMD6; CLU; NUDC; PSMD13; ACTR2; LYAR; NCK1; CYCS; TRAF2; SOD2; MAPK1; PCBP1; CALM3; PSMD1; UCHL1; MYL12A; MTHFD1; GOT2; RANBP1; RPN2; RCC1; ANK2; PPP2R1A; SET; IMPDH2; CALM2; CALM1; LRRC59; COPB2; DISC1; ANXA2; NEFM; RAP2A; PSMA1;
MAPK1	HSP90AA1; DUSP1; SMAD3; ESR1; GAPDH; HLA-B; NR3C1; PRKCD; ARRB2; GAB1; ETS1; BCL2; MYC; AR; GRB2; UBC; PPARG; SHC1; TNIK; GAB2; RPS6KA1; ATF2; MAP3K1; KRT8; EGFR; SMAD4; MAP2K1; PACSIN3; CDX2; VAV1; MAPKAPK5; LAMTOR3; MAPK14; STAT3; PTPN1; PPARA; SMAD2; MYB; NR4A1; BRAF; SNCA; SREBF2; FOS; LIPE; JUN; TNFRSF1A; TP53; RB1; SMAD1; CASP8; KHDRBS1; MAPK8; LCK; MAPKAPK2; RAF1; MCL1; IQGAP1; CAV1; PAK2;…
MED9	UBB; MED29; EEF1A1; POLR2A; MED19; TMPO; BAG2; MED10; HDAC6; MED31; CCT3; GCN1; HSPD1; NPM1;
DNAJC7	HSP90AA1; SMURF1; SMAD9; SMAD2; MAP3K3; ATG2A; DISC1; TAB1; HUS1;
PAK2	PSMA2; NUDC; PSMB7; PSMD13; EIF4G1; NCK1; PIN1; SRC; GRB2; VIM; FYN; SOD2; LYN; MAPK1; ANXA2; LCK; GANAB; AHCY; APEX1; CSDE1; GOT2; SORBS2; RPL23A; ABL1; MYH10; SH3KBP1; PPP2R2B; RAF1; CALR; ABI1; TRIM28; PSMA1; HCK; PACSIN3; MAPK3;
YWHAB	HSPA1A; GEM; HSPA1B; YWHAG; PRKCD; ARRB2; MYC; CDKN1B; SRC; UBC; CBL; MAP2K1; FOS; WDR20; CDC25A; RAF1; KIF5B; OTUD7B; FOXO3; RABGEF1; BRAF; CTPS1; MST1R; NCKAP1; BCR; MAP3K3; ARRB1; H2AFX; ABL1; CSNK2A1; YWHAE; HSP90AB1; MAPK13; MAPT; YWHAH; KRT18; RPS6KA1; SNCA; SAP18; SH3BP4; RIN1; RICTOR; MARK3; CRNKL1; DAPK1; MAP3K5; EPB41; IKBKB;
CBL	UBE2L3; TRAF6; PIK3R1; YWHAG; PRKCA; NCK1; SRC; GRB2; YWHAZ; FYN; UBC; UBE2D1; SHC1; LYN; YWHAB; MET; SH3KBP1; VAV1; PLCG1; YWHAQ; FNBP1; SH3BP2; BCR; MST1R; EGFR; LCP2; SYK; VAV2; PIK3CA; BLK; ITK; KHDRBS1; SORBS2; HCK; KDR; ABL1; UBA1; CRK; UBE2D2; ITSN1; LAT; KRT18; LCK; EPOR; ITCH; CD19; BTK; PTPN11; CD40; LAT2; SH3GL3; UBASH3B;
C20orf24	AHSA1; PHLDA3; SURF4; GCN1; RPN2; ATAD3A; HNRNPM; SSR4; CERS2; HACD3; ARMC6; SLC25A12; TXNDC12; XPO7; NUP93; TMEM33; SSR3; FANCI; ARL1; TNPO3; AIFM1; PSMD3; KIAA0368; ABCD3;
RELA	HSP90AA1; UBB; HSPA1A; HSPA8; SIRT6; DNAJA1; HSPH1; HIST1H1C; HDAC3; ESR1; RUVBL1; NR3C1; CREBBP; ACTG1; PPP2CB; DHX9; BTRC; MYC; PIN1; AR; VIM; BRCA1; PRKDC; SIN3A; UBC; PCNA; NFKBIA; BTK; HNRNPM; STAT3; CDK9; FUS; REL; FAF1; RELB; CHUK; TAF11; CSNK2A1; MAP3K8; TBK1; RXRA; NFKB1; TGM2; MAP2K6; PIAS3; NFKB2; DNAJA3; TXNDC12; MTPN; NFKBIE; IRF3; TBP; TERT; FOS; NFKBIB; LARS; MYH10; SFPQ; HSP90AB1;…
EPOR	PLCG2; PIK3R1; GAB1; BTRC; GRB2; SHC1; LYN; MAPK1; CBL; GNAI1; PTPN11; MST1R; PLCG1; VAV1; SYK; MAPK3; JAK2; GAB2;
PPP2R2B	HSP90AA1; HSPA1A; HSPA8; HSPA1B; IER5; KRT6A; RPS27L; VHL; DYNLL1; PPP2CB; EEF1A1; HCFC1; VIM; PAK2; FTSJ1; CCT3; NME1-NME2; IRS4; IQGAP1; PRPF40A; HNRNPA2B1; ANXA2; NME2; PPP2R1A; DSG1; BAG2; RPL19; KRT33B; TP53; HNRNPL; CALM1; ALB; TUBA1B; CALM2; CALM3; JUN; TRIM28; PABPC1; RAN; KRT78; HSPD1; SKIV2L2; TCP1; DSP; ACTB; TMPO; GABARAPL2; RPLP1; SUGP2; KRT31; KRT85; YWHAE; RPS27A; SERBP1;
HLTF	BRF2; EEF1G; RPAP1; PHLDA3; PCNA; USP7; UBE2N; CIAO1;
EPRS	HSP90AA1; RIPK3; MAP3K14; IKBKE; ETS1; RELA; NELFCD; EEF1D; TFE3; IARS; POU2F1; MCC; ARL4D; MAPK13; RELB; NFKBIB; IKBKB; MAP3K7; NFKB2; NFKBIE;
NELFCD	DNAJA1; TXN; COX6B1; DYNLL1; EIF4G1; EPRS; LAMA4; TSG101; MT-CO2; FANCI; SMAD4; RPL22; NELFB; COPB2; MCM7; TMEM33; SSR3; SRPRB; RPS9;
IARS	BRF2; BCAR3; TRAF6; MAP3K14; HLA-B; VHL; MAGED1; IKBKE; GSTK1; TSC22D1; AR; EPRS; EPB41; NFKBIE; MAP3K7; SGK1; TANK; NFKBIB; NFKB2; USP19; IKBKG; MCC; MAP3K3; ARF6; GABARAPL2; SNCA;
FANCD2	UBB; TRAF6; MYC; BRCA1; UBC; UBE2D1; BRCA2; FANCI; TNFRSF1B; FANCC; TNFRSF1A; USP1; UBA1;
EIF4E2	UBE2L3; TRAF6; KRTAP4-12; YWHAH; MDFI; ARIH1;
GADD45G	GADD45B; ESR1; EEF1G; EEF1A1; LRIF1; CEP126; RBM48; PPARD; CDK1; PPARG; PCNA; TSNAX; PTN; MED31; RXRA; HAP1; GADD45GIP1; GADD45A; IKBKG; RARA; MAP3K4; RAN; PPARA; CCNB1; PIAS4; CDKN1A; MAP2K6;
AIFM1	BRF2; HSPA1A; HSPA1B; PELO; MED29; RIPK3; HLA-B; XIAP; PTP4A3; UBC; C20orf24; RELA; NOA1; TSC22D4; MAP3K3; SETDB1; CFTR; TNFRSF14; PMS2; MAP3K1; TRADD; NFKB2; SPG20; TUBA3E; H2AFX; TNFRSF1B;
TRIM24	HSPA1A; NR3C2; TAF7; ESR1; NR3C1; AR; TRIM28; RXRA; TAF11; RARA; UBE2U; SUMO1;
CLTC	CLTB; TOM1; RIPK3; YWHAG; NR3C1; HGS; IKBKE; ARRB2; STAMBP; TRAF2; RELA; ARRB1; TNFRSF1A; CHUK; NFKB2; NDRG1; MAPK13; NFKBIA; XRCC6; GAK; MCC; SNCA; MAP3K7; PRKAB1; TANK; IKBKB; TFE3; HLA-C; RPS9; HIP1; TAB2; TNFRSF1B; RELB; IKBKG; TRADD; GGA1; GRIN2D; NFKBIE; SPG20; GGA3; MAP3K3; GRIN1; NFKBIB; REL; HIP1R; CLTA; SVIL; MAP3K8;
ARRB1	HSP90AA1; UBB; HSPA1A; HSPA8; TUBB2A; HSPA1B; UBA52; HIST1H1C; TRAF6; YWHAG; ARRB2; VIM; YWHAZ; UBC; MAPK1; YWHAB; CLTC; SDC3; CCL14; CXCR2; YWHAQ; NFKBIA; HIST1H4B; TUBA3C; HIST2H4A; HCK; H2AFX; MDM2; ITCH; RPL3; RPL22; ARF6; ALYREF; HNRNPM; HIST1H4H; DGKE; DVL2; PIK3C2A; HIST1H4A; HIST1H4J; MAPK10; CFL1; XRCC5; HIST1H4C; TUBA4A; HIST1H4E; CALM3; HIST4H4; ANXA2; TMPO; CSNK2A1; RPS3A; NEDD4; CLTA…
RIPK1	HSP90AA1; HSPA1A; HSPA8; DNAJA1; RIPK3; MAP3K14; RNF11; ACTG1; TRAF2; UBC; ITCH; ZFAND5; RNF216; TNF; TNFRSF1A; IKBKG; BIRC2; SQSTM1; CASP8; CFLAR; TNFRSF10B; EGFR; MAP3K7; TNFRSF10A; TIMM50; CCDC50; TUBA3C; NFKB1; TRAF1; TAB2; HSP90AB1; MAP3K3; MAP3K8; TRADD; CASP10;
AKT1	HSP90AA1; HSPB1; HIST2H2BE; NOS3; HMOX1; DNAJB1; SMAD3; HDAC3; ESR1; PIK3R1; IRAK1; PDPK1; CDKN1B; SRC; AR; YWHAZ; BRCA1; XIAP; ILK; PRKDC; UBC; PTEN; IMPDH2; MST1R; MAPKAPK2; CDC37; MDM2; SETDB1; CHUK; SMAD2; GAB2; MAP3K8; RAF1; BRAF; APOH; YAP1; TERT; NPM1; PTPN1; IKBKG; IKBKB; HSP90AB1; SMAD4; CDKN1A; MAPK14; EZH2; AKT2; PLXNB1; NR4A1; FOXO3; ATXN1; SORBS2; PIAS1; STUB1; MAP3K5; MS4A2; FANCA; …
NRAS	DNAJB1; ACVR1; EEF1A1; BCL2; SMURF2; SMAD4; PIK3CA; RAF1;
DAPK1	HSP90AA1; ST13; RIPK3; COPS5; MAPK1; YWHAB; TP53; MAPK3; YWHAQ; TRADD; IKBKG; STX1A; TNFRSF1A;
TP53	HSP90AA1; UBB; HSPA1A; HSPA8; HSPB1; TXN; SPSB1; SMAD3; PAFAH1B3; HDAC3; ESR1; YWHAG; NR3C1; CREBBP; PRKCA; ARIH2; BCL2; CDKN2A; PIN1; AR; YWHAZ; BRCA1; COPS5; PRKDC; CDK1; ZNF24; SIN3A; UBC; PTEN; PLK1; MAPK1; PPP2R2B; DAPK1; PTTG1; TAF9; BRCA2; MDM2; STX5; OTUD5; PHB; PIAS1; PPA1; USP11; ABL1; TFDP1; ERH; HSP90AB1; COPS6; PIAS4; CUL9; AURKA; TK1; VRK1; SETD7; EIF2AK2; TAF6; USP7; CITED1; UBE2K;…
EXOSC6	EXOSC4; LSM8; EXOSC8; EXOSC7; PSMB1; EXOSC2; LSM1; EXOSC9; EXOSC10; EXOSC1; UPF2; SKIV2L2; DIS3; MPP6;
LSM8	TALDO1; UBE2E3; EXOSC6; EXOSC10; LSM2; GTF2I; PRPF4; UPF1;
PIK3CA	FTL; UFD1L; PIK3R1; PRKCD; HRAS; CBL; NRAS; DNAJB6; IRS4; NEDD9; SQSTM1; GNAQ; LCK; YWHAH; SGK1; SH3KBP1;
NME2	STIP1; CACYBP; PSMA2; ST13; PSMB4; RAD23A; VIM; MOB4; PPP2R2B; RORB; UBE2K; RPN2; NME1-NME2; PPP2R1A; UBE2N; MCF2; PSMA7; DIS3; SET; RHOB; KIF5B; PSMD12; ACLY; HERC3; PCBP1; LSM2; SVIL;
CHUK	HSP90AA1; HSPA1A; ESR1; MAP3K14; CUL1; CREBBP; ACTG1; IRAK1; ARRB2; UBE2E3; SRC; TGFBR1; TRAF2; PRKDC; CTNNB1; RELA; CLTC; AKT1; TP53; FANCA; MAP3K8; MAP3K7; IKBKB; TANK; NFKBIA; CDC37; HSP90AB1; NFKB1; IKBKG; NFKBIB; FKBP5; AKT2; NR2C2; CALM2; CALM3; IKBKAP; TUBA3C; TP73; EIF2AK2; RELB; PTPN11; NFKBIE; PRKCI; CASP8; MYL12A; CHEK1; PIAS1; MAP3K3; TPM3; NFKB2; UBE2N; MYH10; FOXO3; TNFRSF1A; CALM1;…
FANCA	HSP90AA1; DNAJB1; PIK3R1; NCK1; SRC; GRB2; BRCA1; FYN; CDK1; ZNF24; AKT1; CHUK; SGK1; FANCC; CCT3; DDX39B; PLCG1; PSMA5; DAXX; TCP1; IKBKB; TCERG1; TAF10; CRK;
ERN1	HSP90AA1; COPS5; TRAF2; UBC; MAP3K5; TNFRSF1A;
DEDD	DEDD2; CCDC59; KRT18; CFLAR; KRT8; CASP8; USP7; GTF3C3; CASP10; TCEAL5; ATP6V1E1;
NDRG1	HSP90AA1; PSMC2; PSMD2; EEF1G; MME; YWHAG; ACTG1; DLST; VCP; CTNNB1; CLTC; S100B; PABPC1; SHMT2; ARL4D; CDH1; RPN2; KIF5B; XRCC6; PSMC3; TARS; RPS9; RPL3; XRCC5; COPB2; UPF1; DARS; EWSR1;
CDKN1A	UBB; GADD45B; ESR1; SKP2; CDC5L; CCNA1; CDK1; UBC; PCNA; GADD45G; AKT1; TP53; STAT3; SET; CDK4; TEX11; CUL4A; PIM1; CCDC85B; RNF144B; GADD45A; TSG101; SLC25A11; PSMA3; CSNK2A1; CDC6; MAPK8; CCNB1; CCND2; TK1; MAP3K5; JUN; CHEK1; XRCC6; RB1;
PRKCI	HSP90AA1; GAPDH; IRAK1; USP20; PDPK1; HRAS; SRC; YWHAZ; CHUK; YWHAH; SQSTM1; GABARAPL2; CDC37; GBAS; NFKBIA; MAP2K1; SLX4;
TSNAX	LIN37; IKBKE; GADD45G; MDM2; TSN; DMWD;
PIAS3	NR3C2; SMAD3; ESR1; SKIL; CREBBP; AR; UBC; RELA; SMAD4; SIAH2; SERBP1; SMAD2; SIAH1; ATF7IP; TBP; STAT3; GEMIN4; PRPF40A;
SMAD4	UBB; UBE2L3; UBA52; DNAJB2; RAB13; TCTA; SMAD3; ESR1; SKP2; SKIL; CREBBP; EEF1A1; BTRC; AR; TGFBR1; BRCA1; COPS5; UBC; TGFBR2; CTNNB1; MAPK1; NELFCD; AKT1; NRAS; PIAS3; SMAD2; TFE3; SP1; CITED1; XPO5; MAPK13; JUN; SMAD1; MYOD1; NUAK2; PSMD11; FOXO3; NEK6; EWSR1; CHEK1; ATF2; SMAD9; RIPK2; ITK; STUB1; PIAS1; RPS27A; PRPF40A; SQSTM1; PIAS4; ATF7IP;
S100A6	CACYBP; GAPDH; GRB2; S100B; ANXA2;
PSMA7	PSMC1; PSMA2; PSMD13; HLA-B; CUL1; IKBKE; MYC; PLK1; NME2; UCHL5; PSMA3; PRKAB1; PSMA1; HIF1A; MCC; TIMP2; PSMA4; ATG5; PSMA6; SLX1B; RIPK2; PSMA5; PARK2; GABARAPL2; EIF1B; EPB41; SLX1A; NME1-NME2; EGFR;
UNC119	PSMD2; CKS2; PAFAH1B3; FYN; ZNF24; LYN; SERPINB9; HSPE1; LAMA4; HSPB3; PTPRS; PSMD11; BCR; LCK; ARL4D; ARL15; PPA1; ERH; HCK; SEPHS1; MAPK10; MPHOSPH6; TK1; RPA2; SAT1; ITSN1;
CHEK1	HSP90AA1; UBB; CUL1; YWHAG; BRCA1; XIAP; PRKDC; RELA; AKT1; TP53; CHUK; CDKN1A; SMAD4; CDC25A; XRCC6; HSP90AB1; CSNK2A1; CUL4A; XRCC5; SLX4;
SNAPC4	BRF2; POU2F1; TBP; TAF10;
MAP2K1	HSPA1A; HSPA8; HSPA1B; TRAF6; HLA-B; HRAS; MYC; YWHAZ; MAPK1; YWHAB; PRKCI; MAP3K4; LAMTOR3; MAPK14; MAPK3; MAP3K1; VAV1; MAP3K8; PLAU; RAF1; BRAF; EGFR; YWHAE; LAMTOR2;
PRKAB1	CACYBP; UBE2L3; PSMD6; RPL35A; HSPA4L; PSMC4; NUDC; ST13; SRP14; EIF4G1; CYCS; PIN1; GRB2; CLTC; PSMA7; COPB2; NPEPPS; F10; FNIP1; USP5; CDC37; KIF5B; EEF1D; PSMD14; MARS; MYH10; RCC1; DDX20; EWSR1; EIF6; SLC25A10; NUP93; PRKAA1; RPS9; GCN1; PSMD1; GSPT1; PSMB3; CSDE1; PRKAA2; TARS; UBE2N; SHMT2; PSMC3; GOT2; PRKAG2; CISD1; PABPC1; CTPS1; MCM7; RPL31; SSR4; MYL12A; LRRC59; RNF219; RPL3; ACLY; PRK…
COPB2	BRF2; TNFRSF10D; COPG1; GSTK1; UBA5; TSC22D1; MYC; ILK; RGS2; TNIK; NELFCD; NDRG1; PRKAB1; MCC; DDA1; CDK4; NFKB1; RTCA; MAGEA6; CIAO1;
ZNF446	ZNF165; ZNF24; ZSCAN32; ZNF263;
STX1A	VPS11; VIM; DAPK1; STXBP1; CSNK2A2; CFTR; MDM2; STX8; SCNN1A; VPS18; VAPB; CSNK2A1;
STXBP1	TUBB2A; HGS; PRKCA; STX1A; TUBA4A; MAPT; NEFM; APP;
KNG1	FTL; APP; VTN; CTSL; PLAUR; F2;
TBP	BRF2; PSMC2; TAF7; ESR1; RUVBL1; NR3C1; DHX9; MYC; AR; POLR2A; RELA; TP53; PIAS3; SNAPC4; TAF1; MDM2; RXRA; TAF4; TAF11; GTF2F1; TAF10; TAF5; TAF9; TAF6; GTF2B; FOS; TAF15; TAF12; JUN; GTF3C3; HSF1; PIAS1; SP1; REL; AHR; POU2F1; HAP1; TAF2; RB1; YWHAE; NFKBIB;
MAP3K5	HSPA1A; TXN; GADD45B; GLRX; TRAF6; ARRB2; YWHAZ; TRAF2; UBC; YWHAB; AKT1; ERN1; CDKN1A; MAP2K7; PPP5C; DAXX; EIF2AK2; RB1CC1; YWHAQ; TRAF1; YWHAE; MAP3K7; GNA12; CDC25A; STUB1; MAP2K6; YWHAH; MAP3K3; PRKAA2; RAF1; APP;
MAP2K7	GADD45B; TRAF6; MAP3K5; MAPK8; MAP3K7; MAP3K12; MAPK14; CFLAR; MAPK9;
SMAD9	FTL; SMAD3; ACVR1; UNC45A; PPARD; DNAJC7; SMAD4; PSMD8; UBQLN1; DNAJA3; ARNT; YWHAQ; PABPC4; SF3B1; ACTB; SMAD2; UBE3A;
PSMD8	PSMD6; PSMD13; TRAF6; SMAD9; PAAF1; UCHL5; USP14; ARF6; PSMD14; PSMD5; PSMD7; SMAD2; MCC;
BRCA2	SHFM1; SMAD3; SKP2; GRB2; BRCA1; FYN; CDK1; UBC; PLK1; FANCD2; TP53; RPA2; ABL1; SMAD2; PMS2; PMS1; CFAP52;
ATF7IP	PLEKHB2; HLA-B; ACTG1; PIAS3; SMAD4; RPS3A; GTF2H1; CEP250; ACTB; DISC1; SETDB1; LAMA4; SP1; GTF2F1; KRT7; A2M;
SRPRB	BRF2; VHL; MAGED1; GSTK1; TSC22D1; ILK; PTP4A3; PHLDA3; NELFCD; UQCRC1; CASP4; USP14; USP19; FTSJ1; TNFRSF14; MAGEA6; NFKBIB; ARF6; EIF6;
NFKB1	TXN; COMMD9; ESR1; NR3C1; ETS1; BTRC; AR; BRCA1; SIN3A; CTNNB1; RELA; RIPK1; CHUK; COPB2; IKBKG; UBE2D3; MAP3K8; RELB; RXRA; NFKBIE; TAB2; CFLAR; IKBKB; ELF3; NFKB2; MPP6; UBE2K; TBK1; NFKBIB; SP1; FOS; FBXW11; NFKBIA; PLS3; REL; MTPN; STAT3; CDK9;
EXOSC8	EXOSC4; EXOSC6; MPP6; LSM1; EXOSC9; UPF2; DIS3; EXOSC1; EXOSC7; SKIV2L2; EXOSC3; EXOSC2; EXOSC10;
DNAAF5	BRF2; MAGED1; GSTK1; TSC22D1; MYC; ILK; PTP4A3; PHLDA3; ARF6; ZBTB16; CIAO1; MAGEA6; CASP4; SAP18; NEK6;
GABARAPL2	ST13; RAP1A; EIF4G1; UBA5; NASP; GABARAP; PPP2R2B; IARS; PRKCI; PSMA7; NEDD4; PSMD1; VDAC1; PSMA1; PFKP; GSPT1; TKT; RPL22; SQSTM1; LRPPRC; RAP2A; NBR1; GBAS; ATG7; HADHA; ANXA2; PRPF8; EGFR; KHSRP; HACD3; MCM7; UBE2O;
UPF2	EXOSC4; RPS15; EIF4G1; EXOSC6; EXOSC8; EXOSC10; UPF1; UPF3B; SKIV2L2; TP63; LSM1; UPF3A; EXOSC2; SCHIP1; EXOSC1; MYB;
TFE3	CACYBP; SMAD3; YWHAG; PPP2CB; DHX9; NASP; VCP; EPRS; CLTC; SMAD4; PSMA3; SMC2; PDCD6IP; PFAS; PSMD1; TRIM28; SET; PSMA1; LRPPRC; VARS; EIF3A; GANAB; ACLY; PSMA6; MARS;
PLSCR1	RASD1; PRKCD; SRC; SHC1; EGFR; DAZAP2; ZBTB16; PHLDA1; GNAI2; CRK; KRTAP4-12; ABL1; EWSR1;
MDM2	UBB; HSPA8; CLU; TUBB2A; ESR1; GAPDH; EEF1G; NR3C1; CREBBP; GNAS; ARRB2; PSMD10; EEF1A1; CDKN2A; AR; VIM; COPS5; UBC; ARRB1; AKT1; TP53; TSNAX; STX1A; TBP; CDH1; RB1; NPM1; USP7; DAXX; TSG101; ABL1; TP73; HIPK2; SET; HIF1A; SUMO1; JUN; KRT8; TAF1; YWHAQ; EPS15; ACTB; PFDN6; UBE2U; NEFM; APP; MARS; PIAS1;
HLA-C	PSMA2; PSMD6; NUDC; PSMB4; HLA-B; RHPN2; PIN1; PCNA; CLTC; PCBP1; PSMA6; GOT2; TAP2; CALR; TRIM28; HLA-A; CTPS1; IMPDH2; B2M; CALM2; CALM3; GANAB; CALM1;
DAXX	HSPB1; HDAC3; NR3C1; CREBBP; ETS1; CDKN2A; AR; UBC; TGFBR2; TP53; FANCA; MAP3K5; MDM2; HIST1H4C; STAT3; SLC2A4; HIST1H4H; SUMO1; HIST2H4A; HIST1H4L; HIST1H4F; HIST1H4K; USP7; HIST1H4I; TSG101; HIST1H4B; HIST4H4; HIST2H4B; CFLAR; TP73; HIST1H4E; HSF1; HIST1H4D; HIST1H4J; HIPK2; TP63; PARK7; HIST1H4A; SERBP1;
CASP8	UBB; DEDD2; UBE2L3; RIPK3; MAP3K14; BCL2; APAF1; CDKN1B; AR; VIM; XIAP; TRAF2; ILK; FYN; UBE2D1; CTNNB1; MAPK1; RIPK1; CHUK; DEDD; PARK2; CDH1; TNFRSF10B; SUMO1; SQSTM1; CFLAR; CHD3; MAPK8; TNFSF10; BCL2L1; RALBP1; IKBKG; TRAF1; FAF1; TNFRSF10A; TNFRSF1A; CASP10; MAPT; BIRC2; RIPK2; CASP4; IKBKB; OTUD7B; HIP1; EIF2AK2; NOD1; RHOA; TRADD; RB1; PIAS1; KRT18; APP; MAPK3;
CRK	ABL2; SNX3; HLA-B; PIK3R1; BCAR1; NCK1; PSMC6; GAB1; SRC; GRB2; FYN; NTRK1; SHC1; CBL; FANCA; PLSCR1; WASF1; KDR; PTPN1; CBLC; NEDD9; VAV1; SH3KBP1; CBLB; AIRE; EGFR; EPS15; KHDRBS1; ABL1; SP1; EPHB2; MAPK8; UBASH3B; IRS4; XPO1; TRIM39; ATXN1; UBASH3A; FLT1; BCR; GRIN2D; DLGAP4; AGO2;
CALM2	NOS3; RIPK3; ESR1; TRAF6; MAP3K14; HLA-B; VHL; NR3C1; USP20; IKBKE; ARRB2; TRAF2; TNIK; RELA; PPP2R2B; ARRB1; CHUK; HLA-C; TNFRSF1A; TAB2; IKBKG; H2AFX; TRADD; TNF; SMAD2; REL; MYO6; MAP3K8; NFKB2; EGFR; NFKBIE; RELB; MAP3K3; RIPK2; IKBKB; MAP3K1; EIF1B; NFKBIA; MAP3K7; TAB1; SLX1A; PINX1; MYOD1; SCHIP1; NFKBIB; RIOK3; TANK; TNFRSF1B; GH1; TBK1; SLX1B; EEF1D;
TNFRSF1B	UBB; HSPA1A; HSPA8; DNAJA1; RPS27L; GAPDH; ACTG1; SMURF2; VIM; TRAF2; PRKDC; UBC; FANCD2; AIFM1; CLTC; CALM2; BAG2; TRIP13; TUBA3C; FANCI; TCP1; KRT18; TIMM50; CAV1; TNF; SLC25A11; TRAF1; CALM1; XPOT; MYH10; TXNDC12; XPO1; MYO6; CALM3; IRS4; DDOST; HACD3; GCN1; SSR4; DNAJA3; XPO5; PFKP; TRIM37; ATAD3A;
EPB41	STIP1; CACYBP; UBE2L3; PSMB5; PSMC4; TXN; SNX3; PSMB7; SLIRP; DAD1; SMAD3; YWHAG; DYNLL1; EIF4G1; DHX9; PCBD1; CDKN2A; CYCS; PIN1; PCNA; YWHAB; IARS; PSMA7; TCEB1; PSMA6; EGFR; ATP6V1E1; TSN; TAGLN2; LRPPRC; HADHA; MTPN; DYNLRB1; RPS3A; LRRC59; RAB10; PAICS; YWHAQ; PSMB3; PSMB1; GOT2; MIF; PSMA1; CRYAB; VARS; SRP9; PFAS; TUBA4A; MYH10; RANBP1; TMEM33; CALR; APP; HSPE1; FKBP1A; ACTA1;
TCEB1	SPSB1; TRAF6; VHL; TSC22D1; CUL5; RBX1; EPB41; TCEB2; FAF2; TCEB3B; COPS6; TCEAL1; HIF1A; EIF1B; UBXN7; PINX1; CFTR;
EDNRB	NOS3; CAV1;
PLEKHO1	DNAJB1; SMURF1; USP7; CSNK2A1;
USP7	UBB; SMAD3; TRAF6; TRAF2; HLTF; TP53; DEDD; MDM2; DAXX; PLEKHO1; TCEAL1; GTF2I; USP14; USP19; USP11; MAGEB2; TRAF1; ATXN1; EWSR1; HECW1; DNAJA3; RAE1; TMPO; TANK; WWP2; FOXO3; RELB; PDCD6IP; BABAM1;
APOA1	CLU; ALB; CTSL; APP; APOB; CLEC4G; PON1;
ACTA1	NR3C2; PRKCD; PRKCA; DNMBP; GRB2; VIM; ARRB1; TP53; EPB41; CFL1; XPO6; TJP1; VAV1; TRIP6; USP25; TPM3; EGFR; ABL1; TRAF3IP1; HIP1R; MYO6; S100A1; AJUBA; PPP1CA; IQGAP1;
ARF6	CACYBP; HSPA4L; NUDC; SRP14; TALDO1; ATP6V1C1; GCLM; HLA-B; VHL; RUVBL1; EIF4G1; ARRB2; DHX9; NASP; SOD2; IARS; ARRB1; PSMD8; SRPRB; DNAAF5; TRIM23; SSR4; PABPC4; IMPDH2; GOT2; GSPT1; TRIM28; HYOU1; UBE2D3; XPO5; SERBP1; IQGAP1; SF3A1; DDOST; CCDC47; MTHFD1; KIF5B; RPN2; TARS; ANXA2; SF3B1; KHSRP; TARDBP; LRPPRC; ACLY; RPS29; HNRNPM; RTCA; GTF2I; EGFR; APEX1; KIAA0368; NUP93; SLC3A2; EIF6; IMMT; …
PAX8	HSPA1A; HSPA1B; WBP2; SMAD3;
SSR4	SOD1; WRAP73; MME; TSC22D1; MYC; PTP4A3; PHLDA3; C20orf24; PRKAB1; TNFRSF1B; ARF6; TNFRSF14; HECW1; EIF1B; TMBIM4; HLA-A; MAP3K1; CASP4; RIOK3; TNFRSF1A; CBWD1; SSR3;
TNFRSF14	DNAJA1; ST13; GCLM; HDAC3; ESR1; DHX9; GRB2; VIM; TRAF2; VCP; AIFM1; SRPRB; SSR4; HSPE1; TRAF1; PSMA3; DPM1; CHD3; CDC37; PSMB1; CCDC59; SLC25A10; SLC25A22; HSPBP1; TXNDC12; PSPH; C19orf70; MIF; RNF219; HNRNPL; TARDBP; GCN1;
LAMA4	TUBB2A; BRD7; GAPDH; EEF1A1; LRIF1; NELFCD; TP53; UNC119; ATF7IP; RIF1; ZHX1; COPS6; PTN; MED31;
RIF1	PSMD2; CLN3; HSPB1; PAFAH1B3; BRD7; CEP126; VIM; MOB4; ZNF24; LAMA4; SERPINB9; MPHOSPH6; SETDB1; HSPB3; PABPC4; PQBP1; TK1; CHD3; PSMD11; BRMS1; HSPE1; HAP1; SAT1; RPLP1; RPA2; STX5; PIAS4; HSPBP1;
HIRA	HIST2H2BE; HIST1H2BD; HIST1H2BK; HIRIP3; UPF1; ASF1A;
HIF1A	HSP90AA1; HDAC3; VHL; CREBBP; CDKN2A; AR; COPS5; UBC; VCP; CTNNB1; TP53; PSMA7; MDM2; TCEB1; JUN; ARNT; ARNTL; NR4A1; UBXN7; DAP3; SAT1; STAT3; SP1; APEX1; PGK1; PSMC3; CSNK2A1; HSPA4; FAF2; MAPK3;
MDFI	AP5Z1; PIN1; EIF4E2; MYOD1; PHLDA1; TAP1; FES; GNAI2; SLC25A10; EWSR1;
C7orf25	TUBB2A; FZR1;
PTN	FTL; PSMD2; ARIH2; DNAJB11; CTNNB1; GADD45G; LAMA4; CCDC53; SDC3; GTF2F1; SGTA; CHD3; SNCAIP; PSMB10; PSMD11; SAT1; SSR1; PTPRS; ATP5C1; ARL15; RPLP1; PIAS4; ACTB;
SAP18	DNAJA1; HSPB1; YWHAG; SIN3A; YWHAB; DNAAF5; RPS3A; RPN2; DDOST; TADA3; NUP93; ARMC6; GSPT1;
RPS3A	HSP90AA1; PSMD6; TRAF6; MAP3K14; HGS; LYAR; IKBKE; ARRB2; GRB2; SOD2; ARRB1; ATF7IP; EPB41; SAP18; SMAD2; CCDC50; RPS9; MCC; AGO4; EIF1B; DDX56; CNBP; SGK1; ASF1B; MAGEB2; PINX1; FTSJ1; GH1; ACTB; HSP90AB1; IKBKG; VDAC2; NFKB2; FANCC;
CDK4	SERTAD1; SMAD3; BAG6; ARRB2; PSMD10; CDKN2A; CDKN1B; TGFBR1; BRCA1; MMS19; PCNA; LYN; CDKN1A; COPB2; PPP2R1A; CCND2; CDC37; CDKN1C; MYOD1; SMAD2; PTMA; UBXN1; SETDB1; BIRC5; BMPR1B; MTFP1; GEMIN4; PPP1CA; MCC; RB1;
PPP2R1A	BCAR3; SMAD3; TRAF6; RAP1A; IKBKE; PPP2CB; ARRB2; ARIH2; MOB4; CDK1; TNIK; PPP2R2B; NME2; CDK4; EIF6; PPP2R5A; PMS1; SKIV2L2; GRIN2D; NFKB2; PARK7; MAP3K3; MCC; GNA12; EIF1B; HSPD1; FTSJ1; SMAD2; CFTR; NME1-NME2; PPP5C; TRADD; GRIN1;
TSG101	UBB; FTL; VPS11; UBA52; NR3C1; ORC1; HGS; AR; UBC; NELFCD; TP53; CDKN1A; MDM2; DAXX; GGA1; VPS28; GGA3; KRT15; IQGAP1; HCK; DZIP3; COPS6; IMMT; KRT18; BCR; MKRN3; TRIM23; PDCD6IP; SCNN1A; ITSN1;
TEX11	LIN37; CDKN1A; TSC22D4; ATXN3; TCHP;
CASP4	PSMD6; APAF1; XIAP; SRPRB; DNAAF5; CASP8; SSR4; PSMB1; SLC25A22; UBXN1; MTHFD1L; GCN1; TMEM147; NOD1; CCDC59; HACD3; SMC2; CASP10; SERPINB9; NUP93; VDAC1; APP; DSP;
KAT7	ZNF165; ORC1; LRIF1; CEP126; AR; VIM; TP53; PACSIN1; NINL; SAT1; PPID; HIST1H4A;
CAV1	NOS3; ESR1; TRAF6; HRAS; SRC; AR; TGFBR1; TRAF2; ILK; FYN; NTRK1; PTEN; MAPK1; TNFRSF1B; EDNRB; MAPK3; BTK; KDR; APP; SMAD2; EGFR; PTPN1; RHOA; GNAI2; PTPN11; TRADD; CSNK2A2; ERBB2; CD40; ABL1; PRNP; CSNK2A1;
TAB1	HSP90AA1; HSPA1A; HSPA8; HSPA4L; DNAJA1; TRAF6; RUVBL1; YWHAG; IRAK1; ARRB2; XIAP; TRAF2; DNAJC7; CALM2; NR2C2; MAPK14; TAB2; MAPK11; CALM3; HSP90AB1; MAP3K7; TUBA3C; AGO3; HSPA4; CALM1;
HEATR1	PELO; MAGED1; TSC22D1; MYC; ILK; PTP4A3;
SFPQ	UBB; MAP3K14; CDC5L; NR3C1; ARRB2; SIN3A; UBC; RELA; FUS; RNF43; SP1; TOP1; MAPK13; RELB; TRAF1; SMARCA2; NFKBIB; NFKB2; NFKBIE; TBK1;
RPL3	BCAR3; SMAD3; MAP3K14; HLA-B; YWHAG; LYAR; IKBKE; ARRB2; GRB2; ARRB1; NDRG1; PRKAB1; EIF6; MAP3K1; MAGEB2; USF2; CNBP; EIF1B; TP63; PSTPIP1; SGK1; ATG5;
SHBG	MT2A; EEF1A1; GRB2; UBE2O; CLEC4G; A2M; UBE3A; ACTB;
HIST1H4H	LIN37; GRB2; NASP; ARRB1; DAXX; RB1; DNAJA2; MAP3K1; NPM1; HDAC6; MAP3K7; ASF1A; H2AFX; RBBP4; TNFRSF1A; MAP3K3; LIN54; MCM7;
FOS	CACYBP; HSPA1A; CLU; HSPA1B; ZNF622; SMAD3; CREBBP; ETS1; MAPK1; YWHAB; RELA; TBP; NFKB1; SUMO3; EPHB2; SMAD2; ATF2; JUN; RB1; CSNK2A2; CSNK2A1; APP; SCHIP1; SET; USF2; NELFB; MARK3; PSMC5; LRRC59; RPS6KA1; EEF1D; TAF1; SERBP1; SUMO4; NEFM; MAP3K7; SUMO1; ANP32E; GTF2F1;
HSPB7	HSPB8;
HIST1H4K	LIN37; GRB2; NASP; ARRB1; DAXX; MAP3K3; RBBP4; TNFRSF1A; MAP3K7; NPM1; RB1; DNAJA2; H2AFX; HDAC6; LIN54; ASF1A; MAP3K1; MCM7;
RUNX1T1	HSP90AA1; HDAC3; SIN3A; ZBTB16; OTUD4; PSMD11; KPNA1;
PSMD14	PSMC1; PSMC2; PSMD6; PLEKHB2; PSMD13; TRAF6; IKBKE; PSMD10; PSMC6; PRKAB1; PSMD8; PSMD7; USP14; PSMD11; ADRM1; UCHL5; PAAF1; CERS2; PSMD3; PSMA3; PSMD1; PSMD5; PSMD4; PSMD12; MCC;
PSMD7	PSMC1; PSMC2; PSMD2; PSMD6; PSMC4; PSMD13; TRAF6; USP20; IKBKE; PSMD10; PSMC6; VIM; MPG; PSMD8; PSMD14; PSMC5; ADRM1; UCHL5; ATXN3; PSMD12; PSMD4; PSMC3; PSMD3; PSMD11; NFKB2; SLC2A4; PSMD5; PSMD1; ATXN7; PAAF1; USP14;
EIF2AK2	HSP90AA1; HSPA1A; TP53; CHUK; MAP3K5; CASP8; NPM1; IKBKB; PPP1CA; FANCC; PPP2R5A; TIRAP; PTGES3; JAK1; STAT3; DNAJC3; MAP3K7; NFKBIA; TAB2;
USP10	SNX3; EIF4G1; SCNN1A;
PARK2	UBB; UBE2L3; HSPA1A; HSPA8; DNAJA1; DNAJB1; CUL1; CCNA1; RGS2; UBC; PSMA7; CASP8; PLCG1; GPR37; YWHAH; HSPA4; SNCA; TRIP13; MAPT; EPS15; SNCAIP; TUBA4A; STUB1; PSMA1; PSMA4; TUBA1A;
NFIC	GLRX; CREBBP; ZKSCAN7;
CTSL	GEM; KNG1; APOA1; PLAU; RXRA; ALB;
CCDC59	BRF2; TRAF6; VHL; MAGED1; TSC22D1; MOB4; ILK; DEDD; TNFRSF14; CASP4;
BAG2	HSPA1A; PSMD6; HSPA8; PSMC4; MED29; TRAF6; MAP3K14; TRAF2; PTP4A3; MED9; RELA; PPP2R2B; TNFRSF1B; NFKBIE; MAPKAPK2; MAP3K1; MAP3K3; TRAF1; NFKB2; NFKBIB; TAB2; TNFRSF1A; MED19;
CALM1	HSP90AA1; CLTB; NOS3; RIPK3; ESR1; TRAF6; MAP3K14; HLA-B; VHL; NR3C1; USP20; IKBKE; ARRB2; AR; TRAF2; RGS2; TNIK; RELA; PPP2R2B; ARRB1; CHUK; HLA-C; TNFRSF1B; TAB1; EGFR; EEF1D; SMAD2; MAP3K3; MAP3K1; SNCA; TNF; H2AFX; EWSR1; EIF1B; CSNK2A1; MYOD1; GH1; OPRM1; ADD1; IKBKG; REL; YWHAE; PINX1; GRIN1; NFKB2; IQGAP1; CSNK2A2; TAB2; MAPT; NFKBIE; RIOK3; RIPK2; TANK; MYO6; TNFRSF1A; MAP3K8; TBK1; SCHIP…
USP25	MT2A; GAPDH; SKIL; ACTA1; PIP; MYO6;
NFKBIA	HSPA1A; HSPA8; HSPB1; RPS27L; HDAC3; MAP3K14; CUL1; PIK3R1; DYNLL1; ACTG1; IKBKE; ARRB2; BTRC; PCBD1; UBE2E3; SRC; UBC; UBE2D1; VCP; RELA; CLTC; ARRB1; TP53; CHUK; PRKCI; NFKB1; CALM2; EIF2AK2; CALM1; IKBKB; REL; RPS6KA1; NFKBIB; SUMO4; TBK1; AURKA; TUBA1A; IKBKAP; TIMM50; CALM3; FBXW11; CDC34; SKP1; RELB; CSNK2A1; IKBKG; JAK2; MED19; NFKB2; TGM2; MAP3K3; SUMO1; TUBA1B; PTPN1; TUBA3C; MCM7; UBE2D…
NEK1	EXOSC4; YWHAH; PPP2R5A;
MAPK8	DUSP1; DUSP10; SMAD3; TRAF6; PIK3R1; BCAR1; NR3C1; PDPK1; HRAS; BCL2; MYC; YWHAZ; PRKDC; PPARG; SHC1; MAPK1; TP53; CDKN1A; MAP2K7; CASP8; CRK; XRCC6; JUN; WWOX; TP73; MAP3K1; KRT8; IKBKAP; MAP3K7; TNFRSF1A; ATF2; REL; STAT3; SMAD2; PRKD1; RHOA; HSF1; MAPK14; SNCA; BCL2L1; TNFRSF10B; NR4A1; MAPK3; CASP10;
PAAF1	PSMC1; PSMC2; PSMD2; PSMD6; PSMC4; PSMD10; PSMC6; PSMD8; PSMD14; PSMD7; PSMC3; PSMC5; PSMD11; PSMD1; PSMD12; PSMD3; UCHL5;
TRIM37	UBB; TRAF6; TRAF2; TNFRSF1B; UBE2U; TCEB3B; UBE2H; TANK; EWSR1; FAM107A; TRAF1;
PSMC3	PSMD6; PSMC4; PSMD13; TRAF6; VHL; PSMD10; PSMC6; MYC; CDKN2A; NDRG1; PRKAB1; HIF1A; PSMD7; PAAF1; GH1; STX11; ATXN1; USP14; PMS2; UCHL5; PSMD5; PSMC5; HTR1E;
OTUD5	CACYBP; GRB2; UBC; TP53; SET; VARS; USP11;
PLCG1	BAG3; ABL2; NCK1; GAB1; EEF1A1; SRC; GRB2; FYN; UBC; NTRK1; SHC1; LYN; CBL; EPOR; FANCA; PARK2; FLT1; ABL1; PTPN11; LAT2; VAV1; AIRE; AGTR1; MST1R; ITK; SYK; KHDRBS1; RHOA; NTRK2; ERBB2; LAT; LCP2; DAPP1; EGFR; EPHB2; PRKD1; GAB2; TEC; BLNK; KDR; JAK2; BCR; GTF2H1; GRIN1; NELFB; HCK; PLXNB1; MET; LCK; SH3BP2; CD28; RASA1; BTK;
IKBKAP	SDHAF2; MAP3K14; BAG6; MYC; SHC1; CHUK; NFKBIA; MAPK8; IKBKB; MAP3K7; MCC;
AKT2	HSP90AA1; ESR1; PDPK1; XIAP; PRKDC; AKT1; CHUK; SETDB1; FSHR; SLC2A4; CDC37;
UBE2D2	RNF114; TRAF6; RNF11; ARIH2; BTRC; CDKN1B; XIAP; CTNNB1; CBL; NFKBIA; NEDD4; MKRN3; UBE3A; UBOX5; DTX3; SIAH1; DZIP3; STUB1; UBASH3B; TRAF7; RNF125; EPS15; TRIM39; MID1; MAP3K1; ELF3; RNF7; AMFR; RAF1; RNF43;
VRK1	HIST2H2BE; TP53; RAN; ATF2; JUN; RCC1;
VDAC1	NUDC; TRAF6; HLA-B; IKBKE; GSTK1; CYCS; GABARAPL2; CASP4; RIPK2; ACTB; KIF5B; SUMO4; EIF6; BCL2L1; RAF1; SF3A1; MCC; TUBA4A; GANAB; TPM3; MCL1; GOT2; SNCA;
RIPK2	HSP90AA1; HSPA1A; PSMB5; HSPA8; CARD6; TRAF6; GAPDH; SMURF1; ACTG1; IRAK1; VIM; TRAF2; SOD2; UBC; SMAD4; PSMA7; CASP8; CALM2; CALM1; VDAC1; CFLAR; PSMA6; GEMIN4; CD40; NOD1; TNFRSF1A; TRAF1; IKBKG; MYO1D; CALM3; BIRC2; ATP5D; MYH10; TUBA3C;
MYOD1	HSP90AA1; SMAD3; CREBBP; PRKCA; SMAD4; CALM2; MDFI; CDK4; CALM1; MOS; CDKN1C; RXRA; PSMD4; STAT3; RB1; JUN; PHB; SP1; CALM3; PABPN1; CDC34;
CSNK2A1	HSP90AA1; HSPB8; CLTB; HSPH1; FKBP4; HDAC3; MME; CREBBP; ARRB2; MYC; PIN1; BRCA1; CDK1; PTEN; CTNNB1; YWHAB; RELA; ARRB1; TP53; CDKN1A; CHEK1; STX1A; PLEKHO1; HIF1A; CAV1; FOS; CALM1; NFKBIA; NAP1L4; CDH1; ATF2; SET; FAF1; YWHAQ; JUN; SP1; HNRNPA2B1; CSNK2A2; ZHX1; AIP; STMN1; MAPK14; SLX4; EEF1D; MYB; RNF7; DVL2; PSMA4; PAFAH1B1; HSF1; PRNP; ERH; PSMA3; TAF1; APEX1; PTPN1; TOP1; SAT1; CDC37; VTN…
YWHAE	TAF7; RIPK3; YWHAG; ARRB2; MYC; CDKN1B; SRC; VIM; YWHAZ; YWHAB; PPP2R2B; ARRB1; MAP2K1; TBP; MAP3K5; CALM1; RAF1; ABL1; CDC25A; TAB2; MST1R; TFDP2; BRAF; MAP3K1; KRT18; SORBS2; MARK3; SNCA; TAF9; EGFR; DISC1; GTF2B; BCR; HSF1; MAP3K3; YWHAH; RICTOR; H2AFX; ATXN1; RIN1; FOXO3;
SURF4	BRF2; PTP4A3; C20orf24; NEK6; TMBIM4;
SLX4	DDX39A; HSPB1; GLTSCR2; PSMB4; COPG1; MAGED1; UBA5; PIN1; HCFC1; PLK1; PRKCI; CHEK1; CSNK2A1; ALB; SLX1B; NUP93; CAND1; DNAJB6; SLX1A; TERF2IP; VARS; KPNA1; PEX5; PLS3; SART1; TK1; PGAM5; AHCYL1; ATG7; DMWD; UBE2O; RAN; PARK7; SQSTM1; AHCYL2;
KRT15	KRT6A; TSG101; FAM107A; TCHP; PSMA1; KRT18; PSMC5;
STMN1	HSPA8; HLA-B; VHL; CDKN1B; CDK1; PPARG; CSNK2A1; MAPK3; STAT3; PINX1;
JUN	HSP90AA1; UBB; HSPA8; SMAD3; HDAC3; ESR1; NR3C1; CREBBP; IRAK1; DHX9; ETS1; PIN1; HCFC1; AR; BRCA1; COPS5; PRKDC; UBC; MAPK1; RELA; PPP2R2B; CDKN1A; SMAD4; TBP; MDM2; HIF1A; FOS; MAPK8; VRK1; MYOD1; CSNK2A1; STAT3; SNRK; VAV1; TAF1; SP1; SMAD2; ITCH; RB1; MAPK3; ATF2; CSNK2A2; MAPKAPK5; MAPK9; ABL1; GTF2F1; HNRNPM; APP; RFWD2; NELFB; TUBA1A; ELF3; GTF2B; TOP1; PIAS1; PRKD1; SUMO4; SUMO1; SUMO3; M…
CFL1	HSPH1; YWHAG; ACTG1; ARRB2; GRB2; YWHAZ; ARRB1; ACTA1; ACTB; WDR1; ACTC1; H2AFX; ATXN1; EGFR; SLC2A4;
USP13	CACYBP; UFD1L; BAG6; DLST; UBL4A; ATXN3; PMS1; NPLOC4; LAPTM5; USP5; ITCH; FAF2;
HIRIP3	HIST2H2BE; HIRA; HIST1H4A;
WASF1	BRK1; ACTR2; ACTG1; NCK1; DNMBP; GRB2; FYN; CRK; ABL1; NCKAP1; CYFIP2; ABI1; ACTB; GNAI1; PSTPIP1;
LCK	HSP90AA1; PLCG2; ESR1; PIK3R1; BCAR1; NR3C1; PRKCD; PRKCA; SHC1; MAPK1; PAK2; CBL; PIK3CA; UNC119; NFKBIA; PLCG1; DOK2; SYK; SH3BP2; DAPP1; ITK; NEDD9; IKBKG; KHDRBS1; LAT; LIME1; MAPK3; GAB2; RASA1; ACTB; PTPN11; STAT3; SQSTM1; UBE3A; RAF1; LCP2; WASL; CD28; VAV1;
KRTAP4-12	ZNF165; RPS28; EIF4E2; PLSCR1; TAP1; PHLDA1; FAM107A; SLC25A10; ZBTB16; ZNF250; TCEB3B;
SMAD2	HSPA1A; HSPA1B; ST13; UBA52; SOD1; SMAD3; ESR1; SKIL; CREBBP; HGS; GNAS; EEF1A1; MYC; PIN1; STAMBP; SMURF2; TGFBR1; BRCA1; COPS5; CUL5; CTNNB1; MAPK1; DNAJC7; AKT1; TP53; PIAS3; SMAD4; SMAD9; PSMD8; BRCA2; CALM2; RPS3A; CDK4; PPP2R1A; CAV1; FOS; CALM1; MAPK8; JUN; RHOA; CHGB; POLR3D; MAPK9; CLTA; KIF5B; TOP1; GTF2I; TUBA4A; WWP2; CALM3; TGM2; ZNF41; NEFM; PIAS4; RIN1; HSPD1; RARB; KHDRBS1; STUB1;…
GTF2B	PSMC2; ESR1; CREBBP; DHX9; MYC; POLR2A; RELA; TBP; YWHAE; JUN; TAF9; PSMC5; HSF1; GTF2F1; TAF11; REL;
IKBKG	HSP90AA1; UBB; HSPA1A; HSPA8; PFDN5; PSMD13; RPS27L; AVPI1; TRAF6; MAP3K14; RNF11; CREBBP; ACTG1; IRAK1; SRC; VIM; YWHAZ; PRKDC; UBC; IARS; GADD45G; CLTC; RIPK1; AKT1; DAPK1; CHUK; NFKB1; CASP8; CALM2; RPS3A; CALM1; NFKBIA; RIPK2; LCK; TANK; PSMA3; CDC37; TRIM28; GCN1; VARS; BIRC2; MAP3K3; HSPA4; IKBKB; MCM7; RBCK1; SGK1; MYO1D; MARS; NFKBIB; NFKB2; CARD8; SUMO1; LARS; ITK; TNFRSF1A; MYL12A; TBK1…
CCNB1IP1	UBE2L3; CCNB1;
PTGES3	STIP1; HSP90AA1; HSPA1A; NR3C2; DNAJB1; ESR1; TRAF6; HLA-B; VHL; NR3C1; COPG1; IKBKE; EIF2AK2; ARNT; AGO4; TERT; MCC; FTSJ1; AHR; AIP; PINX1; GH1; FES; HSF1;
ARNT	HSP90AA1; ESR1; SRC; SMAD9; HIF1A; CSNK2A1; PTGES3; GTF2F1; AHR; SIM1; AIP; SP1; RB1; XPO1;
ATXN1	HSPA1A; HSPA1B; PEPD; FAM21C; ATP6V0D1; GAPDH; UBE2E3; YWHAZ; TRAF2; FYN; AKT1; CRK; USP7; PSMC3; YWHAE; CFL1; SUGP2; ZHX1; GSPT1; UBE2E1; NR4A1; ANP32A; DAZAP2; PQBP1; TRIP6; STUB1; TOLLIP; DNAJA3; DZIP3;
TAF9	TAF7; EEF1A1; MYC; HCFC1; BRCA1; RBM48; TP53; TBP; YWHAE; GTF2B; TAF12; HSF1; TAF5; TAF1; UBXN1; SF3B3; TADA3; ELF3; TAF4; UBA1; APP; TAF10; TAF6; KPNA1; ANK2; TAF8; TAF11; TAF2;
EMG1	PSMB7; KHDRBS1; PSME1;
OTUD4	BRF2; DNAJB1; ILK; PARP11; RUNX1T1; PRR5; KRT31; KRT8; KRT85; DSG1; TUBA1A; KRT33B; NPEPPS; AGO3; TMBIM4;
PRR5	HSPA1A; HSPA1B; OTUD4; RICTOR; RPS9; TUBA1B;
DDX56	SRP14; RPS3A; RPL31; FBL; RPL23A; RPS9; RPS29; CRB1;
ZRANB1	CACYBP; TRAF6; MOB4; FBXW11; PGAM5;
NR4A1	CLU; HSPH1; VHL; EEF1A1; BCL2; YWHAZ; MAPK1; AKT1; TP53; HIF1A; MAPK8; ATXN1; RXRA; GADD45GIP1; TRIM28; HDAC6; PSMC5; RPS6KA1;
CD28	DUSP14; PIK3R1; GRB2; PLCG1; LCK; ITK;
CDH1	HSP90AA1; HSPA1A; HSPA1B; CREBBP; ACTG1; SRC; FYN; UBC; CTNNB1; NDRG1; MDM2; CASP8; CSNK2A1; PRKD1; NEDD9; XRCC5; PPP1CA; HSPD1; GBAS; MAGI1; EGFR; IQGAP1; MET; SET; GNA12; PTTG1; TGM2; CFTR;
LRPPRC	TNFRSF10D; TRAF6; HLA-B; WRAP73; MAGED1; IKBKE; CCNA1; GSTK1; MYC; PTP4A3; PHLDA3; TP53; GABARAPL2; TFE3; EPB41; ARF6; IKBKG; MAGEA6; TP73; ATG101; USP19; ACTB; USP49; NEK6; NFKBIB; MCC;
MAGEA6	HSPB1; EIF4G1; RPAP1; COPB2; SRPRB; DNAAF5; LRPPRC; RIOK3; GTF3C3; RPN2; IMMT; XPO5; CCDC47; DDOST; GTF2I; GCN1; TSSC1; SBDS; ARMC6; FANCI; PRPF8; AUP1;
ADRM1	PSMD2; RAD23A; UBC; PSMD14; PSMD7; UCHL5; PSMD4; USP14; BIRC2; UBQLN1; PSMC5; EGFR; GH1; RPN2; PSMD5; PSMD1; RAD23B;
UCHL5	PSMC1; PSMA2; PSMC2; PSMD2; PSMB5; PSMD6; PSMC4; PSMB6; PSMB7; PSMD13; PSMB4; PSMD10; PSMC6; PSMA7; PSMD8; PSMD14; PSMD7; PAAF1; PSMC3; ADRM1; PSMA1; RAD23B; USP14; TXNL1; PSMD3; PSMA3; PSMB3; PSMD4; PSMD12; PSMD11; PSMC5; PSMA5; EIF1B; PSMA6; PTPN2; PSMB2; PSMB1; PSMD1; PSMA4;
PTTG1	DNAJA1; BTRC; CDK1; TP53; CDH1; RAE1; XRCC6;
UBE2D3	RNF114; TRAF6; HLA-B; VHL; RNF11; ARIH2; BTRC; BRCA1; XIAP; PRKAB1; NFKB1; ARF6; NFKBIA; IKBKG; AMFR; MKRN3; UBOX5; MID1; UBE3A; MAP3K1; RNF43; SIAH1; NEDD4; DTX3; GH1; SAT1; HDAC6; RNF125; RBCK1; TRIM39; DZIP3; UBASH3B; EPS15;
CALM3	NOS3; RIPK3; ESR1; TRAF6; MAP3K14; HLA-B; VHL; NR3C1; USP20; IKBKE; ARRB2; TRAF2; TNIK; RELA; PPP2R2B; ARRB1; CHUK; HLA-C; TNFRSF1B; TAB1; NFKBIA; RIPK2; MYOD1; SMAD2; IKBKG; MYO6; PON2; EEF1D; TNFRSF1A; RIOK3; SLX1B; NFKBIB; RELB; IKBKB; PINX1; MAP3K3; EIF1B; NFKBIE; SLX1A; H2AFX; EGFR; NFKB2; TAB2; TNF; TBK1; TANK; MAP3K8; SCHIP1; GH1; REL; TRADD; MAP3K7; MAP3K1;
PPARA	HSP90AA1; GADD45B; PRKCD; PRKCA; MAPK1; RELA; GADD45G; MAPK3; AIP; DAP3; RXRA; GADD45A;
MAPK3	HSPB8; DUSP1; DUSP10; ESR1; MAP3K14; PRKCD; ARRB2; GAB1; ETS1; BCL2; MYC; NTRK1; LYN; PAK2; EPOR; ARRB1; DAPK1; TP53; MAP2K1; CASP8; HIF1A; CAV1; MAPK8; STMN1; JUN; LCK; SMAD2; PPARA; LAMTOR3; SREBF2; GTF2I; MAPK14; RPS6KA1; LIPE; KRT8; SP1; PTPN11; HSF1; SYK; GH1; RAF1; SNCA; PPP1CA; GAB2; BRAF; STAT3;
CBLC	UBE2L3; SRC; GRB2; FYN; LYN; CRK; UBE2H; EGFR; UBE2K; ITCH;
CHGB	TUBB2A; PTEN; SMAD2; MARK3;
MOS	HSPA1A; FYN; MYOD1;
CYC1	CLN3; CYCS; UQCRC1;
CPSF1	TAF7; MYC; COPS5; POLR2A; TAF11; TAF5; TAF12;
NDC80	PSMC2; ZW10; CCDC53; AURKA; RB1;
PABPC1	BCAR3; SMAD3; TRAF6; MAP3K14; HLA-B; YWHAG; DYNLL1; EIF4G1; IKBKE; ARRB2; GRB2; PPP2R2B; NDRG1; PRKAB1; GSPT1; CSDE1; SGK1; UPF1; NFKB2; PCBP1; HNRNPD; PINX1; AGO4; MAPK13; H2AFX; AIRE;
CDKN1C	NR4A2; SKP2; CUL1; PCNA; CDK4; MYOD1; MYBL2;
RB1	HSPA8; SERPINB2; HDAC3; SKP2; PIK3R1; CCNA1; PSMD10; MYC; AR; BRCA1; CDK1; PPARG; MAPK1; CDKN1A; TBP; MDM2; CASP8; CDK4; HIST1H4H; FOS; HIST1H4K; MYOD1; JUN; ARNT; NDC80; TMPO; TFDP2; AHR; RAF1; BCR; CDK9; ATF2; ABL1; TGM2; RBBP4; PON2; PPP1CA; LIN9; TFDP1; BAG1; NEFM; PHB; HIST1H4L; HIST4H4; MAPK9; PABPN1; HIST1H4F; MCM7; TAF1; HIST1H4I; CASP10; TP73; CCND2; E2F4; HIST1H4D; HIST2H4B; SP1; HIST2H…
RHOA	UBB; HSPA1A; HLA-B; SMURF1; RHPN2; PRKCA; SMURF2; TGFBR1; UBC; CASP8; CAV1; MAPK8; PLCG1; SMAD2; BCR; PDE6D; RABAC1; TNFRSF1A; GMIP; MCF2; TGM2; CASP10; VAV1; PLXNB1; TNFRSF10B; GNA12; TEC; VAV2; DVL2;
AURKA	UBE2L3; AURKAIP1; CDKN2A; BRCA1; SOD2; TP53; NFKBIA; NDC80; UBE2N; RAB10; PPP1CA;
CCDC85B	PSMC1; ZNF165; KRT6A; PSMC6; MOB4; CDKN1A; EZH2; KRT18; KRT17; FAM107A; PSMA1; ZBTB16; ZNF250; TCHP; NEK6;
PSMD12	PSMD6; PSMD13; TRAF6; USP20; IKBKE; PSMD10; NME2; PSMD14; PSMD7; PAAF1; UCHL5; USP14; GH1; PSMD5; NME1-NME2; FTSJ1;
PRPF40A	WBP5; BAG6; CUL1; YWHAG; PPP2R2B; PIAS3; SMAD4; PIAS1; CHD3; WASL; SERPINB9; PIAS4; ZHX1; UBQLN1;
TMPO	CLN3; MED29; LMNB1; ARRB2; NCK1; MYC; GRB2; FYN; MED9; PPP2R2B; ARRB1; USP7; RB1; SGTA; MED19; MAPK13; ABL1;
STAT3	HSP90AA1; IL6R; HDAC3; ESR1; NR3C1; CREBBP; PRKCD; IRAK1; SRC; AR; BRCA1; MAPK1; RELA; CDKN1A; PIAS3; NFKB1; DAXX; HIF1A; EIF2AK2; MAPK8; MYOD1; STMN1; JUN; LCK; MAPK3; KHDRBS1; JAK2; KPNA1; EGFR; LEPR; JAK1; MET; FES; IKBKB; PTPN11; SUMO4; PTPN2; ERBB2; IL6ST; SMAD1; PTMA; MAP3K7; LEP; RPA2; GTF2I; HCK; FLT1; HSP90AB1; PIM1; SYK; CXCR4;
GTF2I	NR4A2; HDAC3; GSTK1; MYC; SRC; PTP4A3; LSM8; USP7; ARF6; SMAD2; MAGEA6; MAPK3; STAT3; BTK; JAK2; STX7; NFKB2;
KDR	HSP90AA1; PLCG2; NCK1; SRC; GRB2; FYN; CTNNB1; SHC1; CBL; CRK; CAV1; PLCG1; PTPN11; RASA1; GNAQ; FLT1; IQGAP1;
RAE1	UFD1L; USP7; PTTG1; SF3A1; USP11; NUP93; NXF1; TJP1; COPS6; SART1; FAF1;
MED10	UBB; MED29; ESR1; EEF1A1; MOB4; POLR2A; MED9; HDAC6; MED19; MED31; NPM1; TARDBP;
TAF1	TAF7; RELA; TP53; TBP; MDM2; FOS; CSNK2A1; JUN; TAF9; RB1; TAF12; TAF6; GTF2F1; HSF1; TAF10; TAF4; ASF1B; RBL2; TAF8; TAF11; EWSR1; TAF15; ASF1A; TAF5; BRMS1; TAF2;
TAF12	TAF7; MYC; TBP; TAF9; CPSF1; TAF1; TAF11; TAF15; TAF6; TAF4; TAF10; TAF5; ATXN7; TAF2; TAF8;
IMMT	CLN3; SDHAF2; BAG6; GSTK1; LRIF1; CEP126; PHLDA3; ARF6; TSG101; MAGEA6; CHD3; STX5; DISC1; PIAS4; HAP1;
USP1	UBB; HSPB1; FANCD2; KPNA1; KRT17; DSG1; TAGLN2;
ASF1A	ST13; TP53; HIRA; HIST1H4H; HIST1H4K; TAF1; ASF1B; HIST1H4L; VPS28; HIST4H4; HIST1H4J; HIST1H4D; HIST1H4F; HIST2H4B; TP73; HIST1H4C; HIST1H4A; HIST1H4E; HIST2H4A; HIST1H4I; HIST1H4B;
ASF1B	HIST1H3D; DYNLL1; HCFC1; RPS3A; TAF1; ASF1A; RPL31; PSPH; DOK2; IPO4; UBE2E1; RBBP4; HIST1H4F; UBXN1;
RABAC1	TUBB2A; RAP1A; HRAS; VIM; RHOA;
STK4	HIST2H2BE; YWHAG; TP53; STK3;
DNAJB6	HSPA8; TSC22D1; MYC; PHLDA3; TP53; PIK3CA; SLX4; KRT18; GH1; TP73; HDAC6; BRMS1; TP63; KRT8;
BAG1	HSPA1A; HSPA8; HSPA1B; ESR1; NR3C1; BCL2; AR; TP53; RB1; MET; PPP1R15A; SIAH1; TRIM23; MAPT; BCL2L1; PSMD1; RAF1; STUB1; RARA; HSPA4;
MON1B	VPS11; VPS18; VPS33A; VPS16;
GNAI2	RASD1; TTC1; PLSCR1; MDFI; CAV1; TUBA4A; RIC8A; CXCR2; ACTB; EGFR; SVIL; MAP3K3; HSP90AB1; OPRM1; CFTR;
JAK1	PLCG2; ABL2; PIK3R1; GRB2; BRCA1; ARRB1; EIF2AK2; STAT3; PTPN11; TNFRSF1A; IL6ST; PTPN2; AGO4; TEC; ELF3; RAF1; BTK; CXCR4; ABL1; PLAUR; FES; SYK;
PTPN11	PLCG2; PIK3R1; BCAR1; PRKCA; GAB1; SRC; GRB2; FYN; NTRK1; CTNNB1; SHC1; CBL; EPOR; CHUK; CAV1; PLCG1; LCK; MAPK3; STAT3; KDR; JAK1; JAK2; EGFR; IL6ST; GAB2; CXCR4; BCR; NEDD9; FLT1; MPZL1; BDKRB2; TNFRSF1A; CAT; ERBB2; MET; IRS4; MS4A2; NTRK2; MAP3K4; LEPR;
MAP3K1	HSP90AA1; UBB; HSPA1A; HSPA8; RPL35A; DNAJA1; HSPH1; RPS27L; ACTG1; ARRB2; DHX9; GRB2; VIM; TRAF2; UBE2D4; UBE2D1; MAPK1; AIFM1; ARRB1; MAP2K1; CALM2; SSR4; RPL3; HIST1H4H; HIST1H4K; BAG2; CALM1; MAPK8; UBE2D2; YWHAE; UBE2D3; CALM3; HIST2H4A; MYO1D; HIST1H4F; MARS; RAF1; UBE2W; HNRNPM; HIST1H4C; TCP1; IKBKB; HADHA; HSP90AB1; HIST1H4I; HIST2H4B; CCT3; HIST4H4; DNAJA3; GEMIN4; FKBP5; TUBA3C; DVL2; …
HIST2H4A	LIN37; GRB2; NASP; ARRB1; DAXX; RB1; ASF1A; MAP3K1; RBBP4; LIN54; TBL1X; TBL1XR1; H2AFX; MCM7; DNAJA2; TNFRSF1A; HDAC6; PTMA; NPM1; NAP1L4; SET; MAP3K7; MAP3K3;
GH1	CACYBP; PSMC2; PFDN5; PSMD13; PPP2CB; BTRC; CYCS; SHC1; CALM2; RPS3A; CALM1; PSMC3; PTGES3; ADRM1; UBE2D3; CALM3; MAPK3; PSMD12; DNAJB6; NPEPPS; PSMB3; PSMD3; PDHB; PSMA3; PCBP1; MTHFD1; SET; TKT; EEF1D; GOT2; ANXA2; RANBP1; DSP; DSG1; NPM1; EIF6; CSDE1;
DAZAP2	UBB; BAG3; HGS; SMURF2; UBC; CTNNB1; PLSCR1; ATXN1; WWP1; TOLLIP; POLI; RPS27A; NEDD4;
MED31	HSPB1; MED29; PAFAH1B3; EEF1G; MOB4; MED9; GADD45G; LAMA4; MED10; RPA2; HSPB3; MED19; SERPINB9; SAT1; PSMD11; PQBP1; ERH; PABPC4;
RPA2	TUBB2A; GAPDH; CREBBP; ORC1; EEF1A1; LRIF1; CEP126; RBM48; PRKDC; CDK1; UNC119; BRCA2; RIF1; STAT3; MED31; COPS6; HUS1; RPLP1; XRCC6; RB1CC1;
PTPRS	TUBB2A; EEF1G; CEP126; MOB4; UNC119; PTN; SETDB1; CHD3; EGFR;
DDX20	BRF2; CLN3; MED29; DHX9; MYC; SIN3A; PTP4A3; PRKAB1; AGO2; GEMIN4; SLX1B; LSM2; MED19; SLX1A; FBL; CIAO1;
POLI	UBB; UBA52; RNF11; PCNA; DAZAP2; DVL2; TRIM23;
SH3KBP1	UBB; PIK3R1; BCAR1; GRB2; UBC; CTNNB1; PAK2; CBL; PIK3CA; CRK; CBLB; SH3GL3; BLNK; EGFR; HCK; SH3GLB2; BMPR1B; SH3BP2; PDCD6IP; TAF6; MET; NEDD4;
EWSR1	ZNF165; GNPDA1; YWHAG; CREBBP; PRKCA; RAD23A; ILK; NDRG1; SMAD4; PRKAB1; PLSCR1; USP7; MDFI; CALM1; TRIM37; TAF1; BTK; WWP1; RPL31; ATXN3; EIF1B; ELF3; SMAD1; NINL; PCBP1; WWP2;
CDC6	UBB; ORC1; MYC; CDKN2A; PCNA; CDKN1A; CDT1; MCM7; RPS27A;
CD101	ST13; SH3GL3;
CD40	HSPA8; TXN; TRAF6; PIK3R1; TRAF2; CBL; CAV1; RIPK2; FBL; XRCC6; BIRC2; CALR; SGK1; XRCC5; SUMO1; TRAF1; MAP3K8; HSPA4; RNF219; PSMD1;
PPP3CA	SOD1; NR3C1; BCL2; GRB2; ABL1; FKBP1A; RXRB;
PHLDA1	HSPA4L; PLSCR1; MDFI; KRTAP4-12; PABPC4; HSPA4;
PABPC4	TNFRSF10D; IKBKE; ARRB2; EEF1A1; YWHAZ; SMAD9; ARF6; RIF1; MED31; PHLDA1; PINX1; HAP1; AGO4; SETDB1;
GRIN2D	HSPA1A; HRAS; CTNNB1; CLTC; CRK; PPP2R1A; GRIN1; ABL1; DLGAP4; RAP2A; FUS; TJP1;
GANAB	CLN3; TNFRSF10D; TRAF6; HLA-B; CCNA1; UBA5; MYC; PAK2; TFE3; HLA-C; ARF6; VDAC1; MCC; H2AFX; SGK1; GBAS; EIF6; ELF3; MAPK13; PRKAG2; PON2; TIMP2;
COPS6	MYEOV2; PAFAH1B3; SKP2; CUL1; NR3C1; VIM; COPS5; ZNF24; CUL5; RBX1; PTEN; TP53; TCEB1; LAMA4; TSG101; RAE1; RPA2; SAT1; WIPI2; PSMD11; ERH; KLHL42; TK1; UCHL3; DDA1; CUL4A; STX5; FBXO11; SERPINB9; MCC; CKS1B; CHM; MIF;
HIST1H4A	LIN37; GRB2; NASP; ARRB1; DAXX; KAT7; HIRIP3; RB1; ASF1A; MAP3K1; PTMA; MAP3K7; MAP3K3; DNAJA2; H2AFX; MCM7; TBL1X; NPM1; LIN54; HDAC6; RBBP4; TNFRSF1A;
NXF1	NXT2; DHX9; RAE1; RAN; TNPO1; UPF3A;
MAP3K3	HSP90AA1; UBB; HSPA1A; HSPA8; DNAJA1; NUDC; ST13; PFDN5; UBA52; DNAJB1; RPS27L; DNAJB4; TRAF6; GAPDH; RUVBL1; YWHAG; ACTG1; GAB1; VIM; YWHAZ; BRCA1; PRKDC; UBC; VCP; LYN; DNAJC7; YWHAB; IARS; AIFM1; CLTC; RIPK1; CHUK; MAP3K5; CALM2; PPP2R1A; HIST1H4H; HIST1H4K; BAG2; CALM1; NFKBIA; YWHAE; IKBKG; CALM3; GNAI2; HIST2H4A; HIST1H4A; HIST4H4; MARS; YWHAH; HIST1H4F; TRAF7; HSP90AB1; TUBA1A; TXNDC12; ZB…
LSM1	HSP90AA1; PSMB5; VPS11; EXOSC6; EXOSC8; UPF2; LSM2; NDUFAF3; PSMB8;
MYO1D	PELO; RIPK3; TSC22D1; ILK; PHLDA3; SHC1; CHUK; RIPK2; IKBKG; MAP3K1; MAP3K3; CIAO1; UBASH3B;
SLC3A2	BRF2; GSTK1; TSC22D1; PTP4A3; PHLDA3; ARF6; EGFR; NEK6;
TNFRSF1A	HSP90AA1; UBB; HSPA1A; PSMD2; HSPA8; DNAJA1; UBA52; RIPK3; RUVBL1; ACTG1; GRB2; TRAF2; PRKDC; MAPK1; FANCD2; CLTC; RIPK1; DAPK1; CHUK; ERN1; CASP8; CALM2; SSR4; HIST1H4H; HIST1H4K; BAG2; CALM1; MAPK8; RIPK2; IKBKG; CALM3; RHOA; JAK1; PTPN11; HIST2H4A; HIST1H4A; TRADD; TNF; HIST1H4L; BAG4; BIRC2; MYL12A; DNAJA3; CASP10; XPOT; LRRC59; IKBKB; TNFRSF10B; SUMO1; SYK; JAK2; MYH10; MYO6; HIST1H4E; HIST1…
ABL1	ABL2; SNX3; TRAF6; PIK3R1; BCAR1; YWHAG; ORC1; NCK1; CDKN1B; SRC; GRB2; YWHAZ; BRCA1; PRKDC; FYN; CDK1; POLR2A; NTRK1; SHC1; PAK2; YWHAB; CBL; TP53; BRCA2; PLSCR1; MDM2; CRK; ACTA1; CAV1; PLCG1; YWHAE; JUN; WASF1; RB1; TMPO; JAK1; PPP3CA; GRIN2D; EPHB2; SP1; BCR; DLGAP4; TUSC2; VAV1; APP; XRCC6; ABI1; GPX1; HCK; NEDD9; CD19; RAN; NELFB; YAP1; PRKD1; TERT; TP73; AIRE; SORBS2; EPS15; RIN1; DOK2; YW…
MYBL2	UBB; LIN37; ZNF622; SKP2; CREBBP; CCNA1; CDKN1C; CDK9; LIN9; LIN54; LIN52; CDC34;
HIST1H4L	LIN37; GRB2; NASP; ARRB1; DAXX; RB1; ASF1A; MAP3K1; MAP3K3; TNFRSF1A; LIN54; H2AFX; HDAC6; DNAJA2; MCM7; MAP3K7; NPM1; RBBP4;
MTHFD1	TNFRSF10D; TRAF6; HLA-B; WRAP73; MME; CCNA1; TNIK; ARF6; GH1; HSP90AB1; MCC;
MAP3K8	HSP90AA1; HSPA1A; HSPA8; TRAF6; MAP3K14; RUVBL1; TRAF2; RELA; CLTC; RIPK1; AKT1; CHUK; MAP2K1; NFKB1; CALM2; CALM1; CALM3; CD40; REL; NFKB2; TUBA3C; HSP90AB1; DSP;
NPEPPS	CLN3; TRAF6; HLA-B; PRKAB1; ARF6; OTUD4; GH1; TIMP2; DMWD; EIF6; MCC; GBAS;
HIST1H4C	LIN37; GRB2; NASP; ARRB1; DAXX; RB1; ASF1A; MAP3K1; MAP3K3; TNFRSF1A; LIN54; MAP3K7; RBBP4; NPM1; DNAJA2; H2AFX; MCM7; HDAC6;
USP19	SPNS1; UNC45A; CDK1; IARS; SRPRB; USP7; LRPPRC; DMWD; PARK7; SEC61A2; TNPO3; TMEM33; LAT; GCN1;
CDK9	HSPA1A; SKP2; CUL1; RUVBL1; MYC; PIN1; AR; TRAF2; POLR2A; RELA; TP53; NFKB1; RB1; MYBL2; PMS1; HNRNPA2B1; FKBP5; SKP1; CCT3; CDC34; TRIM28; SUPT16H; UBL4A; IL6ST; HSPD1; HSP90AB1; HNRNPD;
SQSTM1	UBB; UBA52; SMAD3; TRAF6; SMURF1; IRAK1; RAD23A; MYC; TGFBR1; GABARAP; NTRK1; RIPK1; PIK3CA; PRKCI; SMAD4; GABARAPL2; CASP8; SLX4; LCK; SMAD2; SNCA; NTRK2; NBR1; TNFRSF10A; SMAD1; NEFM; GTF3C3; GBAS; BMPR1B; HADHA;
RAF1	HSP90AA1; HSPA8; YWHAG; NR3C1; PRKCD; RAP1A; PRKCA; ARRB2; HRAS; EEF1A1; BCL2; MYC; PIN1; SRC; AR; YWHAZ; XIAP; FYN; UBC; MAPK1; PAK2; YWHAB; AKT1; NRAS; MAP2K1; MAP3K5; UBE2D2; VDAC1; YWHAE; LCK; MAPK3; RB1; BAG1; JAK1; MAP3K1; CFLAR; TIMM50; RAP2A; BIRC2; RBL2; KRT8; STK3; BRAF; AGTR1; PHB; VAV1; YWHAH; KRT18; PRKAA1; HSP90AB1; STUB1; CDC25A; CDC37; YWHAQ; CCT3; BCL2L1; HSPA4; HSPD1; JAK2;
ACTB	HSP90AA1; UBB; HSPA8; SMAD3; GAPDH; MME; RUVBL1; DYNLL1; ACTG1; PRKCD; ARRB2; EEF1A1; MYC; CDKN2A; AR; VIM; POLR2A; LYN; PPP2R2B; ARRB1; SMAD9; ATF7IP; MDM2; PTN; RPS3A; SHBG; VDAC1; CFL1; WASF1; LCK; LRPPRC; GNAI2; TUBA1A; APP; HSPD1; TNPO1; HNRNPD; SVIL; MYL12A; PSTPIP1; RPS9; AGO4; RAN; MAPT; XPO6; AGO3; HNRNPA2B1; MYOC; ANXA2; ACTC1; PHB; GNA12; TGM2; RPLP1; HSP90AB1; RPL22; TPM3; NPM1; HCK; …
NEK6	PSMD2; AHSA1; DYNLL1; PIN1; SMURF2; TGFBR1; SMAD4; DNAAF5; SURF4; LRPPRC; CCDC85B; SLC3A2; SMC2; IPO4; PCID2; XPO5; FANCI; MTHFD1L; HACD3; CDC37; KDELR1; GCN1; NUP93; TNPO3; MCM7; SGK1;
XRCC6	CLU; SIRT6; SMAD3; PAFAH1B3; SKIL; CREBBP; CCNA1; ARRB2; DHX9; MYC; AR; GRB2; YWHAZ; PRKDC; PCNA; CLTC; TP53; NDRG1; CDKN1A; CHEK1; MAPK8; PTTG1; RPA2; CD40; ABL1; ILVBL; RBBP4; POU2F1; APEX1; XRCC5; MAPK13; HSF1; SERPINB9; TADA3; POR; NCF4; RPLP1; ATP6V1E1; TERT; FCHSD1; CCT3; VAV1; TERF2IP; EGFR;
GCN1	BRF2; CLN3; MED29; TRAF6; CDC5L; MAGED1; IKBKE; TSC22D1; MYC; PTP4A3; PHLDA3; MED9; C20orf24; RELA; PRKAB1; TNFRSF1B; TNFRSF14; CASP4; IKBKG; MAGEA6; TNFRSF1A; USP19; NEK6; WIPI2; MED19; ALB;
PSTPIP1	HSPA1A; RPL35A; RUVBL1; RPL3; WASF1; ABL1; ACTB; RPL31; RPL23A; DSP;
NUP205	CLN3; MAGED1; MYC; ILK; PHLDA3; NUP93;
MED19	DNAJA1; MED29; RUVBL1; EEF1A1; HCFC1; POLR2A; MED9; BAG2; NFKBIA; TMPO; MED10; MED31; DDX20; GCN1; IPO4; HDAC6; HSPD1; HNRNPM; NOL8; FBL; DDX39B; TARDBP; NPM1;
EXOSC1	EXOSC4; EXOSC6; EXOSC8; UPF2; EXOSC9; EXOSC7;
UBE2N	UBB; TRAF6; VHL; RNF11; IKBKE; XIAP; TRAF2; HLTF; TP53; NME2; CHUK; PRKAB1; AURKA; RNF168; AMFR; RNF43; MID1; RNF125; RBCK1; DZIP3; SIAH1; MKRN3; NME1-NME2; PINX1; SLC2A4; TNF;
BCL2L1	SPNS1; DYNLL1; BCL2; APAF1; CYCS; TP53; CASP8; MAPK8; VDAC1; BAG1; RAF1; SIVA1; MCL1; CRYAB; CFLAR; PPP1CA; PGAM5; DYNLRB1; CRYAA; SNCA; BLK;
MCC	CACYBP; PSMD2; PSMD6; HSPA4L; SNX3; PSMD13; GNPDA1; TALDO1; GCLM; GAPDH; VHL; CUL1; EIF4G1; PPP2CB; CCNA1; CDKN2A; CYCS; GRB2; NASP; MOB4; MMS19; SOD2; VCP; PCNA; EPRS; IARS; CLTC; PSMA7; COPB2; PSMD8; RPS3A; CDK4; PPP2R1A; PSMD14; IKBKAP; VDAC1; PTGES3; LRPPRC; GANAB; COPS6; MAP3K3; MTHFD1; NPEPPS; GNB1; UBXN1; MARS; CSDE1; RANBP1; PAICS; EIF3A; GSPT1; APEX1; TPM3; KRT18; TKT; HYOU1; EEF1D; DDOS…
PRKD1	MT2A; PLCG2; SRC; YWHAZ; MAPK8; PLCG1; JUN; CDH1; ABL1; SYK; EGFR; MAPK13; MAPK9; BTK; YWHAQ;
CCND2	SERTAD1; CDKN2A; CDKN1B; RBX1; CDKN1A; CDK4; RB1;
RAN	NR4A2; NR3C1; CEP126; CDKN1B; SMURF2; AR; TGFBR1; PPP2R2B; GADD45G; VRK1; SLX4; SMAD2; NXF1; ABL1; ACTB; TNPO1; RANBP1; XPO1; XPO5; RCC1; MAPK13; SLX1B; XPOT; PTMA; XPO7; XPO4; SMAD1; BMPR1B; SLX1A; XPO6;
CXCR4	HSPA8; ARRB2; UBC; STAT3; JAK1; PTPN11; ITCH; JAK2; USP14; VAV1; GNAI1;
ITCH	UBB; UBE2L3; RNF11; ARRB2; FYN; UBC; POLR2A; CBL; ARRB1; RIPK1; TP53; JUN; USP13; CBLC; CXCR4; NEDD9; TP73; CFLAR; YAP1; UBE2E2; SPG20; SCNN1A;
SUMO3	HIST2H2BE; VIM; FOS; JUN; PIAS4; SART1; SAE1; HSF1; ARNTL; CHD8;
KRT18	HSPA1A; RHPN2; YWHAG; HGS; PRKCA; GRB2; YWHAZ; CDK1; SHC1; YWHAB; CBL; DEDD; CASP8; TNFRSF1B; TSG101; YWHAE; KRT15; CCDC85B; DNAJB6; RAF1; MCC; TRADD; HSPA4; TCHP; KRT8; YWHAQ; SVIL; MAPK14; YWHAH; EGFR;
PRPF8	SERPINB2; IKBKE; DHX9; TSC22D1; MYC; UBC; PRKAB1; GABARAPL2; MAGEA6; PRPF4; NFKB2; TOP1;
NFKB2	HSP90AA1; PSMC1; UBB; HSPA1A; PSMD2; PSMB5; HSPA8; DNAJA1; PSMD13; MAP3K14; RUVBL1; NR3C1; ACTG1; DHX9; PSMC6; BTRC; PRKDC; SIN3A; UBC; RELA; EPRS; IARS; AIFM1; CLTC; CHUK; NFKB1; CALM2; RPS3A; PPP2R1A; SFPQ; PSMD7; BAG2; CALM1; NFKBIA; IKBKG; CALM3; PABPC1; GTF2I; MAP3K8; PRPF8; REL; PSMD11; DNAJA3; NFKBIB; HNRNPM; RELB; PSMA6; NFKBIE; FBXW11; IKBKB; TUBA3C; PSMD1; CCT3; SKP1; PSMD3; TBK1; HADHA…
FAM124A	ZNF165;
HCK	PLCG2; ABL2; PIK3R1; BCAR1; PAK2; CBL; ARRB1; UNC119; TSG101; PLCG1; STAT3; SH3KBP1; ABL1; ACTB; IL6ST; KHDRBS1; DOK2; BCR; RASA1; SF3B3; BTK; LCP2; PLAUR; VAV1;
TJP1	HSP90AA1; VIM; ACTA1; RAE1; GRIN2D; ACTB; CHM; CFTR; EGFR; KRT8; GRIN1;
KIAA0368	CLN3; MYC; PTP4A3; C20orf24; ARF6; IKBKG;
TAF10	FTL; TAF7; ESR1; MYC; BRCA1; POLR2A; FANCA; SNAPC4; TBP; TAF9; TAF1; TAF12; SKIV2L2; SETD7; HSP90AB1; TAF4; ATXN7; TAF5; TAF6; TADA3; TAF2; PCBP1; TAF11; ATXN7L3; TRAF3IP1; PSMC5; TAF8;
MAP3K7	HSP90AA1; HSPA1A; HSPA8; DNAJA1; SMAD3; TRAF6; MAP3K14; RUVBL1; ACTG1; IRAK1; HGS; ARRB2; TGFBR1; XIAP; TRAF2; RELA; EPRS; IARS; CLTC; RIPK1; CHUK; MAP3K5; MAP2K7; CALM2; TAB1; HIST1H4H; FOS; HIST1H4K; EIF2AK2; CALM1; MAPK8; IKBKAP; CALM3; STAT3; HIST2H4A; HIST1H4A; MAP3K3; HIST1H4L; HIST1H4C; FKBP5; CDC37; IKBKB; HIST1H4F; HIST1H4E; TAB2; MAPK14; HIST2H4B; MAP2K6; HIST1H4D; HIST1H4J; HIST4H4; TU…
NPM1	PLCG2; MED29; TRAF6; MAP3K14; HLA-B; PIK3R1; LYAR; IKBKE; ARRB2; CDKN2A; GRB2; BRCA1; CDK1; UBC; PLK1; SHC1; MED9; RELA; ARRB1; AKT1; TP53; MDM2; HIST1H4H; HIST1H4K; EIF2AK2; MED10; HIST2H4A; GH1; HIST1H4A; HIST1H4L; HIST1H4C; ACTB; MED19; MCC; HIST1H4B; TCERG1; PINX1; GADD45A; HIST2H4B; LIN54; HIST1H4I; PPID; CDT1; HIST1H4F; CNBP; XPO1; TOP1; USF2; HIST1H4J; HIST4H4; HIST1H4E; HIST1H4D;
KHDRBS1	PLCG2; UBA52; PIK3R1; CREBBP; NCK1; DHX9; SRC; GRB2; FYN; CDK1; LYN; MAPK1; CBL; CRK; PLCG1; LCK; SMAD2; EMG1; STAT3; HCK; BTK; ITK; STUB1; RASA1; PACSIN1; PACSIN3; SMARCA2; PACSIN2;
TSN	BCAR3; TRAF6; HLA-B; IKBKE; TSNAX; PRKAB1; EPB41; MCC; ATG5; EIF1B; PPP1R15A;
ATG5	PSMC1; PSMA2; NUDC; SNX3; SRP14; RHPN2; CDKN2A; PSMA7; RPL3; TSN; ATP6V1E1; MIF; UCHL1; GOT2; TAGLN2; ATP5D; RBBP4; HSPE1; LRRC59; PSMA1; PSMA3; IMPDH2; TKT;
PSMC5	PSMC1; PSMC2; PSMD2; PSMD6; PSMC4; PSMD13; ESR1; TRAF6; PSMD10; ATG4C; PSMC6; FOS; PSMD7; PAAF1; PSMC3; KRT15; GTF2B; NR4A1; ADRM1; UCHL5; NFKB2; TAF10; PSMD3; SP1; PSMD1; USP14; PSMD5; UBE3C; ATXN7; RXRA; PSMD11;
CDT1	UBB; SKP2; CUL1; CDC5L; ORC1; CCNA1; CDK1; PCNA; CDC6; NPM1; FZR1; TOP1; BAZ1B; MCM7; TP73; TP63;
RBBP4	LIN37; TNFRSF10D; HDAC3; HLA-B; CREBBP; HCFC1; BRCA1; SIN3A; SAP30; HIST1H4H; HIST1H4K; RB1; ASF1B; HIST2H4A; HIST1H4A; HIST1H4L; HIST1H4C; XRCC6; ATG5; HIST2H4B; LIN9; HIST1H4B; HIST4H4; RBL2; SMARCA2; BRMS1; HIST1H4E; HIST1H4I; EIF1B; SP1; EZH2; FTSJ1; LIN54; HIST1H4F; HIST1H4D; HIST1H4J;
LRP2	CLU; CTNNB1; ABL1; MAGI1; APOH; PLAU; NOS1AP; ALB; APOB;
YWHAQ	HSPA1A; HSPA8; ESR1; YWHAG; PDPK1; ARRB2; MYC; CDKN1B; AR; CBL; ARRB1; DAPK1; MAP3K5; SMAD9; MDM2; EPB41; CSNK2A1; MAP3K3; ABL1; RAF1; PRKD1; KRT18; YWHAH; FSHR; DISC1; KIF5B; MARK3; TERT; BRAF; EGFR; TUBA3C; SH3BP4; BCR; YAP1; SH3BP2; MST1R;
IMPDH2	TNFRSF10D; BCAR3; VHL; MME; IKBKE; GRB2; TNIK; AKT1; HLA-C; ARF6; ATG5; PIAS4; FTSJ1; EIF6; SUMO4;
EZH2	PSMB6; AKT1; CCDC85B; RBBP4; RPN2; VAV1; NINL; RARA;
EIF1B	CACYBP; PSMA2; UBE2L3; PSMD6; NUDC; TXN; PSMB7; SRP14; PSMD13; RPS28; TALDO1; GAPDH; ACTR2; RUVBL1; CDKN2A; PIN1; SOD2; UBE2D1; PCNA; PSMA7; CALM2; TCEB1; SSR4; RPS3A; PPP2R1A; RPL3; CALM1; UCHL5; CALM3; EWSR1; TSN; RBBP4; RPL31; PLS3; MIF; PINX1; ERH; EIF3A; RPS9; MYL12A; FUS; PSMA3; PCBP1; PAICS; FTSJ1; RPL22; CDC37; ANXA2; RANBP1; SHMT2; ATP5D; CALR; SET; PSMB3; TPM3; RPS29; TAGLN2; PSMA6; UCH…
RPL31	WBP5; LYAR; IKBKE; ARRB2; GRB2; YWHAZ; BRCA1; PRKAB1; DDX56; ASF1B; EWSR1; PSTPIP1; EIF1B; MAGEB2; PON2; PINX1; CNBP;
APP	HSP90AA1; HSPA8; CLU; GAPDH; HGS; PCBD1; PIN1; GRB2; YWHAZ; SHC1; STXBP1; KNG1; MAP3K5; MDM2; CASP8; EPB41; APOA1; CASP4; CAV1; FOS; JUN; TAF9; ABL1; ACTB; MAPT; CALR; UCHL1; PRNP; SNCB; CRYAB; CAT; SNCA; TGM2; PPID;
AIRE	HIST1H2AC; PIK3R1; CREBBP; LMNB1; NCK1; SRC; GRB2; NASP; PRKDC; FYN; POLR2A; PCNA; CRK; PLCG1; PABPC1; ABL1; XRCC5; NUP93; TRIM28; XPOT; H2AFX; XPO1;
FTSJ1	PSMC1; CACYBP; PSMB5; AHSA1; SLIRP; GCLM; RUVBL1; RHPN2; RAP1A; PSMC6; CDKN2A; CYCS; PIN1; NASP; PCNA; PPP2R2B; SRPRB; RPS3A; PPP2R1A; PTGES3; PSMD12; RBBP4; IMPDH2; EIF1B; PSMA6; SGTA; RANBP1; MTPN; PLS3; PSMB1; EEF1D; GOT2; PSMD3; ANXA2; TPM3; MIF; LRRC59; CNBP; PSMA1; PSMA3; DMWD; HSPE1; PSMB3; TAGLN2; RPS9; TMED10; TMEM33; TKT; PAICS;
EGFR	STIP1; UBB; HSPA1A; HSPA8; AHSA1; DNAJA1; HSPB1; HSPA1B; TXN; BCAR3; FKBP4; KRT6A; ESR1; GAPDH; MAP3K14; EEF1G; PIK3R1; BCAR1; PRKCD; HGS; PRKCA; NCK1; GAB1; EEF1A1; SRC; AR; GRB2; YWHAZ; MOB4; CDK1; UBC; CTNNB1; SHC1; LYN; MAPK1; CBL; RIPK1; PSMA7; MAP2K1; GABARAPL2; PLSCR1; CRK; CALM2; EPB41; ACTA1; ARF6; CAV1; CALM1; PLCG1; YWHAE; CFL1; CDH1; ADRM1; CALM3; CBLC; STAT3; GNAI2; PTPN11; PTPRS; SH…
VAPA	INSIG1; HLA-B; USP20; EGFR; VAPB;
YWHAH	HSPA8; ESR1; BCAR1; YWHAG; NR3C1; CREBBP; PDPK1; ARRB2; CDKN1B; SRC; YWHAZ; YWHAB; EIF4E2; ARRB1; PIK3CA; PRKCI; MAP3K5; PARK2; NEK1; YWHAE; MAP3K3; ABL1; RAF1; KRT18; YWHAQ; DMWD; MST1R; BRAF; CYFIP2; WDR20; CLASP2; HNRNPD; MARK3; CEP250; SNCA; USP46; FOXO3; KIF5B; BCR;
TRIM28	TNFRSF10D; BCAR3; ESR1; TRAF6; HLA-B; VHL; WRAP73; NR3C1; IKBKE; CCNA1; ARRB2; MYC; VIM; PAK2; PPP2R2B; TRIM24; PRKAB1; TFE3; HLA-C; ARF6; IKBKG; NR4A1; CDK9; AIRE; HDAC10; CHD3; SETDB1; UBE2U; TRIM23; CIAO1; PON2;
TAP1	PSMB5; ESR1; COPG1; MDFI; KRTAP4-12; PSMB9; TAP2; PSMB8; HLA-A; CALR; B2M;
PTPN1	GLRX; ESR1; BCAR1; PIN1; SRC; GRB2; CDK1; NTRK1; CTNNB1; MAPK1; AKT1; CRK; CAV1; NFKBIA; CSNK2A1; EGFR; JAK2; PIAS1; CSNK2A2; CLK1; BCR; NTRK2; CLK2; LAT;
KRT85	PLEKHB2; YWHAG; LYAR; PPP2R2B; OTUD4;
PPP5C	HSP90AA1; CHORDC1; ESR1; MAP3K5; PPP2R1A; EGFR; MAPT; GNA12; USP49; CRY2; DISC1;
RORB	PSMC4; NME2;
DDX39B	DDX39A; YWHAG; GRB2; FANCA; MED19; ALYREF; HIPK2; SARNP; ZHX1; EXOSC9;
SYK	UBB; PLCG2; TRAF6; PIK3R1; PRKCA; SRC; GRB2; FYN; SHC1; LYN; CBL; EPOR; PLCG1; LCK; MAPK3; STAT3; JAK1; TNFRSF1A; PRKD1; RASA1; VAV1; CBLB; SH3BP2; TUBA1A; CD19; MS4A2; RPS6KA1; LAT; FCER1G; TUBA4A; BTK; LCP2; VAV2; BLNK; SNCA; GAB2;
MAPK9	DUSP1; DUSP10; SMAD3; ARRB2; CEP126; GRB2; TRAF2; PRKDC; TP53; MAP2K7; JUN; SMAD2; RB1; PRKD1; XPO7; ATF2; MAPKAPK5; HSF1;
XRCC5	SIRT6; MME; ORC1; ARRB2; DHX9; MYC; AR; PRKDC; POLR2A; PCNA; ARRB1; NDRG1; CHEK1; CDH1; CD40; XRCC6; NFKB2; AIRE; APEX1; POU2F1; H2AFX; VAV1; TERF2IP; TERT; HSF1;
PCBP1	BCAR3; TRAF6; HLA-B; VHL; WRAP73; RUVBL1; IKBKE; GSTK1; TSC22D1; MYC; TNIK; NME2; HLA-C; PABPC1; GH1; EWSR1; TAF10; EIF1B; TSC22D4; PDLIM7; TCERG1; NME1-NME2; HNRNPD;
FAM189A2	BAG3;
BAZ1B	NR4A2; ESR1; PHLDA3; PCNA; CDT1; SUPT16H;
GGA1	UBB; SMAD3; RNF11; CLTC; TSG101; RPS27A; VPS18; RABGEF1;
OPA1	NR4A2; SMAD3; MME; MYC; PTP4A3; SMAD2;
IKBKB	HSP90AA1; UBB; HSPA1A; HSPA8; MAP3K14; ACVR1; CREBBP; ACTG1; IRAK1; BTRC; SRC; TGFBR1; TRAF2; PRKDC; CTNNB1; YWHAB; RELA; EPRS; CLTC; AKT1; CHUK; FANCA; NFKB1; CASP8; CALM2; EIF2AK2; CALM1; NFKBIA; IKBKAP; IKBKG; CALM3; STAT3; MAP3K1; MAP3K3; TNFRSF1A; NFKB2; MAP3K7; CDC37; HSP90AB1; NFKBIB; TANK; CFLAR; MYH10; IQGAP1; MYD88; FOXO3; TUBA3C; TIMM50; TBK1; EIF2AK3; NR2C2;
PSMD4	UBB; PSMD6; PSMD13; TRAF6; HLA-B; CUL1; PSMD10; RAD23A; MYC; UBC; PSMD14; PSMD7; MYOD1; ADRM1; UCHL5; EGFR; RAD23B; PSMD5; CCNB1; USP14; STUB1; UBQLN1; SCHIP1;
UBLCP1	PSMD2; TSC22D4;
EPHB2	ABL2; NCK1; BCL2; SRC; GRB2; CRK; FOS; PLCG1; ABL1; MMP2; ITSN1; RASA1; GRIN1; VAV2;
DTX3	UBE2L3; UBE2E3; UBE2D4; UBE2D1; UBE2D2; UBE2D3; UBE2E1; UBE2W; UBE2E2; UBE2K; UBE2H; UEVLD;
NEDD4L	UBE2L3; RNF11; NR3C1; UBC; NTRK1; SCNN1A; SGK1; AMOT; UBA1; LAPTM5; UBE2E1;
TRIP6	PSMC4; BCAR1; SRC; ACTA1; ATXN1; SERBP1; PRKAA2; SVIL; NEDD9; SMAD1;
SMAD1	UBA52; PSMB4; SMAD3; ACVR1; SKIL; SMURF1; CREBBP; STARD13; SMURF2; AR; TGFBR1; MAPK1; SMAD4; STAT3; EWSR1; SQSTM1; RAN; TRIP6; NEDD9; YAP1; HIPK2; UBXN1; ARL4D; USP45; RAP2A; SF3B1; RPS27A; PIAS1; PSMD11; XPO1; STUB1; PSMD1; PIAS4;
HIST1H4B	LIN37; GRB2; NASP; ARRB1; DAXX; RB1; ASF1A; MAP3K1; MAP3K3; TNFRSF1A; MAP3K7; NPM1; RBBP4; HDAC6; DNAJA2; H2AFX; MCM7; LIN54;
MIF	TNFRSF10D; TRAF6; HLA-B; VHL; IKBKE; COPS5; MPG; ILK; TP53; PRKAB1; EPB41; TNFRSF14; COPS6; ATG5; EIF1B; FTSJ1; FBXO11; CFLAR; PINX1;
KPNA1	HIST2H2BE; LYAR; RUNX1T1; SLX4; TAF9; STAT3; USP1; RELB; EEF1D; ANP32A;
TP63	PSMD2; DHX9; EEF1A1; BTRC; GRB2; UBC; VCP; TP53; UPF2; DAXX; RPL3; SMAD2; DNAJB6; CDT1; HSP90AB1; HNRNPL; PLS3; HIPK2; FUS; A2M; YAP1; MYL12A; TP73; AGO2; PPP2R5A;
PHB	CLN3; SIN3A; RELA; TP53; MYOD1; RB1; RAF1; ACTB; SMARCA2; XPO1; SUMO4; RBL2; GTF2F1; ANXA2; SEC61A2; TRAF3IP1; HSP90AB1; SET; PTMA;
CPT1A	CLN3; BCL2;
HNRNPL	ZNF143; TRAF6; YWHAZ; ILK; PPP2R2B; TNFRSF14; TP63; SUMO4; TMBIM4; HNRNPA2B1; RARA; APEX1; SGK1; PON2; CFLAR; TOP1;
SMARCA2	JOSD2; ESR1; BRD7; RUVBL1; NR3C1; ACTG1; ETS1; PCBD1; BRCA1; SOD2; SIN3A; POLR2A; SFPQ; KHDRBS1; RBBP4; PHB; UQCRC1; MYB;
TRIM23	GEM; ARF6; TSG101; BAG1; POLI; TRIM28; PSMA1; UBE2U; ZNF250; UBE2H; UBE2E2;
A2M	GEM; GRB2; ATF7IP; SHBG; TP63; LEP; MMP2; B2M; MYOC;
MAGEB2	SRP14; USP7; RPS3A; RPL3; RPL31; FUS; RPL23A; RPL22; RPS9; RARA; HNRNPM; LXN;
ATP6V1E1	ATP6V0E1; TRAF6; DEDD; EPB41; XRCC6; MCC; ATG5; ALDOB;
SARNP	DDX39A; DDX39B; FUS;
NEDD9	BCAR3; SMAD3; BCAR1; NCK1; FYN; LYN; PIK3CA; CRK; LCK; SMAD2; CDH1; PTPN11; ABL1; ITCH; TRIP6; SMAD1;
FBL	PSMB6; MAP3K14; LYAR; ARRB2; MYC; COPS5; ILK; RELA; DDX56; DDX20; CD40; MED19; RIOK3; CIAO1; CFLAR; TOP1; PACSIN3; TUBA3C; GEMIN4; RTCA;
VAV2	ST13; HSPH1; SMAD3; RAD23A; GRB2; CBL; RHOA; EGFR; SYK; EPHB2; SERBP1; ARIH1; CD19; VCPIP1; SH3BP2; IPO4; CCT3; USP38;
LRRC59	BCAR3; TRAF6; HLA-B; VHL; USP20; IKBKE; CCNA1; MPG; TNIK; PRKAB1; EPB41; FOS; TNFRSF1A; MCC; ATG5; FTSJ1; EGFR; EIF6;
CHTF18	HSP90AA1; MYC; PCNA; HSPA4;
GRIN1	HSPA1A; HRAS; CTNNB1; CLTC; PPP2R1A; CALM1; PLCG1; GRIN2D; TJP1; EPHB2; DLGAP4; LRP8; RAP2A; FUS;
UCHL1	HSP90AA1; UBB; HSPA8; TRAF6; VHL; IKBKE; CDKN1B; COPS5; UBC; TNIK; TP53; MCC; ATG5; EIF1B; APP; EGFR; EIF6; KRT17;
SNCA	UBB; HSPA1A; CYCS; FYN; UBC; LYN; MAPK1; YWHAB; IARS; CLTC; PARK2; CALM1; MAPK8; VDAC1; CSNK2A1; YWHAE; MAPK3; SQSTM1; BCL2L1; APP; YWHAH; SYK; MAPT; SNCAIP; SNCB; TUBA1A; VDAC2; CSNK2A2;
TANK	HSPA1A; HSPA8; IKBKE; TRAF2; UBC; IARS; CLTC; CHUK; CALM2; USP7; CALM1; TRIM37; IKBKG; CALM3; IKBKB; TBK1; HNRNPM; TRAF1; TUBA3C; IRF3; LARS; KARS;
SIAH2	CACYBP; TRAF2; PIAS3; VAV1; PIAS1;
NELFB	MGST1; ESR1; PIK3R1; NCK1; GRB2; BRCA1; FYN; NELFCD; FOS; PLCG1; JUN; ABL1; PACSIN1;
WWP1	IL6R; WBP2; RNF11; DAZAP2; EWSR1; RASA1; LAPTM5; SPG20; SCNN1A;
SP1	HSPA8; NOS3; SMAD3; ESR1; VHL; NCK1; ETS1; MYC; HCFC1; SRC; AR; GRB2; BRCA1; PRKDC; FYN; UBC; SHC1; MAPK1; RELA; TP53; SMAD4; TBP; ATF7IP; NFKB1; CRK; HIF1A; SFPQ; MYOD1; CSNK2A1; JUN; SMAD2; ARNT; MAPK3; RB1; ABL1; NFKB2; PSMC5; RBBP4; AHR; REL; SREBF2; POU2F1; RXRA; EXOSC10; RNF19A; SF3A1; CHD3; TAF4; ZBTB16; RARA; SUMO1; MAPK11; SKIV2L2;
SAT1	TUBB2A; CCDC90B; EEF1G; LRIF1; CEP126; RBM48; TP53; UNC119; RIF1; HIF1A; PTN; KAT7; CSNK2A1; UBE2D3; MED31; COPS6; SEPHS1; CHD3; HSPE1; RPLP1; B4GALT3; SETDB1; CSNK2A2; ZHX1; TSC22D4;
GAB2	PLCG2; PIK3R1; NCK1; SRC; GRB2; SHC1; LYN; MAPK1; EPOR; AKT1; PLCG1; LCK; MAPK3; PTPN11; EGFR; SYK; LAT; MET; BCR;
TBK1	HSP90AA1; HSPA1A; HSPA8; GAPDH; CUL1; RUVBL1; NCK1; BTRC; XIAP; TRAF2; UBC; RELA; NFKB1; CALM2; SFPQ; CALM1; NFKBIA; IKBKG; CALM3; NFKB2; IKBKB; TANK; CDC37; HSP90AB1; CCT3; HNRNPM; TUBA3C; IRF3; RB1CC1; SKP1; REL; TCP1;
PSMB1	PSMA2; PSMB5; SERPINB2; PSMB7; POMP; HLA-B; VHL; WRAP73; IKBKE; TSC22D1; MYC; ILK; PLK1; EXOSC6; EPB41; TNFRSF14; CASP4; UCHL5; FTSJ1; PSMB3; RIOK3; SLX1B; SLX1A; PSMA1; CIAO1; EIF6;
JAK2	HSPA8; PLCG2; PIK3R1; NCK1; GRB2; BRCA1; FYN; VCP; SHC1; LYN; EPOR; NFKBIA; PLCG1; IKBKG; STAT3; GTF2I; PTPN11; TNFRSF1A; ABL1; RAF1; CXCR4; EGFR; PTPN1; ERBB2; BCR; MST1R; VAV1; TEC; DNAJA3; IL6ST; UBASH3B; PPP2R5A; LEPR; AGTR1; FES;
SLX1B	PSMA2; PSMB5; PSMD6; SLIRP; CUL1; GABARAP; PLK1; PSMA7; CALM2; CALM1; SLX4; CALM3; DDX20; RAN; PSMB1; PSMB3; PSMD11; PSMA1; GEMIN4; PSMB2; PSMA5; PSMA3; PSMA4; PSMA6;
IPO4	BRF2; GSTK1; MYC; PTP4A3; PHLDA3; ASF1B; NEK6; MED19; VAV2; CIAO1; SGK1;
DLD	TNFRSF10D; HLA-B; WRAP73; IKBKE; GRB2; ARF6; SLC2A4;
HUS1	PSMA2; PCNA; DNAJC7; RPA2; ALDOB;
F2	ST13; KNG1; ALB; PLAU;
KLHL42	SERTAD1; COPS5; COPS6; UBQLN1;
MAPKAPK2	HSPB1; LYAR; YWHAZ; SHC1; MAPK1; AKT1; BAG2; HSF1; PINX1; MAPK14; CDC25A;
CFTR	UBB; HSPA1A; PSMD2; HSPA8; AHSA1; DNAJA1; HSPB1; HSPA1B; DNAJB1; PRKCA; PRKDC; UBC; VCP; AIFM1; STX1A; TCEB1; PPP2R1A; CDH1; GNAI2; TJP1; PRKAA1; BCR; TPM3; DNAJA2; AMFR; CLTA; SVIL; UBE3A; TXNDC12; SEC61A2; ATAD3A; HSP90AB1; TCEB2; ATP2A3; XPO1; HSPD1;
CHD3	SIRT6; HSPH1; TALDO1; LRIF1; VIM; TP53; CASP8; TNFRSF14; RIF1; PTN; PRPF40A; IMMT; PTPRS; TRIM28; SP1; SAT1; SERBP1; PSME1; PAICS; SDCCAG3; TCERG1; TP73; ZHX1; SUMO1; PIAS4;
SH3GL3	RPL35A; VIM; RBM48; CBL; SH3KBP1; CD101; PDCD6IP; WASL;
RFWD2	HSPA8; RBX1; UBC; TP53; JUN; TCP1; CCT3; CUL4A;
TCP1	HSPA8; SMAD3; HDAC3; PPP2CB; MYC; MOB4; RELA; PPP2R2B; FANCA; TNFRSF1B; MAP3K1; MAP3K3; TBK1; RFWD2; CCT3; SH3BP4; HSP90AB1; TUBA4A; GPN1;
STUB1	HSP90AA1; UBB; HSPA1A; HSPA8; HSPA1B; DNAJB1; SMAD3; ESR1; MAP3K14; SMURF1; AR; TGFBR1; XIAP; TRAF2; UBE2D1; VCP; AKT1; TP53; SMAD4; MAP3K5; PARK2; UBE2D2; SMAD2; ATXN1; BAG1; MAP3K3; RAF1; KHDRBS1; EGFR; PSMD4; SMAD1; BMPR1B; MAPT; GUCY1A2; HSPA4; MCF2; UBE2E2; MST1R; UBA1; AHR; PSMA3; ERBB2; GPR37; HSF1; DYX1C1;
BMPR1B	UBA52; TRAF6; STAMBP; TGFBR1; CDK4; SH3KBP1; SQSTM1; RAN; STUB1; RAP2A; RPS27A; TTC27; UBXN1; USP45;
SERPINB9	TUBB2A; CCDC90B; BRD7; GAPDH; EEF1A1; LRIF1; RBM48; TP53; UNC119; RIF1; CASP4; PRPF40A; MED31; COPS6; XRCC6; SETDB1; IGSF21; ZHX1;
RASA1	SPSB1; PIK3R1; RAP1A; NCK1; HRAS; SRC; GRB2; NTRK1; SHC1; LYN; PLCG1; LCK; KDR; ABL1; HCK; KHDRBS1; EGFR; SYK; EPHB2; WWP1; PDE6D; FES; HSPD1; WWP2; DOK2; BIRC5; MAGI1; DNAJA3; BCR;
TAF5	TAF7; MYC; TBP; TAF9; CPSF1; TAF1; TAF12; TAF10; TAF15; TAF6; TAF2; TAF4; TAF8; TAF11;
PINX1	UBE2L3; PSMB5; RPL35A; ST13; TXN; SRP14; RPS28; DHX9; CYCS; CALM2; TCEB1; RPS3A; CALM1; STMN1; PTGES3; CALM3; PABPC1; PABPC4; UBE2N; NPM1; EIF1B; RPL31; MIF; MAPKAPK2; TERT; AHCY; RPL23A; TAGLN2; SSR3; CTPS1; MCM7; MT-CO2; RPL22;
MAPK14	DUSP1; DUSP10; SMAD3; ESR1; TRAF6; IRAK1; EEF1A1; BCL2; TGFBR1; GRB2; COPS5; SHC1; MAPK1; AKT1; MAP2K1; MAP2K7; TAB1; MAPK8; CSNK2A1; MAPK3; KRT18; MAP3K7; EGFR; MAPKAPK2; ATF2; MARS; GADD45A; STK39; MAPKAPK3; KRT8; MAP2K6; CDC25A; EEA1; CSNK2A2; KARS; CDX2; RPL22; MAPKAPK5;
EIF3A	NR4A2; EIF4G1; IKBKE; ETS1; UBA5; UBC; TFE3; MCC; EIF1B; PIK3C2A; PRKAG2; UPF1; KRT7; DISC1; RXRB;
DZIP3	HIST2H2BE; UBE2E3; UBE2D4; UBE2D1; TSG101; UBE2D2; ATXN1; UBE2D3; UBE2N; UBE2E2; UBE2W; UBE2E1; UBE2H; UBE2U; UBE2K; UBA1;
PSMA3	PSMA2; PSMB5; PSMD6; PSMD13; TRAF6; MYC; PLK1; CDKN1A; PSMA7; TFE3; TNFRSF14; PSMD14; CSNK2A1; IKBKG; UCHL5; GH1; MCC; NFKB2; ATG5; EIF1B; FTSJ1; SLX1B; STUB1; PSMA6; CRYAB; STX11; PRNP; PSMA1; PSMA4; SLX1A;
AGO4	HSP90AA1; HSPA1A; HSPA8; DNAJA1; HSPA1B; EEF1G; EEF1A1; DNAJB11; RPS3A; PTGES3; PABPC1; JAK1; PABPC4; ACTB; HSP90AB1; AGO2; ATP5C1; TUBA1A; AGO3; SLC25A10; PGAM5; SLC25A22; RPS9; DNAJA2;
LAT	PLCG2; PIK3R1; GRB2; FYN; UBC; CBL; PLCG1; LCK; USP19; PTPN1; SYK; GAB2; VAV1; ITK; ALB; SH3BP2; LCP2;
STK11	HSP90AA1; HSPA1A; HSPA1B; MOB4; PTEN; TP53; USP11; CAB39; CDC37; PRKAA2; FKBP5; SNRK;
SUMO1	HIST2H2BE; NR3C1; IRAK1; AR; TRIM24; TP53; MDM2; DAXX; CASP8; FOS; NFKBIA; JUN; IKBKG; CD40; TNFRSF1A; NFKB2; SP1; CHD3; TOP1; ZBTB16; TP73; SREBF2; HSF1; PIAS1; HIPK2; CHD8; SAE1; SART1; PARK7;
UBE2E1	RNF114; TRAF6; RNF11; ARIH2; XIAP; ATXN1; ASF1B; MAP3K1; DTX3; NEDD4L; DZIP3; TRIM39; UBOX5; MKRN3; RNF43; NEDD4; MID1; HDAC6; UBE3A; UBASH3B; EPS15;
NINL	GPKOW; RGS2; PLK1; KAT7; EWSR1; EZH2; ZNF250; CCDC130; FAM107A;
TOMM34	HSP90AA1; IKBKE; VCP; PRKAA1;
SET	BCAR3; TRAF6; HLA-B; VHL; IKBKE; ETS1; MYC; MPG; TNIK; NME2; CDKN1A; PRKAB1; TFE3; MDM2; FOS; OTUD5; CSNK2A1; IKBKG; CDH1; HIST2H4A; GH1; EIF1B; PHB; PTMA; APEX1; ANP32A; NME1-NME2; DGKE; GZMA; USP46; EEF1D; HIST4H4;
VAV1	PLCG2; PIK3R1; HRAS; GRB2; FYN; SHC1; MAPK1; CBL; EPOR; MAP2K1; CRK; ACTA1; PLCG1; JUN; LCK; RHOA; ABL1; RAF1; XRCC6; CXCR4; HCK; EZH2; EGFR; SYK; XRCC5; SIAH2; JAK2; LAT; MET; S100B; BCR; LCP2; SH3BP2; CD19; TUBA4A; BTK; IL6ST; BLNK; CBLB; TEC; SIAH1;
NFKBIE	HSP90AA1; HSPA1A; HSPA8; CUL1; PRKDC; VCP; RELA; EPRS; IARS; CLTC; CHUK; NFKB1; CALM2; SFPQ; BAG2; CALM1; IKBKG; CALM3; NFKB2; REL; HSP90AB1; PSMA5; SKP1; TIMM50; RELB; FBXW11; TUBA3C;
REL	HSPA1A; HSPA8; GAPDH; ACTG1; SIN3A; RELA; CLTC; TBP; NFKB1; CALM2; CALM1; NFKBIA; MAPK8; GTF2B; CALM3; MAP3K8; NFKB2; SP1; TBK1; NFKBIE; MTPN; NFKBIB; FKBP5; TUBA3C;
RBL2	BRF2; LIN37; CCNA1; BRCA1; RB1; TAF1; RAF1; RBBP4; PHB; TFDP2; TFDP1; LIN54; LIN52; LIN9; E2F4; MCM7;
TFDP2	LIN37; YWHAE; RB1; RBL2; LIN54; LIN9; E2F4;
ADD1	HSPH1; PRKCD; CALM1;
HSF1	HSP90AA1; HSPA1A; HSPA8; HSBP1; FKBP4; DNAJB1; TAF7; CREBBP; PRKDC; TBP; DAXX; MAPK8; CSNK2A1; YWHAE; GTF2B; PTGES3; TAF9; MAPK3; TAF1; XRCC6; SUMO3; MAPK9; XRCC5; MAPKAPK2; STUB1; SUMO1; RALBP1; HSPA4; FKBP5; PPID;
TRIP13	CLN3; STAMBP; PARP11; TNFRSF1B; PARK2;
FANCC	HSP90AA1; HSPA1A; HSPA8; DNAJB1; CDK1; FANCD2; FANCA; RPS3A; EIF2AK2; TCERG1; USP14;
GNAI1	RASD1; ESR1; EPOR; WASF1; CXCR4; RIC8A; PDE6D; OPRM1;
RNF19A	UBE2L3; SOD1; VCP; SP1; UBE2E2; SNCAIP;
MET	SPSB1; PIK3R1; HGS; GAB1; SRC; GRB2; YWHAZ; UBC; CTNNB1; SHC1; CBL; PLCG1; CDH1; STAT3; BAG1; PTPN11; SH3KBP1; EGFR; GAB2; VAV1; PLXNB1; DNAJA3; GLMN;
UBL4A	UFD1L; BAG6; USP13; MAP3K3; CDK9; FAF2; NPLOC4; SGTA; WDR20;
UBE2U	VPS11; RNF114; RNF11; TRIM24; MDM2; TRIM37; TRIM28; TRIM23; DZIP3; RNF144B; MKRN3; RBCK1; RNF125; RNF113B;
F10	HIST1H1C; PRKAB1; APOH;
KRT82	PLEKHB2; YWHAG; LYAR; ELF3;
DDOST	CLN3; HLA-B; GSTK1; PTP4A3; TNFRSF1B; ARF6; SAP18; MAGEA6; TNFRSF1A; MCC; TMBIM4; EIF6; SMYD3; AGO3;
TMBIM4	PSMB5; TXN; SSR4; SURF4; OTUD4; HNRNPL; DDOST; CCDC47; RPN2; RPL22; HACD3;
TGFB1I1	HSPB1; VHL; NR3C1; CCNA1; AR; TGFBR2; SVIL; FKBP1A;
VPS18	VPS11; CCNA1; STX1A; MON1B; GGA1; VPS33A; GGA3; UVRAG; VPS45; VPS16; STX7; STX8; STX6;
CBWD1	GCLM; SSR4;
SKP1	CACYBP; SKP2; CUL1; WRAP73; BTRC; MYC; RBX1; CTNNB1; NFKBIA; CDK9; NFKB2; TBK1; NFKBIE; NFKBIB; FBXW11; PPP1CA; FBXO11; TBL1X; FAF1; CKS1B; UBXN7;
PSMA1	PSMC1; PSMA2; PSMB5; PSMD6; PSMB6; PSMB7; PSMD13; PSMB4; TRAF6; HLA-B; IKBKE; PSMC6; MYC; VIM; MPG; PLK1; TNIK; PAK2; PSMA7; GABARAPL2; TFE3; EPB41; PARK2; KRT15; UCHL5; CCDC85B; MCC; ATG5; FTSJ1; TRIM23; PSMB1; SLX1B; PSMA3; PSMA6; TSC22D4; PSMA5; PSMB3; PSMA4; SLX1A; PSMB2; SH3BP4; PSMB10;
MPHOSPH6	FTL; LRIF1; RBM48; TP53; UNC119; RIF1; EXOSC10; ZHX1; SKIV2L2; DYNLRB1;
EXOSC10	EXOSC4; MAP3K14; EXOSC6; LSM8; EXOSC8; UPF2; SP1; MPHOSPH6; TARDBP; UPF3A; EXOSC7; UPF1; DIS3; MPP6; SKIV2L; DXO; LSM2;
GTF2IRD1	EXOSC4; SMAD3; HDAC3; ABL1;
ILVBL	CLN3; MYC; XRCC6;
ACLY	TNFRSF10D; BCAR3; VHL; HGS; IKBKE; CCNA1; CDKN2A; NME2; PRKAB1; TFE3; ARF6; NME1-NME2;
HSPB3	HSPB8; LRIF1; RBM48; UNC119; RIF1; MED31; SETDB1; ANP32A; HSPB2;
MAP3K12	FTL; TSC22D1; MAP2K7; EGFR; TGM2;
AMOT	BAG3; DYNLL1; COPS5; NEDD4L; USP11; YAP1; UIMC1; MAGI1; PRKAA2;
TRAF1	HSP90AA1; UBB; HSPA1A; HSPA8; DNAJA1; GAPDH; MAP3K14; ACTG1; SRC; TRAF2; RIPK1; MAP3K5; CASP8; TNFRSF1B; USP7; TNFRSF14; SFPQ; BAG2; TRIM37; RIPK2; CD40; TNFRSF1A; TANK; ANP32A; CFLAR; CASP10; BIRC2; TRADD; TUBA3C; TIMM50;
USF2	HSPA4L; BRCA1; RPL3; FOS; NPM1; FUS; BIRC5;
FTH1	FTL; BRD7; SCHIP1;
TAF15	TAF7; YWHAG; TBP; TAF1; TAF12; TAF5; MAPK13; TAF11;
RPLP1	LIN37; TUBB2A; BRD7; ARRB2; EEF1A1; LRIF1; PPP2R2B; RIF1; PTN; RPA2; ACTB; XRCC6; SAT1;
TELO2	PSMD6; CLN3; MAGED1; TSC22D1; PRKDC;
PRKAA1	HSP90AA1; PRKAB1; RAF1; CFTR; TOMM34; PRKAA2; CAB39; ABI1; PRKAG1; SUPT16H; CDC37; DDA1; FNIP1; PRKAG2;
NEDD4	UBB; UBE2L3; WBP2; RNF11; HGS; ARRB2; GABARAP; UBC; POLR2A; PTEN; ARRB1; GABARAPL2; UBE2D2; UBE2D3; DAZAP2; SH3KBP1; UBE2E1; EPS15; SCNN1A; LAPTM5; CBLB; TP73; UBA1; GGA3; SGK1; PDCD6IP;
BRMS1	HSP90AA1; HSPA8; PFDN5; DNAJB1; HDAC3; EEF1A1; LRIF1; SIN3A; SAP30; RIF1; TAF1; DNAJB6; RBBP4; HSPA4; HDAC6;
XPO4	BRF2; GSTK1; PHLDA3; RAN;
FLT1	PLCG2; NCK1; GRB2; FYN; CTNNB1; SHC1; CRK; PLCG1; STAT3; KDR; PTPN11;
USP45	GLTSCR2; SMURF1; TGFBR1; CDK1; SMAD1; BMPR1B; RTCA; MYH10;
PIAS4	NR4A2; SMAD3; SKIL; ETS1; LRIF1; AR; VIM; GADD45G; TP53; SMAD4; RIF1; PTN; SMAD2; PRPF40A; IMMT; SUMO3; IMPDH2; SMAD1; CHD3; ZHX1; PIAS1; SERBP1; SETDB1; TADA3; TCERG1; UBE2K; CLK1; IRF3;
TNFRSF10B	TNFRSF10D; RIPK1; CASP8; MAPK8; RHOA; TNFRSF1A; TNFSF10; CFLAR; CASP10; TRADD; TNFRSF10A; TIMM50;
RPN2	CLN3; ARRB2; GSTK1; TSC22D1; MYC; PHLDA3; TNIK; C20orf24; NME2; NDRG1; ARF6; SAP18; MAGEA6; ADRM1; EZH2; TMBIM4; NME1-NME2; H2AFX;
PACSIN1	HSPA1A; HSPA8; KAT7; KHDRBS1; NELFB; PACSIN2; PACSIN3; CYFIP2; WASL;
VTN	GEM; PRKCA; COPS5; KNG1; CSNK2A1; PLAUR;
PPP2R5A	NOS3; BCL2; SHC1; PPP2R1A; EIF2AK2; NEK1; TP63; JAK2; MAPT;
SCNN1A	SNX3; UBC; STX1A; TSG101; USP10; ITCH; NEDD4L; WWP1; NEDD4; HECW1; WWP2;
AJUBA	AURKAIP1; BCAR1; GRB2; ACTA1; RARA;
PIP	WBP5; USP25; SGK1;
ALB	ST13; KRT6A; ZNF292; YWHAG; TSC22D1; PPP2R2B; APOA1; CTSL; SLX4; GCN1; LRP2; F2; LAT; DMWD; CRB1; UIMC1; PON1; CRYAA;
BTK	PLCG2; IRAK1; PRKCA; GRB2; FYN; LYN; CBL; RELA; TP53; CAV1; PLCG1; GTF2I; JAK1; EWSR1; ABL1; PRKD1; HCK; KHDRBS1; SYK; VAV1; FCER1G; GNAQ; BLNK; TIRAP; DAPP1; CD19; TEC; MYD88; GNA12; TNFRSF10A; ITK; CBLB;
HNRNPM	TNFRSF10D; MED29; MAP3K14; HLA-B; YWHAG; IKBKE; ARRB2; GSTK1; TSC22D1; PTP4A3; PHLDA3; C20orf24; RELA; ARRB1; ARF6; JUN; MAP3K1; MED19; NFKB2; MAGEB2; TANK; TBK1; SGK1; TCERG1; PON2; NFKBIB;
KRT8	HSPA4L; GRB2; MAPK1; DEDD; MDM2; MAPK8; IKBKG; OTUD4; MAPK3; DNAJB6; RAF1; KRT18; TJP1; EGFR; MAPK14; KRT17; TCHP;
ERH	HSPA8; TRAF6; ARRB2; RBM48; ILK; TP53; UNC119; PRKAB1; CSNK2A1; MED31; COPS6; EIF1B; IGSF21; SETDB1; CNBP; PSPH; CSNK2A2;
MYL12A	LIN37; RIPK3; TRAF6; VHL; IKBKE; CDKN2A; GRB2; TNIK; CHUK; PRKAB1; IKBKG; MAP3K3; TNFRSF1A; ACTB; MCC; EIF1B; TP63; LIN9; SVIL;
HSPA4	STIP1; DUSP1; NR3C2; HSBP1; TTC1; DNAJB1; SMAD3; HDAC3; ESR1; TRAF6; DNMBP; CDKN2A; APAF1; HCFC1; TRAF2; DNAJB11; CDK1; UBC; VCP; TP53; HIF1A; TAB1; PARK2; IKBKG; BAG1; CD40; PHLDA1; MAP3K3; RAF1; KRT18; EGFR; CHTF18; STUB1; HSF1; BRMS1; PPP1CA; SERP1; HSPBP1; FES; NQO1; SEC61B; TCERG1; HNRNPD; BAG4; GUCY1A2; DNAJC3; SGTA; IRS4; VIMP;
BCR	ABL2; YWHAG; MYC; SRC; GRB2; YWHAZ; SHC1; YWHAB; CBL; TP53; UNC119; CRK; TSG101; PLCG1; YWHAE; RB1; RHOA; PTPN11; ABL1; HCK; YWHAQ; YWHAH; PTPN1; GAB2; JAK2; CFTR; RASA1; VAV1; BLK; IGSF21; FES; VPS28;
CSNK2A2	HSP90AA1; CLTB; HSPH1; SMURF1; CREBBP; ARRB2; MYC; PIN1; TGFBR1; PTEN; RELA; STX1A; CAV1; FOS; CALM1; CSNK2A1; JUN; PTPN1; SNCA; SAT1; MAPK14; ERH; ATF2; TOP1; PRNP; NAP1L4; CDC37;
IL6ST	IL6R; PIK3R1; PRKCD; AR; GRB2; UBC; SHC1; STAT3; JAK1; PTPN11; CDK9; HCK; JAK2; VAV1; ERBB2; IL6; PLAUR; CNTF;
MCM7	UBB; BRF2; PELO; TRAF6; HLA-B; VHL; ORC1; GSTK1; MYC; CDKN1B; PTP4A3; PLK1; NELFCD; PRKAB1; GABARAPL2; HIST1H4H; HIST1H4K; NFKBIA; IKBKG; RB1; HIST2H4A; CDC6; HIST1H4A; HIST1H4L; HIST1H4C; NEK6; MCC; CDT1; HIST1H4B; PINX1; RBL2; UBE3A; HIST4H4; HIST1H4D; HIST1H4I; HIST1H4E; CNOT8; HIST1H4F; HIST1H4J; HIST2H4B;
CFLAR	DEDD2; MAP3K14; TRAF2; UBC; RIPK1; TP53; DEDD; MAP2K7; NFKB1; DAXX; CASP8; RIPK2; RAF1; BCL2L1; ITCH; IKBKB; MIF; HNRNPL; FBL; TRAF1; TNFRSF10B; SF3B3; CASP10; RPS29; SF3B1; DOK2; TNFRSF10A; CDC37; NOD1;
NR2C2	HSP90AA1; HDAC3; ESR1; AR; TRAF2; CHUK; TAB1; IKBKB; FKBP5; TAB2; RXRB; HSP90AB1; CDC37;
MYB	COX7B; SKP2; CREBBP; BTRC; MAPK1; UPF2; CSNK2A1; SMARCA2; HIPK2; MAPK11;
SFXN4	CLN3; TSC22D1; BABAM1;
BABAM1	DDX39A; SLIRP; PLK1; USP7; SFXN4; UIMC1; PRKAG1; MELK; SLC25A11; DIS3; SHMT2; UBXN1; PSMA4; TIMM23; PARK7;
EEF1D	PSMC1; AHSA1; BCAR3; SOD1; RIPK3; TRAF6; HLA-B; VHL; EEF1G; PIK3R1; IKBKE; PRKCA; CDK1; EPRS; PRKAB1; CALM2; FOS; CALM1; CSNK2A1; CALM3; GH1; MCC; EIF1B; FTSJ1; KPNA1; SET; ELF3; MAPK13; ATG7; VARS; KARS; WASL; RPS6KA1; EIF6;
HIST4H4	LIN37; BRD7; CREBBP; GRB2; NASP; SAP30; ARRB1; DAXX; RB1; ASF1A; MAP3K1; MAP3K3; TNFRSF1A; MAP3K7; NPM1; RBBP4; SET; MCM7; LIN54; DNAJA2; ANP32A; GADD45A; HDAC6; H2AFX; SETDB1;
PMS1	PSMC1; CUL1; CDC5L; MMS19; UBC; BRCA2; PPP2R1A; USP13; CDK9; RNF20; USP9Y; PGK1; USP5; TOP1; PIK3C2A;
RXRA	NR4A2; HDAC3; ESR1; ACVR1; PIK3R1; SRC; MPG; PPARD; PPARG; CTNNB1; MAPK1; RELA; GADD45G; TRIM24; TBP; NFKB1; CTSL; MYOD1; SMAD2; NR4A1; PPARA; PSMC5; SP1; ARNTL; POU2F1; GADD45A; RARB; RARA; TAF11; FUS; TADA3; NFKBIB; NPAS2; ZBTB16;
IL1R1	TOM1; IL1RN; TRAF6; MAP3K14; PIK3R1; UBC; TOLLIP; MYD88;
TOLLIP	TOM1; IRAK1; ATXN1; DAZAP2; IL1R1; ZBTB16; ZHX1; SETDB1;
UBE2W	RNF114; RPS15; XIAP; MAP3K1; DTX3; DZIP3; UBOX5; MID1; AMFR; TRIM39; BIRC2; RNF125; MKRN3;
GNAQ	TTC1; PIK3R1; RGS2; PIK3CA; KDR; BTK; RIC8A;
TUBA1A	HSP90AA1; STARD13; ARRB2; DNMBP; MYC; CDKN2A; RELA; PARK2; NFKBIA; JUN; IKBKG; OTUD4; MAP3K1; MAP3K3; ACTB; NFKB2; EGFR; SYK; SNCA; AGO4; PAFAH1B1; SDC3; SIAH1; RPS9; NFKBIB; SPG20; AGO3;
HSPE1	TNFRSF10D; TRAF6; HLA-B; VHL; IKBKE; EEF1A1; LRIF1; MPG; ILK; UNC119; EPB41; TNFRSF14; RIF1; ATG5; FTSJ1; SAT1; FBXO11; HSPD1; ZHX1;
FBXO11	TXN; CUL1; COPS5; RBX1; TP53; COPS6; MIF; SKP1; HSPE1; TKT; PSMA6;
AGTR1	NOS3; ARRB2; HRAS; ARRB1; PLCG1; RAF1; EGFR; JAK2; ZBTB16; BDKRB2;
MYO6	UBB; RIPK3; RNF11; IKBKE; GRB2; CALM2; TNFRSF1B; ACTA1; CALM1; USP25; IKBKG; CALM3; MAP3K3; TNFRSF1A; USP11;
SSR1	BRF2; HLA-B; VHL; IKBKE; EEF1A1; PTP4A3; PTN;
ITSN1	PFDN5; HRAS; EEF1A1; CBL; UNC119; TSG101; EPHB2; DISC1; WASL; EPS15;
ELF3	PSMD6; NUDC; CREBBP; MYC; UBE2D1; NFKB1; UBE2D2; JUN; TAF9; JAK1; EWSR1; GANAB; EGFR; KRT82; EEF1D; EPS15; KRT31; ERBB2; CALR; TARS;
EPS15	UBB; RNF11; HGS; NCK1; STAMBP; GRB2; MOB4; TRAF2; FYN; UBC; UBE2D1; MDM2; CRK; PARK2; UBE2D2; UBE2D3; ABL1; EGFR; UBE2E1; NEDD4; ITSN1; ELF3; UBQLN1; LAPTM5; SPG20; UBE2H;
DVL2	BAG3; ZNF165; SMURF1; PRKCA; ARRB2; PCBD1; TRAF2; CTNNB1; ARRB1; TP53; CSNK2A1; RHOA; MAP3K1; POLI; TCEB3B; ZNF263; USP5; ZNF250;
TUBA4A	HSPH1; BCAR1; YWHAG; MAGED1; STARD13; ARRB2; MYC; GRB2; BRCA1; FYN; PLK1; ARRB1; STXBP1; EPB41; PARK2; VDAC1; SMAD2; GNAI2; EGFR; SYK; TCP1; VAV1; SIAH1; TM4SF1; MAPT; HDAC6;
LALBA	HIST2H2BE; CRYAA;
UQCRC1	DNAJA1; CYCS; SRPRB; CYC1; SMARCA2; PON2;
ZBTB16	PSMD2; SMAD3; PAFAH1B3; HDAC3; ESR1; NR3C1; LYAR; EEF1A1; TRAF2; DLST; CDK1; ZNF24; SIN3A; UBC; DNAAF5; PLSCR1; RUNX1T1; KRTAP4-12; RB1; CCDC85B; MAP3K3; SP1; SUMO1; RXRA; TOLLIP; AGTR1; PGAM5; IL6; LSM2; PSMD11; TXNIP; RARA; ATP7B; CCDC130; HDAC6; FSHR; DPM1;
ZNF250	ZNF165; KRTAP4-12; CCDC85B; TRIM23; NINL; DVL2;
ZW10	BRF2; GSTK1; TSC22D1; PTP4A3; PHLDA3; NDC80;
PON2	PSMA2; VCP; CALM3; RB1; GANAB; RPL31; TRIM28; HNRNPL; HNRNPM; UQCRC1; PFAS; HADHA; RPL22; SERBP1; TPM3; EIF6;
MAPK13	STIP1; CACYBP; NUDC; HIST1H1C; GAPDH; DHX9; EEF1A1; NASP; YWHAZ; YWHAB; EPRS; CLTC; SMAD4; SFPQ; PABPC1; TMPO; GANAB; XRCC6; PRKD1; RAN; TAF15; EEF1D; IQGAP1; MAP2K6; CCT3; MAPKAPK3; MAP3K4; PGK1; FUS; ATF2; TAGLN2; AHCY; PAICS; UBA1; PLS3; SERBP1; MAPKAPK5; PPA1; NAP1L4;
UBOX5	UBE2L3; UBE2E3; UBE2D4; UBE2D1; VCP; UBE2D2; UBE2D3; UBE2E1; UBE2W; UBE2K; UBE2E2; UBE2H;
UBE2K	RNF114; HLA-B; VHL; IKBKE; TP53; NME2; NFKB1; CBLC; DTX3; DZIP3; PIAS4; UBOX5; TRIM39; TRAF7; RBCK1; SIAH1; MID1; MKRN3; RNF144A; RNF125; NME1-NME2;
GLB1	NEU1; DNAJB1; H2AFX; CTSA;
SDHB	SPNS1; GEM; IKBKE; MCC;
YBEY	GEM;
TOP1	HIST1H1C; DHX9; MYC; CDKN2A; PRKDC; TP53; SFPQ; CSNK2A1; JUN; SMAD2; PRPF8; NPM1; CDT1; HNRNPL; FBL; SUMO1; CSNK2A2; PMS1; SF3B1; HNRNPA2B1; FSHR;
SF3B3	TNFRSF10D; YWHAG; HGS; ARRB2; TAF9; HCK; CFLAR; SF3B1;
SF3B1	BRF2; HDAC3; YWHAG; CDC5L; IKBKE; ARRB2; YWHAZ; SMAD9; ARF6; SMAD1; CFLAR; TOP1; SF3B3; TCERG1; MELK;
TRAPPC2	JOSD2; ZBED1;
TP73	PFDN5; SPSB1; SMAD3; CREBBP; HRAS; MYC; CDK1; UBC; TP53; CHUK; MDM2; DAXX; MAPK8; SMAD2; LRPPRC; RB1; ASF1A; DNAJB6; ABL1; ITCH; CDT1; TP63; CHD3; SUMO1; NEDD4; YAP1; PIAS1; HIPK2; AGO2; WWOX; AHCY; TPM3;
SLX1A	PSMA2; PSMB5; PSMD6; SLIRP; CUL1; GABARAP; PLK1; PSMA7; CALM2; CALM1; SLX4; CALM3; DDX20; RAN; PSMB1; PSMA3; PSMA1; PSMA4; PSMA5; GEMIN4; PSMA6; PSMB3; PSMD11; PSMB2;
TRADD	HSP90AA1; UBB; HSPA1A; HSPA8; DNAJA1; ACTG1; VIM; TRAF2; PRKDC; AIFM1; CLTC; RIPK1; DAPK1; CASP8; CALM2; PPP2R1A; CAV1; CALM1; CALM3; TNFRSF1A; KRT18; TRAF1; TNFRSF10B; TXNDC12; HIPK2; TNFRSF10A; TNF; TUBA3C; HSP90AB1; BIRC2; ATAD3A;
MTPN	TNFRSF10D; TRAF6; HLA-B; VHL; IKBKE; RELA; PRKAB1; NFKB1; EPB41; FTSJ1; REL;
MAP3K4	GADD45B; GADD45G; MAP2K1; PTPN11; MAPK13; MAP2K6; GADD45A; ANXA2;
CD19	PLCG2; PIK3R1; GRB2; FYN; LYN; MAPK1; CBL; ABL1; SYK; VAV2; VAV1; BTK;
SDC3	TUBB2A; ARRB2; FYN; ARRB1; PTN; TUBA1A;
CHM	UFD1L; COPS6; TJP1; NUP93; SF3A1; FAF1; SART1;
XPO1	CLN3; HDAC3; SMURF1; ORC1; MYC; CDKN1B; CRK; TNFRSF1B; IKBKG; ARNT; RAN; NPM1; AIRE; SMAD1; PHB; CFTR; ANP32A; RANBP1; BIRC5; NXF3; RCC1; TERT; ATF2; AHR; HSP90AB1; PMS2;
ANP32A	NSFL1C; NR3C1; CTNNB1; ATXN1; KPNA1; SET; HSPB3; TRAF1; HIST4H4; XPO1; APEX1;
DISC1	CLU; TUBB2A; YWHAG; CDC5L; ACTG1; ARIH2; CEP126; YWHAZ; TNIK; DNAJC7; ATF7IP; YWHAE; IMMT; YWHAQ; PPP5C; EIF3A; ITSN1; PAFAH1B1; TRAF3IP1; SMC2; GNB1; CRNKL1; PGK1;
MYO1B	BRF2; RIPK3; TSC22D1; MYC; GRB2; PTP4A3; MAP3K3; CIAO1;
FAM107A	TXN; VIM; TRAF2; TRIM37; KRT15; KRTAP4-12; CCDC85B; NINL; CTPS1;
HSP90AB1	HSPA1A; PSMB5; HSPA1B; HSPH1; CHORDC1; RIPK3; ESR1; GAPDH; MAP3K14; ACTG1; IKBKE; STARD13; ARRB2; CDKN2A; GRB2; COPS5; TRAF2; PRKDC; PPARG; YWHAB; RELA; RIPK1; AKT1; TP53; CHUK; CHEK1; RPS3A; TAB1; IKBKG; STAT3; GNAI2; MAP3K1; MAP3K3; MTHFD1; MAP3K8; CDK9; RAF1; ACTB; NFKB2; TAF10; MAP3K7; EGFR; IKBKB; TP63; PHB; TBK1; CFTR; TCP1; AGO4; NFKBIE; NR2C2; TRADD; XPO1; SLC34A1; TSSK6; TPM3; PPID; PGK1…
UBXN1	UFD1L; ACVR1; CUL1; SMURF1; TGFBR1; VCP; CDK4; CASP4; TAF9; ASF1B; MCC; SMAD1; BMPR1B; BABAM1; WDR20; BIRC2; NPLOC4; VCPIP1; AMFR; UBE3A;
PLAU	SERPINB2; HRAS; MAP2K1; CTSL; LRP2; F2; PLAUR;
SCHIP1	AHSA1; EEF1G; VCP; UPF2; CALM2; FOS; CALM1; CALM3; PSMD4; FTH1; USP11; FAF1;
NOS1	HSP90AA1; RASD1; HMOX1; NOSIP; DYNLL1; PRKCA; NOS1AP; BDKRB2;
NOS1AP	RASD1; LRP2; NOS1; LRP8;
CLUAP1	CLU;
GNB1	RASD1; RIPK3; MAP3K3; MCC; DISC1; GNA12;
TSC22D4	CKS2; TSC22D1; PIN1; AIFM1; TEX11; PCBP1; UBLCP1; SAT1; PSMA1; PRNP; TXNDC12;
RARA	NR4A2; HDAC3; ESR1; NR3C1; PRKCA; SRC; GADD45G; TRIM24; BAG1; EZH2; HNRNPL; MAGEB2; SP1; AJUBA; RXRA; ZBTB16; RXRB; TADA3; POU2F1; ARNTL; NPAS2; GADD45A; UBE3A;
SMC2	TNFRSF10D; HLA-B; GSTK1; MYC; PTP4A3; TFE3; ARF6; CASP4; IKBKG; NEK6; DISC1; HLA-A;
CCDC47	CLN3; GSTK1; PHLDA3; ARF6; MAGEA6; TMBIM4;
FNBP1	HSPA1A; GABARAP; CBL; WASL;
VAPB	INSIG1; USP20; STX1A; VAPA; STX5;
HIST1H4D	LIN37; GRB2; NASP; ARRB1; DAXX; RB1; ASF1A; MAP3K1; MAP3K3; TNFRSF1A; MAP3K7; NPM1; RBBP4; MCM7; LIN54; DNAJA2; H2AFX; HDAC6;
H2AFX	HSP90AA1; UBB; HSPA1A; CLU; HSPA1B; PSMB4; ARRB2; YWHAZ; BRCA1; PRKDC; SOD2; YWHAB; AIFM1; ARRB1; CALM2; HIST1H4H; HIST1H4K; CALM1; YWHAE; CFL1; CALM3; PABPC1; HIST2H4A; GANAB; HIST1H4A; HIST1H4L; HIST1H4C; AIRE; XRCC5; HIST1H4B; RPN2; HIST4H4; GLB1; HIST1H4D; HYOU1; UIMC1; HIST1H4I; PSMB3; RNF168; TKT; PGK1; HNRNPA2B1; HNRNPD; HIST1H4E; CALR; PPP1CA; TXNDC12; ALYREF; TAGLN2; HIST2H4B; ANXA2; HIS…
ATP5C1	NDUFB3; MYC; PTN; EGFR; AGO4; DPP3; ATF2;
ARL1	BRF2; HLA-B; MME; GSTK1; MYC; PHLDA3; C20orf24; RIOK3;
TCEAL1	HSPA4L; TCEB1; USP7; SSR3; USP11;
GTF2F1	PSMC2; MYC; AR; BRCA1; POLR2A; TBP; ATF7IP; PTN; FOS; JUN; GTF2B; ARNT; TAF1; PHB; AHR; TAF11;
SERBP1	BCAR3; HLA-B; IKBKE; ARRB2; ETS1; VIM; PPP2R2B; PIAS3; DAXX; ARF6; FOS; TRIP6; VAV2; CHD3; PIAS4; PON2; MAPK13; TSSC1; PIAS1;
AGO3	HSP90AA1; DNAJA1; TUBB2A; EEF1A1; TAB1; OTUD4; ACTB; AGO4; DDOST; TUBA1A; HSP90AB1; AGO2; CCT3;
BIRC2	UBB; MAP3K14; TRAF2; UBC; RIPK1; CASP8; RIPK2; IKBKG; ADRM1; CD40; TNFRSF1A; RAF1; TRAF1; UBE2W; TRADD; UBXN1; TNF; UBXN7; GSPT1;
FAF2	UBB; INSIG1; UFD1L; CUL1; VCP; TCEB1; HIF1A; USP13; UBL4A; VCPIP1; NPLOC4; FAF1; AMFR; UBE3A;
VCPIP1	NSFL1C; UFD1L; VCP; VAV2; UBXN1; FAF2; NPLOC4; UBXN8; STX5; SVIP; FAF1;
DMWD	HSPB1; TSNAX; SLX4; NPEPPS; USP19; FTSJ1; YWHAH; ALB; USP46; VARS; PFKP; CDC37;
EIF6	CACYBP; AHSA1; HSPA4L; NUDC; TALDO1; RUVBL1; ACTG1; LYAR; PPP2CB; LRIF1; CEP126; PRKAB1; SRPRB; ARF6; PPP2R1A; RPL3; VDAC1; GH1; GANAB; NPEPPS; MCC; IMPDH2; LRRC59; UCHL1; PSMB1; DDOST; EEF1D; PON2; TPM3; HIP1; UPF3B; ANXA2; FUS; CLEC4G; PSME1; PAICS; PSMB3; SEPT3; APEX1; SHMT2;
NOA1	HSPA8; AIFM1; TXNDC12;
SUMO4	STIP1; PSMC2; HSPA8; DNAJA1; HSPA1B; PAFAH1B3; GAPDH; NR3C1; ACTG1; LMNB1; DNAJB11; VCP; FOS; NFKBIA; VDAC1; JUN; STAT3; IMPDH2; PHB; HNRNPL; HSPD1; CAT; CALR; TXNL1; PPA1; PGK1; TPM3; HNRNPD;
NMT1	NOS3; SRC; FYN; LYN; TP53;
MAPK10	DUSP1; DUSP10; ARRB2; ARRB1; TP53; UNC119; JUN; MCL1;
PSMA6	PSMA2; PSMD6; PSMD13; TRAF6; HLA-B; VHL; CUL1; IKBKE; RBX1; PLK1; PSMA7; PRKAB1; TFE3; HLA-C; EPB41; RIPK2; UCHL5; MCC; NFKB2; EIF1B; FTSJ1; SLX1B; PSMA3; PSMA1; FBXO11; SLX1A; PSMA4; TIMP2; USP14; SGK1;
PPID	HSP90AA1; HSPA8; ESR1; SMURF2; KAT7; NPM1; APP; HSF1; HSP90AB1; HAP1; FES;
SIAH1	CACYBP; GAPDH; UBE2E3; UBE2D4; UBE2D1; PIAS3; UBE2D2; UBE2D3; BAG1; UBE2N; VAV1; TUBA1A; TUBA4A; UBE2K; PIAS1; TUBA3C; TUBA1B; TBL1X; SNCAIP;
KRT33B	PSMC4; YWHAG; PPP2R2B; OTUD4;
FUS	BCAR3; HLA-B; LYAR; GRB2; POLR2A; RELA; SFPQ; GRIN2D; EIF1B; TP63; MAGEB2; SARNP; GRIN1; USF2; RXRA; MAPK13; EIF6;
MAPK12	DUSP1; GRB2; MAPT; MAPKAPK5; MAP2K6;
HSPD1	HIST2H2BE; YWHAG; NR3C1; MYC; GRB2; RPAP1; MED9; PPP2R2B; PPP2R1A; SMAD2; IKBKG; CDH1; CDK9; RAF1; ACTB; MED19; EGFR; CFTR; RASA1; HSPE1; SUMO4; AMFR; PRNP; SPG20;
PQBP1	CLTB; EEF1A1; LRIF1; POLR2A; RIF1; ATXN1; MED31;
TXNDC12	BRF2; PELO; MED29; RIPK3; HLA-B; PTP4A3; C20orf24; RELA; TNFRSF1B; TNFRSF14; MAP3K1; MAP3K3; NFKB2; CFTR; TRADD; TSC22D4; H2AFX; NOA1; SPG20; SETDB1;
PACSIN2	HSPA1A; HSPA8; KHDRBS1; PACSIN1; PACSIN3; CYFIP2; WASL;
NUP93	BRF2; CLN3; GSTK1; TSC22D1; MYC; ILK; PTP4A3; PHLDA3; C20orf24; PRKAB1; ARF6; SAP18; CASP4; SLX4; RAE1; NEK6; NUP205; AIRE; CHM; CIAO1;
MARK3	VPS11; YWHAG; DYNLL1; YWHAZ; UBC; YWHAB; FOS; YWHAE; CHGB; YWHAQ; YWHAH;
PRPF4	PFDN5; TGFBR1; LSM8; PRPF8; LSM2; PFDN6; CLK1; SART1;
UBE2H	RNF114; COPS5; TRIM37; CBLC; DTX3; TRIM23; DZIP3; EPS15; UBOX5; MKRN3; UBASH3B; RNF113B; RNF144A; RNF216; HDAC6;
ZHX1	TALDO1; PAFAH1B3; DYNLL1; NR3C1; LYAR; VIM; DLST; TP53; LAMA4; CSNK2A1; ATXN1; PRPF40A; DDX39B; SAT1; CHD3; SERPINB9; MPHOSPH6; PIAS4; TOLLIP; HSPE1; PSMD11; TARDBP;
POU2F1	STIP1; ESR1; BRD7; GAPDH; NR3C1; HCFC1; AR; BRCA1; RELA; EPRS; SNAPC4; TBP; XRCC6; XRCC5; SP1; RXRA; RARA; NPAT; TNF;
STX6	VPS11; VPS18; EEA1; STX7;
EEA1	TOM1; RUVBL1; MAPK14; STX6; HDAC6; ZFYVE16;
SUPT16H	HIST2H2BE; HLA-B; VHL; CDK9; MCC; BAZ1B; PRKAA1;
FAHD1	EXOSC4; MME;
DNAJC3	HSPA1A; HSPA8; DNAJB1; EIF2AK2; HSPA4; EIF2AK3; TIRAP;
EIF2AK3	HSP90AA1; IKBKB; DNAJC3;
NCKAP1	BRK1; YWHAG; NCK1; DNMBP; YWHAZ; YWHAB; WASF1; ABI1; CYFIP2;
AIP	HSP90AA1; CSNK2A1; PTGES3; ARNT; PPARA; EGFR; AHR;
SHMT2	TNFRSF10D; HLA-B; GNAS; IKBKE; UBA5; GRB2; NDRG1; PRKAB1; EIF1B; BABAM1; EIF6; DDA1;
TNPO1	HIST2H2BE; MME; GRB2; NXF1; ACTB; RAN; HNRNPD; RPL23A; PABPN1;
LIME1	PLCG2; GRB2; LYN; LCK;
UPF1	EXOSC4; PLEKHB2; POLR2A; LSM8; NDRG1; UPF2; HIRA; PABPC1; EIF3A; EXOSC10; UPF3B; DXO; EXOSC2; UPF3A; GSPT1;
UPF3B	EXOSC4; EIF4G1; UPF2; EIF6; UPF1; UPF3A;
HIST1H4F	LIN37; GRB2; NASP; ARRB1; DAXX; RB1; ASF1A; ASF1B; MAP3K1; MAP3K3; TNFRSF1A; MAP3K7; NPM1; RBBP4; MCM7; H2AFX; LIN54; HDAC6; TBL1XR1; DNAJA2;
STX5	NSFL1C; BAG6; LRIF1; VCP; TP53; RIF1; IMMT; COPS6; VAPB; VCPIP1; HAP1;
ZFAND5	PSMD6; TRAF6; RIPK1; IKBKG; RAD23B;
CCS	SOD1; YWHAG;
ELN	SPINK1;
PLS3	TNFRSF10D; HLA-B; VHL; IKBKE; GRB2; NFKB1; SLX4; EIF1B; FTSJ1; TP63; MAPK13;
RXRB	NR4A2; PPARD; PPARG; VCP; PPP3CA; EIF3A; NR2C2; RARA; TAF11; CLTA; RARB;
CCL14	DDX39A; ARRB1;
ATXN7	PSMC1; PSMC2; PSMD2; PSMC6; RAD23A; PSMD7; TAF12; TAF10; PSMC5; ATXN7L3;
HAP1	GLTSCR2; BRD7; HGS; VIM; ZNF24; GADD45G; TBP; RIF1; IMMT; PABPC4; PPID; STX5; PSMD11;
ANXA2	BCAR3; TRAF6; HLA-B; VHL; IKBKE; PRKCA; ARRB2; SRC; GRB2; PCNA; TNIK; PAK2; PPP2R2B; ARRB1; S100A6; GABARAPL2; ARF6; GH1; ACTB; MCC; EIF1B; FTSJ1; PHB; MAP3K4; H2AFX; EIF6; APOH; MYOC;
PHYH	FKBP4; WRAP73; ABCD3;
RELB	UBB; HSPA1A; HSPA8; COMMD9; RUVBL1; ACTG1; PRKDC; SIN3A; UBC; RELA; EPRS; CLTC; CHUK; NFKB1; CALM2; USP7; SFPQ; CALM1; NFKBIA; CALM3; NFKB2; KPNA1; NFKBIE; DSP; HDAC6; USP11; TIMM50; TUBA3C;
COL1A1	TXN; COL7A1; BMP1; MMP2;
ALYREF	DDX39A; ARRB2; ARRB1; DDX39B; H2AFX; UPF3A;
KRT34	PLEKHB2; YWHAG;
UBE2E2	RNF114; RNF11; ARIH2; XIAP; ITCH; DTX3; TRIM23; STUB1; DZIP3; RNF19A; UBOX5; TRIM39; CUL9; RNF125; MID1; MKRN3;
PIK3C2A	FKBP4; ARRB2; STAMBP; ARRB1; EGFR; EIF3A; PMS1; TARS; ATG7; TKT; PGK1; ERBB2; PMS2;
ALDOB	HSPA8; ATP6V1E1; HUS1;
PHC1	HSPA8;
TAF6	TAF7; RELA; TP53; TBP; TAF9; TAF1; TAF12; SH3KBP1; TAF10; TAF5; TAF4; TAF11; TAF2; TAF8;
HLA-A	UBB; HLA-B; COPG1; PRKCA; SRC; HLA-C; SSR4; TAP1; SMC2; C19orf70; B2M; HYOU1; ATP2A3; ERBB2;
EXOSC2	EXOSC4; EXOSC6; EXOSC8; UPF2; UPF1; MPP6; EXOSC9; EXOSC7; DIS3; SKIV2L2; KHSRP; UPF3A;
DLGAP4	UBB; PIK3R1; NCK1; SRC; GRB2; FYN; UBC; CRK; GRIN2D; ABL1; GRIN1; SORBS2;
MYOC	FTL; GAPDH; EEF1A1; TGFBR1; TNFRSF1A; ACTB; A2M; ANXA2; TKT;
SNCAIP	UBB; PTN; PARK2; SNCA; RNF19A; SIAH1;
APOB	HSP90AA1; HSPA1A; HSPA8; APOA1; LRP2; CALR; SEC61B; SEC61A2;
PSMD5	PSMC1; UBB; PSMC2; PSMD2; PSMD6; PSMC4; PSMD13; PSMC6; PSMD8; PSMD14; PSMD7; PSMC3; ADRM1; PSMD12; PSMC5; PSMD4; PMS2; PSMD1; PSMD3;
DSP	KRT6A; IKBKE; MYC; VIM; PPP2R2B; CASP4; GH1; MAP3K8; PSTPIP1; NFKB2; RELB; CASP10; NFKBIB;
YAP1	WBP2; YWHAG; AKT1; ABL1; ITCH; YWHAQ; SMAD1; TP63; AMOT; TP73;
IRF4	FKBP4; TRAF2; MYD88;
FKBP1A	FKBP4; VHL; TGFBR1; EPB41; PPP3CA; TGFB1I1; GLMN;
IRF3	SERPINB2; CREBBP; IKBKE; SMURF2; RELA; TANK; TBK1; PIAS4;
HIP1R	CLTB; DYNLL1; CLTC; ACTA1; HIP1; CLTA;
NCF4	TXN; PRKCD; PRKDC; XRCC6;
RNF168	UBB; RNF11; UBE2N; H2AFX; RABGEF1; LAPTM5;
DSG1	BRK1; RUVBL1; PPP2R2B; OTUD4; USP1; GH1;
TRIM39	UBE2L3; NCK1; UBE2E3; GRB2; FYN; UBE2D4; UBE2D1; CRK; UBE2D2; UBE2D3; ABL1; UBE2E1; UBE2W; UBE2K; UBE2E2;
MKRN3	UBE2L3; UBE2E3; UBE2D4; UBE2D1; TSG101; UBE2D2; UBE2D3; UBE2N; UBE2E1; UBE2U; UBE2W; UBE2K; UBE2H; UBE2E2;
STX7	VPS11; GTF2I; VPS18; STX6; STX8; VPS16;
STX8	VPS11; ACVR1; TGFBR1; STX1A; VPS18; STX7;
VDAC2	CLN3; TRAF6; MME; CYCS; RPS3A; ACTB; SNCA;
SETDB1	TRIM16; PAFAH1B3; BAG6; SKIL; TSC22D1; LRIF1; VIM; MOB4; ZNF24; SIN3A; AIFM1; AKT1; ATF7IP; RIF1; CDK4; AKT2; PTPRS; PABPC4; TRIM28; SAT1; SERPINB9; HSPB3; PIAS4; ERH; HIST4H4; TOLLIP; TXNDC12; USP11; TCERG1; PSMD11; PPA1; TARDBP; TK1; PGAM5;
CTPS1	BCAR3; TRAF6; HLA-B; YWHAG; IKBKE; ARRB2; MYC; YWHAB; PRKAB1; HLA-C; PINX1; FAM107A;
S100B	CACYBP; TP53; NDRG1; S100A6; VAV1; IQGAP1; MAPT; S100A1;
DXO	EXOSC4; EXOSC10; UPF1; EXOSC7;
CALR	TNFRSF10D; TRAF6; NR3C1; AR; PAK2; HLA-C; EPB41; CD40; EIF1B; APP; TAP1; ELF3; H2AFX; SUMO4; APOB; B2M;
SLC34A1	HSP90AA1; HSP90AB1;
FSHR	UBB; UBA52; UBC; AKT2; YWHAQ; ZBTB16; TOP1; RPS27A;
WWP2	UBB; UBE2L3; IL6R; WBP2; SMAD3; RNF11; UBC; USP7; SMAD2; EWSR1; RASA1; SCNN1A; PDLIM7;
TNPO3	BRF2; MYC; SMURF2; PTP4A3; PHLDA3; C20orf24; USP19; NEK6;
NDUFA2	NDUFA4; NDUFB3; NDUFB7; NDUFS8; NDUFS5;
SVIP	UFD1L; VCP; VCPIP1; VIMP; NPLOC4; AMFR;
VIMP	UFD1L; VCP; HSPA4; SVIP; AMFR; NPLOC4;
HNRNPD	EXOSC4; HSPA8; HSPB1; YWHAG; EIF4G1; ARRB2; YWHAZ; PABPC1; CDK9; ACTB; YWHAH; PCBP1; HSPA4; H2AFX; SUMO4; TNPO1; CSDE1; GPN1;
TM4SF1	HSPA8; DNAJA1; TUBA4A;
PGAM5	HSPA1A; HSPA1B; YWHAG; PCBD1; RBX1; UBC; SLX4; ZRANB1; BCL2L1; AGO4; ZBTB16; SETDB1; USP11;
LCP2	PLCG2; PIK3R1; NCK1; GRB2; FYN; SHC1; LYN; CBL; PLCG1; LCK; HCK; SYK; LAT; VAV1; ITK; BLNK;
NAP1L4	HIST2H2BE; CSNK2A1; HIST2H4A; CSNK2A2; MAPK13;
LIN54	LIN37; NSFL1C; HSBP1; HDAC3; HIST1H4H; HIST1H4K; HIST2H4A; HIST1H4A; MYBL2; HIST1H4L; HIST1H4C; NPM1; RBBP4; HIST1H4B; RBL2; TFDP2; HIST4H4; HIST1H4D; HIST1H4F; LIN9; PARK7; HIST1H4I; HIST1H4J; TNF; LIN52; E2F4; PDAP1; TBL1XR1; HIST2H4B; B2M; HIST1H4E; HNRNPA2B1; MYBL1; SRP9; TFDP1;
LIN9	LIN37; RB1; MYBL2; RBBP4; RBL2; TFDP2; MYL12A; LIN54; LIN52; TFDP1; E2F4; MYBL1;
KARS	SOD1; EEF1G; IKBKE; TANK; MAPK14; EEF1D; PAFAH1B1; GEMIN4;
PPP1R15A	HSPA1A; HSPA8; BCAR1; MYC; LYN; BAG1; TSN; PPP1CA;
MAGI1	IL6R; WBP2; CTNNB1; CDH1; LRP2; RASA1; AMOT; RPS6KA1;
USP11	WBP5; ATG4C; XIAP; ZNF24; PPARG; TP53; USP7; OTUD5; RAE1; STK11; AMOT; MYO6; SCHIP1; TCEAL1; RELB; SETDB1; PGAM5; CIAO1;
SORBS2	ABL2; PAK2; CBL; AKT1; YWHAE; ABL1; EGFR; DLGAP4;
USP14	PSMC1; PSMC2; PSMD2; PSMB5; PSMD6; PSMC4; PSMD13; HLA-B; PSMD10; PSMC6; COPS5; PSMD8; SRPRB; USP7; PSMD14; PSMD7; PSMC3; ADRM1; UCHL5; PSMD12; CXCR4; PSMC5; PSMD4; FANCC; PSMA6; PSMD11; TXNL1; PSMD1; PSMD3;
PDE6D	RAB13; RAP1A; HRAS; RAD23A; RHOA; RASA1; GNAI1; ARL15; RHOB;
APEX1	HSPA1A; TXN; TRAF6; HLA-B; CCNA1; PCNA; PAK2; TP53; ARF6; HIF1A; CSNK2A1; XRCC6; MCC; EIF1B; XRCC5; HNRNPL; SET; ANP32A; EIF6; NXF2; GZMA;
PIAS1	NR3C2; ESR1; SKIL; CREBBP; AR; RELA; AKT1; TP53; CHUK; SMAD4; TBP; MDM2; CASP8; JUN; PRPF40A; PTPN1; SMAD1; SIAH2; SUMO1; PIAS4; TP73; SERBP1; SIAH1;
TAF11	TAF7; POLR2A; RELA; TRIM24; TBP; GTF2B; TAF9; CPSF1; TAF1; TAF12; TAF10; TAF5; TAF15; RXRA; GTF2F1; RXRB; TAF6; TAF8; TAF2; TAF4;
GTF2H1	PSMC2; ESR1; PIK3R1; AR; MMS19; TP53; ATF7IP; PLCG1;
IGSF21	HSPB1; PAFAH1B3; SERPINB9; ERH; BCR; SEPHS1; PSMD11;
PRKAG2	FKBP4; PRKAB1; GANAB; EIF3A; PRKAA1; TARS; PRKAA2; PRKAG1; PFAS; PGK1;
TARS	BCAR3; TRAF6; HLA-B; VHL; IKBKE; UBA5; NDRG1; PRKAB1; ARF6; MCC; ELF3; PIK3C2A; PRKAG2; GBAS; PRKAG1; ATG101; DDA1;
CDC37	STIP1; HSP90AA1; RIPK3; TRAF6; MAP3K14; IKBKE; SRC; AR; AKT1; CHUK; PRKCI; PRKAB1; TNFRSF14; CDK4; AKT2; CSNK2A1; IKBKG; MAP3K1; MAP3K3; RAF1; NEK6; MAP3K7; EIF1B; IKBKB; TBK1; STK11; PRKAA1; CSNK2A2; CFLAR; NR2C2; HSP90AB1; DMWD; EIF2AK1; NUAK2; SGK1; ATG101; CDC37L1; BRAF;
BLK	PLCG2; BCL2; CBL; BCL2L1; BCR; UBE3A;
PIM1	HSP90AA1; CDKN1A; STAT3; CDC25A;
HERC3	UBA52; UBC; NME2; UBQLN1;
FZR1	DNAJA1; SKP2; SKIL; C7orf25; CDT1; CCNB1;
MPZL1	EXOSC4; SRC; PTPN11;
RNF113B	UBE2L3; UBE2U; UBE2H;
NME1-NME2	STIP1; CACYBP; PSMA2; ST13; PSMB4; RAD23A; PPP2R2B; NME2; PSMA7; PPP2R1A; PSMD12; UBE2N; PCBP1; SET; ACLY; RPN2; UBE2K; MCF2; KIF5B; LSM2; RHOB; DIS3;
RB1CC1	HSBP1; SMCR8; VHL; TSC22D1; MOB4; TRAF2; MAP3K5; RPA2; TBK1; PRKAA2; ATG101;
CCDC53	HSBP1; KRT6A; PTN; NDC80;
UBQLN1	DNAJB2; HGS; UBC; SMAD9; ADRM1; PRPF40A; PSMD4; KLHL42; EPS15; HERC3; RIC8A; CCNB1; UBE3A; ATXN3;
RIC8A	TUBB2A; GNAS; GNAI2; GNAI1; GNAQ; UBQLN1;
TMEM33	BRF2; PSMD6; IKBKE; TSC22D1; MYC; PTP4A3; PHLDA3; C20orf24; NELFCD; EPB41; USP19; FTSJ1;
VPS33A	VPS11; MON1B; VPS18; VPS16; UVRAG;
TPM3	BCAR3; SMAD3; RIPK3; HLA-B; IKBKE; CHUK; ACTA1; VDAC1; ACTB; MCC; EIF1B; FTSJ1; CFTR; PON2; TP73; HSP90AB1; EIF6; SUMO4;
FANCI	BRF2; CLN3; PELO; MAGED1; IKBKE; GSTK1; TSC22D1; MYC; ILK; PTP4A3; UBC; C20orf24; NELFCD; FANCD2; TNFRSF1B; ARF6; MAGEA6; TNFRSF1A; NEK6;
PPA1	HSPB1; TP53; UNC119; MAPK13; SUMO4; SETDB1;
PSMB3	PSMA2; PSMB5; PSMD6; PSMB7; TRAF6; HLA-B; VHL; IKBKE; MYC; PLK1; PRKAB1; EPB41; UCHL5; GH1; MCC; EIF1B; FTSJ1; PSMB1; SLX1B; PSMA1; SLX1A; H2AFX; EIF6; PSMB10; PSMB2;
XPO6	BRF2; ACTA1; ACTB; RAN;
MYH10	TNFRSF10D; RIPK3; IKBKE; ARRB2; GRB2; COPS5; PAK2; RELA; CHUK; PRKAB1; TNFRSF1B; EPB41; RIPK2; IKBKG; MAP3K1; MAP3K3; TNFRSF1A; MCC; IKBKB; USP45; SVIL;
TRAF3IP1	HSP90AA1; HSPA1A; HSPA8; TUBB2A; HSPA1B; TRAF6; CDC5L; ACTG1; EEF1A1; ACTA1; ACTB; TAF10; PHB; DISC1; HSP90AB1; AHCY; TAB2; PGK1; ACTC1;
USP5	TNFRSF10D; RNF11; UBC; PRKAB1; USP13; PMS1; DVL2; TADA3;
SIVA1	ABL2; BCL2; BCL2L1; POLR2M; GCOM1;
CBLB	PLCG2; RNF11; PIK3R1; NCK1; GRB2; FYN; SHC1; CRK; SH3KBP1; EGFR; SYK; VAV1; NEDD4; BTK; FLT3; BLNK;
PRKAA2	DNAJB1; PRKAB1; MAP3K5; TRIP6; STK11; AMOT; PRKAA1; PRKAG2; RB1CC1; PRKAG1; LEP; FNIP1;
CD3D	UBA52; UBC; VCP; AMFR;
ABCD3	BRF2; CLN3; PELO; PTP4A3; C20orf24; PHYH;
RNF43	UBB; UBE2E3; UBE2D4; UBC; UBE2D1; SFPQ; UBE2D2; UBE2D3; UBE2N; UBE2E1;
NPAS2	HSP90AA1; CREBBP; RXRA; RARA; ARNTL;
MST1R	HSP90AA1; HSPA8; PIK3R1; GAB1; SRC; GRB2; YWHAZ; UBC; SHC1; YWHAB; CBL; RELA; EPOR; AKT1; PLCG1; YWHAE; YWHAQ; YWHAH; JAK2; STUB1; PLXNB1;
RICTOR	HSPA1A; HSPA1B; ILK; YWHAB; AKT1; YWHAE; PRR5; RPS9;
PARP3	HIST2H2BE; MTHFD2;
PSMA4	PSMA2; TRAF6; CUL1; MYC; PLK1; PSMA7; PARK2; CSNK2A1; UCHL5; SLX1B; PSMA3; PSMA1; BABAM1; SLX1A; PSMA6; PSMA5;
USP49	STIP1; LRPPRC; PPP5C; HADHA; FKBP5;
CRB1	PSMD13; TSC22D1; DDX56; ALB;
PAFAH1B1	NUDC; HSPH1; PAFAH1B3; CSNK2A1; TUBA1A; DISC1; KARS;
CCNB1	GADD45B; RAD23A; CDKN1B; PIN1; BRCA1; CDK1; TGFBR2; PLK1; PCNA; GADD45G; CDKN1A; CCNB1IP1; PSMD4; FZR1; UBQLN1; CDC25A; RALBP1; GADD45A; PTMA;
DOK2	HSPA4L; NCK1; PSMD10; SRC; DNAJB11; SHC1; LYN; LCK; ASF1B; ABL1; HCK; EGFR; RASA1; CFLAR; RAB10;
PSMD3	BRF2; PSMD6; PSMD13; TRAF6; HLA-B; WRAP73; IKBKE; PSMD10; MYC; PTP4A3; C20orf24; PSMD14; PSMD7; PAAF1; UCHL5; GH1; NFKB2; PSMC5; FTSJ1; PSMD5; USP14;
PDLIM7	GEM; ZNF165; SMURF1; PRKCA; GRB2; PCBP1; WWP2;
CNTF	IL6R; VHL; IL6ST;
NFKBIB	HSP90AA1; UBB; HSPA1A; HSPA8; RPL35A; CUL1; ACTG1; BTRC; VCP; RELA; EPRS; IARS; CLTC; CHUK; TBP; SRPRB; NFKB1; CALM2; SFPQ; BAG2; CALM1; NFKBIA; IKBKG; LRPPRC; CALM3; MCC; NFKB2; IKBKB; REL; SKP1; HNRNPM; RXRA; TUBA1A; HSP90AB1; DSP; TIMM50; FBXW11; IQGAP1; TUBA3C;
GOT2	HSPA8; BCAR3; HLA-B; CCNA1; MPG; TNIK; PAK2; PRKAB1; HLA-C; EPB41; ARF6; VDAC1; GH1; MCC; ATG5; EIF1B; FTSJ1; PACSIN3;
PSMD11	PSMD6; PSMC4; TUBB2A; PSMD13; SMAD3; CCDC90B; BRD7; TRAF6; GAPDH; EEF1G; USP20; PSMD10; EEF1A1; LRIF1; RBM48; TP53; SMAD4; UNC119; RIF1; PTN; RUNX1T1; PSMD14; PSMD7; PAAF1; SMAD2; UCHL5; MED31; COPS6; NFKB2; PSMC5; SMAD1; SLX1B; ZBTB16; SLX1A; ZHX1; HAP1; SETDB1; USP14; IGSF21;
ARL15	TUBB2A; CCDC90B; GAPDH; UNC119; PTN; PDE6D; B4GALT3;
PPP1CA	HSPA8; CUL1; CDC5L; PRKCD; NOC2L; BCL2; MYC; APAF1; HCFC1; BRCA1; CDK1; PTEN; PCNA; MAPK1; TP53; ACTA1; CDK4; EIF2AK2; CDH1; MAPK3; RB1; AURKA; MAP3K3; BCL2L1; SKP1; HSPA4; H2AFX; PPP1R15A; ZFYVE16;
POLR2M	PSMC2; CEP126; SIVA1;
CCDC50	UBB; UBC; RIPK1; RPS3A; EGFR; OTUD7B;
MAPT	UBB; HSPA8; PRKCD; PPP2CB; PIN1; YWHAZ; FYN; CDK1; UBC; YWHAB; STXBP1; CASP8; PARK2; CALM1; BAG1; ABL1; ACTB; APP; PPP5C; SNCA; STUB1; PPP2R5A; TUBA4A; MAPK12; S100B; USP9Y;
PFDN6	PFDN5; WRAP73; PPP2CB; MDM2; MAP3K3; PRPF4; TUBA3E;
LEPR	CLU; PIN1; GRB2; STAT3; PTPN11; JAK2; LEP;
PFAS	TNFRSF10D; BCAR3; TRAF6; HLA-B; VHL; IKBKE; CCNA1; TFE3; EPB41; MCC; PON2; PRKAG2; UIMC1; GBAS; SGK1;
UIMC1	GLTSCR2; SKIL; BRCA1; DLST; CDK1; UBC; AMOT; ALB; BABAM1; H2AFX; PFAS;
UBE3A	UBE2L3; AR; BRCA1; UBE2D1; TP53; SMAD9; SHBG; UBE2D2; LCK; UBE2D3; CFTR; UBE2E1; MCM7; UBXN1; RARA; FAF2; BLK; UBQLN1;
ARL4D	DNAJA1; SMURF1; TGFBR1; EPRS; NDRG1; UNC119; SMAD2; SMAD1;
ARIH1	UBE2L3; EIF4E2; VAV2; FBXW11;
RRAGA	RRAGC; LAMTOR2; NOL8;
USP46	MYL6B; YWHAH; SET; DMWD; WDR20; IQGAP1;
SLC5A1	HSPA1A; EGFR;
HIST1H4J	LIN37; GRB2; NASP; ARRB1; DAXX; RB1; ASF1A; MAP3K1; MAP3K3; TNFRSF1A; MAP3K7; NPM1; RBBP4; MCM7; H2AFX; LIN54; DNAJA2; HDAC6;
SNRK	HSPA1A; JUN; STK11;
CDC25A	UBB; SMAD3; CCNA1; HRAS; BTRC; AR; YWHAZ; CDK1; UBC; YWHAB; CHEK1; MAP3K5; YWHAE; RAF1; EGFR; MAPKAPK2; MAPK14; PIM1; CCNB1; FBXW11;
AMFR	UFD1L; UBE2D4; UBC; UBE2D1; VCP; UBE2D2; UBE2D3; UBE2N; CFTR; UBE2W; UBXN1; FAF2; HSPD1; SVIP; VIMP; CD3D; UBXN7; FAF1;
GADD45A	FTL; HIST2H2BE; GADD45B; ESR1; CDK1; PCNA; GADD45G; CDKN1A; PPARA; NPM1; MAPK14; HIST4H4; RXRA; MAP3K4; RARA; CCNB1; GADD45GIP1; MAP2K6;
BMP1	GEM; TP53; COL1A1; COL7A1;
RNF216	UBE2L3; RIPK1; UBE2H; TIRAP;
TUBA1B	PFDN5; ESR1; PIK3R1; STARD13; MYC; GRB2; FYN; RBX1; PPP2R2B; NFKBIA; SMAD2; PRR5; SIAH1; CUL4A; HDAC6;
KIF5B	TNFRSF10D; BCAR3; VHL; YWHAG; CDC5L; IKBKE; PCBD1; YWHAZ; YWHAB; NME2; NDRG1; PRKAB1; ARF6; VDAC1; SMAD2; IKBKG; YWHAQ; YWHAH; NME1-NME2; SPG20;
DAP3	HSP90AA1; ESR1; NR3C1; AR; HIF1A; IKBKG; PPARA; NFKB2; TNFRSF10A; CNBP; AHR;
NPLOC4	UFD1L; VCP; USP13; UBL4A; UBXN1; FAF2; VCPIP1; SVIP; VIMP; UBXN10; UBXN7; UBXN8; FAF1;
POP7	HSPB1;
FCER1G	PLCG2; LYN; SYK; BTK;
MCL1	DAD1; PIN1; UBC; PCNA; MAPK1; VDAC1; BCL2L1; MAPK10; FOXO3;
WASL	HSP90AA1; NCK1; DNMBP; GRB2; LCK; PRPF40A; ABL1; SH3GL3; PACSIN1; EEF1D; ITSN1; HSP90AB1; FNBP1; PACSIN2; PACSIN3; PTPN2;
MYD88	IL1RL1; TRAF6; IRAK1; MAP3K7; IKBKB; BTK; IL1R1; IRF4; IRAK4; TIRAP;
WIPI2	NUDC; DNAJB1; COPS6; GCN1; PFKP;
S100A1	CACYBP; ACTA1; SMAD2; S100B; S100P;
ERBB2	HSP90AA1; UBB; ESR1; PIK3R1; SRC; GRB2; UBC; CTNNB1; SHC1; CAV1; PLCG1; STAT3; PTPN11; EGFR; JAK2; STUB1; IL6ST; ELF3; PIK3C2A; HLA-A; HDAC6;
TXNIP	TXN; SMURF2; ZBTB16;
CXCR2	ST13; ARRB1; GNAI2; GNA15;
XPO5	TNFRSF10D; IKBKE; CCNA1; GSTK1; EEF1A1; TSC22D1; MYC; PTP4A3; PHLDA3; SMAD4; TNFRSF1B; ARF6; IKBKG; MAGEA6; NEK6; RAN;
TNF	ST13; TRAF2; RIPK1; CALM2; TNFRSF1B; CALM1; CALM3; TNFRSF1A; UBE2N; TRADD; BIRC2; POU2F1; LIN54; RALBP1;
CCT3	HSPA8; MED29; VHL; PPP2CB; MYC; MOB4; MED9; PPP2R2B; FANCA; MAP3K1; MAP3K3; CDK9; RAF1; XRCC6; NFKB2; VAV2; TBK1; RFWD2; TCP1; MAPK13; AGO3; SH3BP4;
HYOU1	TNFRSF10D; TRAF6; VHL; IKBKE; ARF6; MCC; H2AFX; HLA-A; SGK1;
TCERG1	HSPA1A; HSPA8; POLR2A; FANCA; NPM1; PCBP1; CHD3; FANCC; PIAS4; HNRNPM; HSPA4; SF3B1; SETDB1; SF3A1; CHD8;
CAND1	CLN3; CUL1; RBX1; SLX4; CUL4A; DDA1;
HDAC6	UBB; FYN; UBC; UBE2D1; VCP; MED9; HIST1H4H; HIST1H4K; NR4A1; UBE2D3; MED10; DNAJB6; HIST2H4A; HIST1H4A; HIST1H4L; HIST1H4C; MED19; EGFR; HIST1H4B; UBE2E1; BRMS1; HIST4H4; TUBA4A; ZBTB16; HIST1H4D; UBE2H; EEA1; HIST1H4F; RELB; HIST1H4J; TUBA1B; ERBB2; HIST2H4B; HIST1H4E; HIST1H4I;
RARB	NR4A2; SMAD2; RXRA; RXRB;
HECW1	SOD1; USP7; SSR4; SCNN1A;
ARNTL	HSP90AA1; UBC; HIF1A; SUMO3; RXRA; RARA; NPAS2; AHR;
PTMA	HSPA1A; HIST2H2BE; ESR1; VHL; CREBBP; CDK1; SIN3A; PCNA; CDK4; STAT3; HIST2H4A; HIST1H4A; RAN; PHB; SET; CCNB1; RCC1;
UBE2O	UBA52; PAFAH1B3; GABARAPL2; SHBG; SLX4;
XPO7	BRF2; GSTK1; TSC22D1; MYC; ILK; PTP4A3; C20orf24; IKBKG; RAN; MAPK9; XPOT;
TAB2	HSP90AA1; UBB; HSPA1A; HSPA8; DNAJA1; HDAC3; TRAF6; RUVBL1; ACTG1; IRAK1; XIAP; TRAF2; CLTC; RIPK1; NFKB1; CALM2; TAB1; EIF2AK2; BAG2; CALM1; YWHAE; CALM3; MAP3K7; NR2C2; TRAF3IP1; TBL1X; TUBA3C; TIMM50;
HACD3	BRF2; PELO; TSC22D1; PTP4A3; C20orf24; GABARAPL2; TNFRSF1B; CASP4; NEK6; TMBIM4;
KRT7	HSPA1A; GRB2; ATF7IP; EGFR; EIF3A; LAPTM5; KRT17;
ZNF263	SCAND1; ZNF446; DVL2;
RAD23B	UBB; ETS1; MPG; ADRM1; UCHL5; PSMD4; ZFAND5; ATXN3;
ITK	PLCG2; SRC; TGFBR1; GRB2; FYN; CBL; SMAD4; PLCG1; LCK; IKBKG; CD28; KHDRBS1; LAT; BTK; LCP2; BLNK;
ATXN7L3	SERTAD1; TAF10; ATXN7; UCHL3;
NXF2	NXT2; APEX1;
RPS6KA1	NR4A2; ESR1; CREBBP; PDPK1; GRB2; MAPK1; YWHAB; FOS; NFKBIA; NR4A1; MAPK3; SYK; EEF1D; MAGI1;
CUL4A	HSP90AA1; HSPA1A; SKP2; GSTK1; TSC22D1; CDKN1B; COPS5; RBX1; UBC; PHLDA3; PCNA; CDKN1A; CHEK1; COPS6; RFWD2; TUBA1B; CAND1; RNF7; UBXN7; DDA1;
CNBP	RPL35A; DHX9; RPS3A; RPL3; MCC; NPM1; RPL31; FTSJ1; ERH; DAP3; RPL23A;
HIPK2	DDX39A; SMAD3; CUL1; CREBBP; BTRC; TP53; MDM2; DAXX; SMAD2; MAP3K7; DDX39B; SMAD1; TP63; SUMO1; MYB; TP73; TRADD;
WDR20	SURF2; YWHAB; YWHAH; UBL4A; UBXN1; USP46;
RABGEF1	UBB; RNF11; YWHAG; UBC; YWHAB; EGFR; GGA1; RNF168; RPS27A;
STX11	SNX3; PSMC3; PSMA3;
ABI1	HSPA8; NCK1; PAK2; WASF1; ABL1; PRKAA1; NCKAP1; CYFIP2;
MAP2K6	GADD45B; TRAF6; RELA; GADD45G; MAP3K5; MAP3K7; MAPK14; MAPK13; MAP3K4; MAPK12; GADD45A;
IQGAP1	TNFRSF10D; RIPK3; MYC; GRB2; CTNNB1; MAPK1; PPP2R2B; ACTA1; ARF6; TSG101; CALM1; CDH1; KDR; MAP3K3; NFKB2; IKBKB; MAPK13; S100B; NFKBIB; USP46;
SOX9	HSPA1A; CREBBP; TRAF2;
SKIV2L2	EXOSC4; YWHAG; PPP2R2B; EXOSC6; EXOSC8; UPF2; PPP2R1A; TAF10; SP1; MPHOSPH6; EXOSC2; EXOSC9; DIS3; MPP6; MAPK11; EXOSC7;
TCEB3B	ZNF165; TRAF2; TCEB1; TRIM37; KRTAP4-12; DVL2; TCEB2;
PFKP	BCAR3; TRAF6; HLA-B; DYNLL1; GSTK1; PRKAB1; GABARAPL2; TNFRSF1B; ARF6; MCC; DMWD; WIPI2; GBAS;
PSME1	TUBB2A; VIM; EMG1; CHD3; EIF6;
LIN52	LIN37; MYBL2; RBL2; LIN54; LIN9;
KRT31	PLEKHB2; YWHAG; LYAR; PPP2R2B; OTUD4; ELF3;
LAT2	PLCG2; GAB1; GRB2; CBL; PLCG1;
GGA3	UBB; VPS11; RNF11; UBC; CLTC; TSG101; VPS18; NEDD4; RPS27A; LAPTM5;
SETD7	TAF7; HCFC1; RELA; TP53; TAF10;
HIST2H4B	LIN37; GRB2; NASP; ARRB1; DAXX; RB1; ASF1A; MAP3K1; MAP3K3; TNFRSF1A; MAP3K7; NPM1; RBBP4; MCM7; H2AFX; LIN54; HDAC6; DNAJA2;
RPS29	BCAR3; MPG; ARF6; DDX56; EIF1B; CFLAR;
DNAJA3	HSPA1A; HSPA8; MYC; GRB2; BRCA1; PHLDA3; NTRK1; RELA; SMAD9; TNFRSF1B; USP7; ATXN1; MAP3K1; MAP3K3; TNFRSF1A; NFKB2; EGFR; JAK2; RASA1; MET;
PEX5	HSPA1A; SLX4; CAT;
RIOK3	PSMC4; CALM2; SSR4; CALM1; MAGEA6; CALM3; FBL; PSMB1; ARL1;
SPINK7	FTL; MT2A;
COL7A1	HSPA8; COL1A1; BMP1; MMP2;
GADD45GIP1	EXOSC4; GADD45B; GADD45G; IKBKG; NR4A1; GADD45A;
GNA12	HSP90AA1; PRKCD; PRKCA; MAP3K5; PPP2R1A; CDH1; RHOA; ACTB; PPP5C; BTK; GNB1; TEC;
SGTA	HSP90AA1; HLA-B; BAG6; IKBKE; PTN; TMPO; FTSJ1; UBL4A; HSPA4; SEC61B; SERP1;
HDAC10	HSPA8; HDAC3; TRIM28;
TFDP1	LIN37; TP53; RB1; RBL2; LIN54; LIN9; E2F4;
ATF2	HIST2H2BE; SMAD3; CREBBP; AR; MAPK1; SMAD4; FOS; MAPK8; VRK1; CSNK2A1; JUN; RB1; MAPK9; MAPK14; CSNK2A2; MAPK13; XPO1; ATP5C1; MAPK11; MAPKAPK5;
GEMIN4	BRF2; CLN3; WRAP73; DHX9; TSC22D1; MYC; ILK; PTP4A3; PIAS3; CDK4; RIPK2; MAP3K1; DDX20; NFKB2; FBL; SLX1B; SLX1A; KARS; AGO2;
CFAP52	HSPA1A; BRCA2;
CRYAB	HSPB8; HSPB1; EPB41; BCL2L1; APP; PSMA3; CRYGC; CRYBB2; CRYAA; HSPB2;
MARS	BRF2; TNFRSF10D; TRAF6; HLA-B; WRAP73; MYC; ILK; RELA; PRKAB1; TFE3; MDM2; IKBKG; MAP3K1; MAP3K3; MCC; NFKB2; MAPK14;
GTF3C3	DEDD2; GSTK1; MYC; PLK1; DEDD; TBP; MAGEA6; SQSTM1; CIAO1;
PDCD6IP	TNFRSF10D; HLA-B; RNF11; IKBKE; GSTK1; UBA5; SRC; PTP4A3; PHLDA3; TFE3; USP7; TSG101; SH3KBP1; MCC; EGFR; SH3GL3; NEDD4; VPS28;
RNF219	BRF2; WRAP73; PRKAB1; TNFRSF14; CD40; RTCA;
SF3A1	TNFRSF10D; SMAD3; VHL; SMURF1; CDC5L; IKBKE; ILK; PRKAB1; ARF6; VDAC1; RAE1; SP1; CHM; TCERG1;
VPS45	VPS11; VPS18;
RNF144B	UBE2L3; CDKN1A; UBE2U;
MAPKAPK3	HSPB1; UBC; MAPK14; MAPK13;
CSDE1	TNFRSF10D; TRAF6; HLA-B; PIK3R1; NCK1; PAK2; PRKAB1; PABPC1; GH1; MCC; HNRNPD;
SCAP	INSIG1; SREBF2;
SREBF2	INSIG1; SMAD3; HDAC3; CREBBP; MAPK1; MAPK3; SP1; SUMO1; SCAP;
BIRC5	HSP90AA1; XIAP; CDK1; CDK4; RASA1; USF2; XPO1;
TCHP	KRT6A; VIM; TEX11; KRT15; CCDC85B; KRT18; KRT8;
TBL1X	CACYBP; HIST2H2BE; HDAC3; CTNNB1; HIST2H4A; HIST1H4A; SKP1; SIAH1; TAB2; TBL1XR1;
GFER	TXN; COPS5;
TIMM50	PELO; RIPK3; MAP3K14; MAGED1; TSC22D1; YWHAZ; RELA; RIPK1; TNFRSF1B; NFKBIA; IKBKG; MAP3K1; MAP3K3; TNFRSF1A; RAF1; NFKB2; IKBKB; NFKBIE; TRAF1; TNFRSF10B; RELB; NFKBIB; TAB2; BRAF; TUBA3E;
VSIG8	PLEKHB2;
ADAMTS4	MT2A;
TAF4	TAF7; TBP; TAF9; TAF1; TAF12; TAF10; SP1; TAF5; TAF6; TAF11; TAF8; AHR; TAF2;
FES	HSP90AA1; PSMD13; FKBP4; PIK3R1; BCAR1; MDFI; PTGES3; STAT3; JAK1; JAK2; RASA1; HSPA4; BCR; PPID; FKBP5;
SEPHS1	TNFRSF10D; UNC119; EIF1B; SAT1; IGSF21;
NOL8	RRAGC; MED19; RRAGA;
DDA1	FKBP4; PRKDC; COPB2; COPS6; PRKAA1; SHMT2; TARS; CAND1; CUL4A; PGK1; HADHA; LARS;
TCEB2	SPSB1; VHL; TSC22D1; CUL5; RBX1; TCEB1; CFTR; TCEB3B; UBXN7;
MPP6	FTL; EXOSC4; EXOSC6; NFKB1; EXOSC8; EXOSC10; EXOSC2; SKIV2L2; DYNLRB1; EXOSC7; EXOSC9; DIS3;
FNIP1	HSP90AA1; PRKAB1; PRKAA1; PRKAA2; PRKAG1;
ATG2A	DNAJB1; DNAJC7;
PLXNB1	PLCG2; GRB2; AKT1; PLCG1; RHOA; MET; MST1R;
CYFIP2	BRK1; YWHAG; NCK1; DNMBP; YWHAZ; WASF1; YWHAH; PACSIN1; PACSIN2; NCKAP1; ABI1; PACSIN3;
AK5	RNF114;
GAK	HSPA8; CREBBP; AR; CLTC;
ZSCAN20	SCAND1;
REN	RENBP;
BRAF	HSPA1A; HSPA8; HSPA1B; YWHAG; RAP1A; HRAS; YWHAZ; MAPK1; YWHAB; AKT1; MAP2K1; YWHAE; MAPK3; RAF1; YWHAQ; YWHAH; HSP90AB1; CDC37; TIMM50; SGK1;
HSPB6	HSPB8; YWHAG;
TUSC2	HSPA4L; ABL1;
MMP2	HSP90AA1; EPHB2; A2M; COL1A1; COL7A1; TIMP2; MMP25;
AGO2	HSP90AA1; TP53; CRK; DDX20; TP63; AGO4; TP73; AGO3; GEMIN4;
CXorf40A	MT2A;
CASP10	DEDD2; MAP3K14; POLR2A; RIPK1; DEDD; CASP8; CASP4; MAPK8; RB1; RHOA; TNFRSF1A; TRAF1; TNFRSF10B; CFLAR; DSP; TNFRSF10A; TNFSF10;
AHR	HSP90AA1; TAF7; ESR1; SRC; AR; RELA; TBP; PTGES3; ARNT; RB1; SP1; STUB1; XPO1; GTF2F1; AIP; DAP3; ARNTL; TAF4;
SSR3	BRF2; WRAP73; GSTK1; PTP4A3; PHLDA3; C20orf24; NELFCD; SSR4; PINX1; TCEAL1;
SLC2A4	HSP90AA1; UBA52; GAPDH; DAXX; PSMD7; AKT2; CFL1; UBE2N; DLD; ESYT2;
PTPN2	FKBP4; SRC; CDK1; SHC1; UCHL5; STAT3; JAK1; EGFR; WASL;
CITED1	HSPA8; ESR1; CREBBP; TP53; SMAD4; TFAP2B;
FAF1	UFD1L; CUL1; SKIL; RAP1A; VCP; RELA; CASP8; CSNK2A1; RAE1; SKP1; CHM; SCHIP1; FAF2; VCPIP1; AMFR; NPLOC4; FBXW11;
SH3BP2	PLCG2; GRB2; FYN; CBL; PLCG1; LCK; SH3KBP1; ABL1; YWHAQ; SYK; VAV2; LAT; VAV1; FLT3;
LAMTOR3	RRAGC; CDKN2A; MAPK1; MAP2K1; MAPK3; LAMTOR2; RRAGB;
TAGLN2	PSMD6; TRAF6; HLA-B; VHL; IKBKE; EPB41; USP1; MCC; ATG5; EIF1B; FTSJ1; PINX1; MAPK13; H2AFX;
GBAS	DDX39A; FKBP4; GABARAP; PRKDC; PRKCI; GABARAPL2; CDH1; GANAB; NPEPPS; SQSTM1; TARS; PFAS; PFKP; LARS; HADHA; FOXO3; PGK1;
RNF20	UBB; TP53; PMS1; UBA1;
NXF3	NXT2; XPO1;
TUBA3C	PFDN5; RIPK3; TRAF6; MAP3K14; DYNLL1; IKBKE; ARRB2; MYC; TRAF2; FYN; RELA; ARRB1; RIPK1; CHUK; TNFRSF1B; TAB1; NFKBIA; RIPK2; IKBKG; MAP3K1; MAP3K3; TNFRSF1A; MAP3K8; NFKB2; MAP3K7; YWHAQ; IKBKB; FBL; TANK; TBK1; NFKBIE; REL; TRAF1; TRADD; SIAH1; RELB; NFKBIB; TAB2;
PDS5A	BRF2; GSTK1; MYC; PTP4A3;
PSMD1	PSMC1; PSMD6; TNFRSF10D; PSMC4; BCAR3; PSMD13; TRAF6; HLA-B; IKBKE; PSMD10; PSMC6; PPARG; TNIK; PRKAB1; GABARAPL2; TFE3; PSMD14; PSMD7; PAAF1; ADRM1; UCHL5; BAG1; CD40; NFKB2; PSMC5; SMAD1; HSP90AB1; PSMD5; USP14;
SUGP2	NR4A2; PPP2R2B; ATXN1;
POR	HMOX1; XRCC6;
RAP2A	FTL; ACVR1; EEF1A1; TGFBR1; TNIK; GABARAPL2; GRIN2D; RAF1; SMAD1; GRIN1; BMPR1B;
TSSK6	HSPA1A; HSPA8; HSPA1B; HSP90AB1;
USP9Y	BRF2; SHC1; PMS1; MAPT;
GPN1	HSPA8; RUVBL1; RPAP1; POLR2A; TCP1; HSP90AB1; HNRNPD; ZBED1;
RBCK1	UBE2L3; CREBBP; UBE2D4; UBC; IKBKG; UBE2D3; UBE2N; UBE2U; UBE2K; UBA1;
TGM2	HIST2H2BE; SMAD3; RELA; NFKBIA; SMAD2; CDH1; RB1; RHOA; ACTB; APP; MAP3K12;
CAT	ABL2; PTPN11; ABL1; APP; SUMO4; PEX5;
VPS28	UBA52; GABARAP; TSG101; ASF1A; BCR; PDCD6IP;
PRNP	STIP1; CLU; SURF2; BAG6; GRB2; MPG; PPARG; CAV1; CSNK2A1; APP; PSMA3; CSNK2A2; TSC22D4; HSPD1; ZKSCAN8;
GSPT1	TNFRSF10D; BCAR3; TRAF6; HLA-B; VHL; IKBKE; CDKN2A; XIAP; PRKAB1; GABARAPL2; ARF6; SAP18; ATXN1; PABPC1; MCC; BIRC2; UPF1;
CNOT8	CACYBP; MCM7;
EXOSC9	DDX39A; EXOSC4; EXOSC6; EXOSC8; EXOSC1; DDX39B; EXOSC2; SKIV2L2; MPP6; EXOSC7; DIS3; EXOSC3;
MCF2	HSP90AA1; UBC; NME2; RHOA; STUB1; NME1-NME2;
CIAO1	HSPB1; BAG6; RPAP1; MMS19; HLTF; COPB2; DNAAF5; DDX20; MYO1D; TRIM28; FBL; PSMB1; IPO4; MYO1B; NUP93; USP11; GTF3C3; DPM1;
DAPP1	PLCG2; SRC; LYN; PLCG1; LCK; BTK;
SMYD3	HSP90AA1; POLR2A; DDOST;
TNFRSF10A	TNFRSF10D; RIPK1; CASP8; SQSTM1; TNFRSF10B; BTK; CFLAR; TRADD; DAP3; CASP10; TNFSF10; OTUD7B;
CDC34	UBB; DUSP1; SKP2; CUL1; BTRC; CDKN1B; RBX1; NFKBIA; MYOD1; MYBL2; CDK9;
TIMP2	HSPA4L; NUDC; PSMA7; GANAB; NPEPPS; PSMA6; MMP2; RANBP1; PAICS;
SBDS	CLN3; HLA-B; IKBKE; MAGEA6;
UVRAG	VPS11; VPS18; VPS33A; VPS16;
RNF7	GEM; SPSB1; CUL1; CYCS; UBE2D4; CUL5; UBE2D1; UBE2D2; CSNK2A1; IKBKG; CUL4A; CLEC4G;
TERT	HSP90AA1; RUVBL1; PRKCA; SRC; YWHAZ; RELA; AKT1; PTGES3; ABL1; XRCC6; YWHAQ; XRCC5; PINX1; XPO1;
SGK1	PSMD6; GAPDH; PDPK1; NASP; VCP; IARS; PIK3CA; FANCA; RPS3A; RPL3; IKBKG; PABPC1; CD40; GANAB; NEK6; NEDD4L; HNRNPL; IPO4; NEDD4; PIP; HNRNPM; PSMA6; CDC37; PFAS; HYOU1; BRAF; FOXO3; VARS; ATP5D; PAICS;
POLR3D	HSPA8; SMAD2;
SH3BP4	TTC1; FKBP4; YWHAG; YWHAB; YWHAQ; TCP1; PSMA1; CCT3; TXNL1;
TSSC1	TXN; MAGEA6; SERBP1;
CRYGC	HSPB1; CRYAB; CRYAA; CRYBB2;
RANBP1	TNFRSF10D; TRAF6; HLA-B; VHL; IKBKE; MPG; TNIK; EPB41; GH1; MCC; RAN; EIF1B; FTSJ1; XPO1; TIMP2; RCC1;
BDKRB2	NOS3; PRKCD; PTPN11; AGTR1; NOS1;
CCDC130	ZNF165; EEF1A1; TRAF2; ZNF24; NINL; ZBTB16;
GLMN	NSFL1C; FKBP4; MET; FKBP1A;
NBR1	UBB; GABARAP; GABARAPL2; SQSTM1;
STK3	CACYBP; PLK1; STK4; RAF1;
RPS27A	DNAJB2; TRAF6; ACVR1; RNF11; SMURF1; ARRB2; UBE2E3; SMURF2; TGFBR1; UBC; PPP2R2B; ARRB1; SMAD4; SMAD2; DAZAP2; CDC6; MAP3K3; TNFRSF1A; GGA1; SMAD1; BMPR1B; FSHR; RABGEF1; GGA3;
TNFSF10	TNFRSF10D; RBM48; CASP8; TNFRSF10B; CASP10; TNFRSF10A;
RPL22	NSFL1C; MAP3K14; VHL; IKBKE; ARRB2; NELFCD; ARRB1; GABARAPL2; ACTB; EIF1B; MAGEB2; PINX1; MAPK14; TMBIM4; PON2;
HIP1	CLTB; APAF1; CLTC; CASP8; EIF6; HIP1R; CLTA;
IRS4	HSP90AA1; PIK3R1; YWHAG; MYC; GRB2; RELA; PPP2R2B; PIK3CA; CRK; TNFRSF1B; PTPN11; MAP3K1; HSPA4;
PMS2	PSMC1; PSMC2; RUVBL1; COPG1; PSMC6; PRKDC; MMS19; UBC; PCNA; AIFM1; BRCA2; PSMC3; XPO1; PIK3C2A; PSMD5; ATAD3A;
TBL1XR1	HIST2H2BE; HDAC3; HIST2H4A; HIST1H4F; LIN54; TBL1X;
NTRK2	UBB; TRAF6; PIK3R1; DYNLL1; NCK1; FYN; UBC; SHC1; PLCG1; PTPN11; SQSTM1; PTPN1; BDNF;
DYNLRB1	HSPH1; HLA-B; PHLDA3; EPB41; BCL2L1; MPHOSPH6; MPP6;
PACSIN3	HSPA1A; HSPA8; MAPK1; PAK2; KHDRBS1; FBL; PACSIN1; PACSIN2; GOT2; WASL; CYFIP2; RPL23A;
NDUFS8	GEM; NDUFA2;
AUP1	BRF2; CLN3; UBE2E3; ILK; MAGEA6;
FOXO3	FKBP4; SMAD3; ESR1; YWHAG; YWHAZ; YWHAB; AKT1; CHUK; SMAD4; USP7; YWHAE; SMAD2; YWHAH; IKBKB; MCL1; GBAS; SGK1; PGK1; ATG101;
GNA15	TTC1; PRKCA; RGS2; CXCR2; OPRM1;
LTC4S	MGST1;
PSMB8	PSMA2; LSM1; TAP1; TAP2;
TAP2	PSMB5; HLA-C; TAP1; PSMB8; PSMB9;
PAICS	PSMC4; TRAF6; HLA-B; GNAS; CCNA1; MOB4; EPB41; MCC; EIF1B; FTSJ1; CHD3; MAPK13; EIF6; TIMP2; SGK1; DGKE;
CUL9	UBE2L3; SRC; TP53; UBE2E2;
TEC	PLCG2; PIK3R1; SHC1; LYN; TP53; PLCG1; IKBKG; RHOA; JAK1; JAK2; VAV1; BTK; GNA12;
PSMB2	PSMA2; PSMB5; TRAF6; PLK1; UCHL5; SLX1B; PSMA1; SLX1A; PSMB3;
CDX2	UBB; CREBBP; MAPK1; MAPK14;
SAE1	FKBP4; TRAF6; IKBKE; UBE2E3; SUMO3; SUMO1;
ATG101	FKBP4; COPG1; UBA5; PRKDC; LRPPRC; TARS; CDC37; RB1CC1; FOXO3; LARS; VARS; HADHA; PGK1;
WWOX	UBB; SRC; TP53; MAPK8; TP73;
HIST1H4E	LIN37; GRB2; NASP; ARRB1; DAXX; RB1; ASF1A; MAP3K1; MAP3K3; TNFRSF1A; MAP3K7; NPM1; RBBP4; MCM7; H2AFX; LIN54; HDAC6; DNAJA2;
ABCB5	PSMB5; PSMB9;
PSMB9	PSMA2; PSMB7; POMP; TAP1; TAP2; ABCB5; PSMB10;
PARK7	LIN37; SOD1; AR; DAXX; PPP2R1A; SLX4; USP19; SUMO1; BABAM1; LIN54;
ZFYVE16	TOM1; RNF11; EEA1; PPP1CA;
GUCY1B3	HSP90AA1; NOS3; GUCY1A2;
RIN1	ABL2; HRAS; YWHAZ; YWHAB; YWHAE; SMAD2; ABL1; EGFR;
TMED10	BCAR3; TRAF6; VHL; GSTK1; FTSJ1;
WDR1	TNFRSF10D; GRB2; CFL1; SKIV2L;
HOXB2	SOD1; CREBBP;
CAB39	BRK1; VHL; MOB4; STK11; PRKAA1;
HSPB2	HSPB8; UBL5; TRAF6; AR; TRAF2; HSPB3; CRYAB; CLK4; MAPKAPK5;
CRYBB2	HSPB1; CRYAB; CRYGC; CRYAA;
ATG7	CLN3; GABARAP; GABARAPL2; SLX4; EEF1D; PIK3C2A;
OSGEP	DNAJA1;
CRYAA	HSPB1; BCL2L1; ALB; LALBA; CRYAB; CRYGC; CRYBB2;
SVIL	HSP90AA1; ESR1; YWHAG; NR3C1; AR; GRB2; VIM; PPARG; CLTC; NME2; GNAI2; ACTB; KRT18; TRIP6; CFTR; TGFB1I1; MYL12A; MYH10; MMP25;
TK1	TUBB2A; CCDC90B; GAPDH; LRIF1; RBM48; CDK1; TP53; CDKN1A; UNC119; RIF1; SLX4; COPS6; SETDB1;
FBXW11	NUDC; CUL1; BTRC; NFKB1; NFKBIA; ZRANB1; NFKB2; NFKBIE; SKP1; NFKBIB; ARIH1; CDC25A; FAF1;
LRP8	CLU; GRIN1; NOS1AP; APOH;
STK39	HSPH1; CTNNB1; MAPK14;
OTUD7B	UBB; TRAF6; UBC; YWHAB; CASP8; CCDC50; TNFRSF10A;
ACTC1	HSPB1; ACTR2; DYNLL1; ARRB2; GRB2; CFL1; ACTB; TRAF3IP1;
IL6	IL6R; IL6ST; ZBTB16;
RTN3	BCAR3;
CTSA	NEU1; GLB1;
PCID2	BRF2; SHFM1; ILK; SMAD2; NEK6;
PABPN1	DNAJB4; MYOD1; RB1; TNPO1;
ARMC6	PSMD6; WRAP73; MYC; ILK; PHLDA3; C20orf24; SAP18; MAGEA6;
ATXN3	UBB; RAD23A; UBC; VCP; TEX11; PSMD7; USP13; EWSR1; UBQLN1; RAD23B;
FKBP5	HSP90AA1; ESR1; IKBKE; CHUK; MAP3K1; CDK9; MAP3K7; STK11; REL; HSF1; NR2C2; USP49; FES;
SMPD4	BRF2; EXOSC4;
VPS16	VPS11; MON1B; VPS18; STX7; VPS33A; UVRAG;
S100A12	CACYBP;
NOSTRIN	NOS3;
TRIAP1	HSPA1A; APAF1; TP53;
C8B	CLU;
HSPBP1	HSPA1A; HSPA8; HSPA1B; LRIF1; TNFRSF14; RIF1; MAP3K1; HSPA4;
AHCYL1	JOSD2; HGS; SLX4;
UBA1	HSPH1; HGS; BTRC; CDKN1B; BRCA1; CDK1; UBC; POLR2A; CTNNB1; CBL; FANCD2; TAF9; NEDD4L; STUB1; DZIP3; NEDD4; MAPK13; HSP90AB1; RNF20; RBCK1;
RRAGB	RRAGC; LAMTOR3; LAMTOR2; LAMTOR1;
S100P	CACYBP; S100A1;
VLDLR	CLU;
EXOSC7	EXOSC4; EXOSC6; EXOSC8; EXOSC1; EXOSC10; EXOSC2; DXO; SKIV2L2; MPP6; EXOSC9; DIS3;
ACY1	TTC1;
SDCCAG3	WBP5; VIM; CHD3;
TAF8	TAF7; TAF9; TAF1; TAF12; TAF10; TAF5; TAF6; TAF11; TAF4; TAF2;
TARDBP	NSFL1C; MED29; HLA-B; UBC; ARF6; TNFRSF14; MED10; MED19; EXOSC10; ZHX1; SETDB1;
MID1	UBE2L3; PPP2CB; UBE2E3; UBE2D4; UBE2D1; UBE2D2; UBE2D3; UBE2N; UBE2E1; UBE2W; UBE2K; UBE2E2;
E2F4	LIN37; SMAD3; BRCA1; SMAD2; RB1; RBL2; TFDP2; LIN54; LIN9; TFDP1; RNF144A;
BLNK	PLCG2; NCK1; GRB2; PLCG1; SH3KBP1; SYK; VAV1; BTK; LCP2; CBLB; ITK;
LSM2	DNAJA1; LSM8; NME2; DDX20; LSM1; EXOSC10; ZBTB16; PRPF4; NME1-NME2;
MT-CO2	COX6B1; TRAF6; HLA-B; NELFCD; EGFR; PINX1;
ATAD3A	BRF2; PSMD6; RIPK3; GRB2; PTP4A3; C20orf24; TNFRSF1B; TNFRSF1A; CFTR; TRADD; PMS2;
ZSCAN32	SCAND1; ZNF24; ZNF446; ZKSCAN7;
SLC25A12	PELO; SMAD3; MYC; PHLDA3; C20orf24;
RALBP1	HSP90AA1; PRKCA; TRAF2; CASP8; IKBKG; HSF1; CCNB1; TNF;
HIST1H4I	LIN37; GRB2; NASP; ARRB1; DAXX; RB1; ASF1A; MAP3K1; MAP3K3; TNFRSF1A; MAP3K7; NPM1; RBBP4; MCM7; H2AFX; LIN54; HDAC6; DNAJA2;
C19orf70	PELO; VHL; TSC22D1; TNFRSF14; HLA-A;
CLK1	UBL5; YWHAG; PTPN1; PIAS4; PRPF4;
CLEC4G	FTL; WBP2; ASGR1; APOA1; SHBG; EIF6; RNF7; APOH;
BAG4	HSP90AA1; HSPA1A; HSPA8; BCL2; TNFRSF1A; HSPA4;
LAMTOR2	RRAGC; MAP2K1; RRAGA; LAMTOR3; RRAGB; LAMTOR1;
TXNL1	PSMD6; UCHL5; SUMO4; USP14; SH3BP4;
TERF2IP	HSPA1A; HSPA1B; SLX4; XRCC6; XRCC5;
TIRAP	IL1RL1; TRAF6; EIF2AK2; MAP3K7; BTK; DNAJC3; RNF216; MYD88;
CKS1B	DUSP1; CKS2; SKP2; CDKN1B; COPS6; SKP1;
UBE3C	PSMD2; PSMD6; MYC; PTP4A3; PSMC5;
FAM162A	HSP90AA1; IKBKE;
IRAK4	IL1RL1; TRAF6; IRAK1; UBC; MYD88;
UBXN7	UBB; UFD1L; VHL; CUL1; RBX1; VCP; TCEB1; HIF1A; SKP1; BIRC2; AMFR; NPLOC4; CUL4A; TCEB2;
SLC25A11	CLN3; MYC; CDKN1A; TNFRSF1B; BABAM1;
PSMB10	PSMA2; PTN; PSMA1; PSMB3; PSMB9;
LXN	NUDC; MAGEB2; CLASP2;
RHOB	SERTAD1; RHPN2; NME2; EIF1B; PDE6D; NME1-NME2;
SPG20	UBB; LMNB1; SMURF2; VIM; AIFM1; CLTC; SMAD2; ITCH; WWP1; TUBA1A; EPS15; HSPD1; TXNDC12; KIF5B; HADHA;
KHSRP	BCAR3; TRAF6; GRB2; GABARAPL2; ARF6; EXOSC2; EXOSC3;
PSPH	RPS28; PTP4A3; TNFRSF14; ASF1B; ERH; RPS9;
RNF144A	UBE2L3; UBE2K; UBE2H; E2F4;
DIS3	EXOSC4; EXOSC6; NME2; EXOSC8; EXOSC10; BABAM1; EXOSC2; NME1-NME2; SKIV2L2; MPP6; EXOSC9; EXOSC7;
ATP2A3	BRF2; WRAP73; NCK1; CFTR; HLA-A;
UBASH3B	UBB; GRB2; UBE2D1; SHC1; CBL; CRK; UBE2D2; UBE2D3; MYO1D; JAK2; UBE2E1; UBE2H;
DPM1	BRF2; MAGED1; TSC22D1; MYC; ILK; PTP4A3; PHLDA3; TNFRSF14; ZBTB16; CIAO1;
RCC1	HIST2H2BE; BCAR3; TRAF6; HLA-B; CDK1; TNIK; PRKAB1; VRK1; RAN; XPO1; PTMA; RANBP1;
KRT17	KRT6A; GRB2; CCDC85B; USP1; EGFR; UCHL1; KRT8; KRT7;
TTC27	BRF2; ACVR1; TSC22D1; MYC; TGFBR1; PTP4A3; PHLDA3; BMPR1B;
RPL23A	BCAR3; TRAF6; HLA-B; VHL; LYAR; IKBKE; GRB2; PAK2; DDX56; PSTPIP1; MCC; MAGEB2; PINX1; TNPO1; CNBP; PACSIN3; RTCA;
CDC37L1	HSP90AA1; CDC37;
TADA3	HSPA8; ESR1; MYC; BRCA1; TP53; SAP18; TAF9; XRCC6; TAF10; PIAS4; RXRA; RARA; USP5;
HNRNPA2B1	LIN37; VHL; CDKN2A; GRB2; PPP2R2B; CSNK2A1; CDK9; ACTB; HNRNPL; TOP1; H2AFX; LIN54;
TYSND1	JOSD2;
SIM1	HSP90AA1; ARNT;
ZBED1	RENBP; TRAPPC2; GPN1;
AHCY	BCAR3; TRAF6; HLA-B; PAK2; MCC; EIF1B; PINX1; MAPK13; TP73; TRAF3IP1;
TRAF7	UBE2L3; TRAF6; UBE2D4; UBE2D1; UBE2D2; MAP3K3; UBE2K;
CLK4	UBL5; HSPB2;
RPS9	HSPA1A; HSPA1B; TRAF6; MAP3K14; HLA-B; VHL; LYAR; IKBKE; TSC22D1; GRB2; ZNF24; NELFCD; CLTC; NDRG1; PRKAB1; RPS3A; PRR5; DDX56; MAP3K1; ACTB; EIF1B; FTSJ1; MAGEB2; AGO4; TUBA1A; RICTOR; PSPH;
FBP1	HSPA8;
GPR37	HSPA1A; HSPA8; DNAJA1; DNAJB1; UBC; PARK2; STUB1;
PDHB	BRF2; WRAP73; IKBKE; GH1; MCC;
MTHFD1L	PSMD6; WRAP73; MAGED1; HGS; TSC22D1; MYC; ILK; PHLDA3; CASP4; NEK6;
SKIV2L	EXOSC4; MYC; EXOSC10; WDR1;
PROX1	NR3C2; CREBBP; PPARD;
TAF2	TAF7; TBP; TAF9; TAF1; TAF12; TAF10; TAF5; TAF6; TAF11; TAF4; TAF8;
RNF125	UBE2L3; UBE2D4; UBC; UBE2D1; UBE2D2; UBE2D3; UBE2N; UBE2U; UBE2W; UBE2K; UBE2E2;
FKBP6	HSP90AA1; GAPDH;
ATP7A	GLRX; ATOX1;
NOD1	CARD6; MAGED1; CASP8; CASP4; RIPK2; CFLAR;
TKT	TNFRSF10D; HLA-B; VHL; IKBKE; GABARAPL2; GH1; MCC; ATG5; EIF1B; FTSJ1; FBXO11; H2AFX; PIK3C2A; MYOC;
PSMA5	PSMA2; MYC; PLK1; FANCA; PSMA7; UCHL5; SLX1B; NFKBIE; PSMA1; SLX1A; PSMA4;
PRKAG1	FKBP4; PRKAB1; PRKAA1; BABAM1; PRKAG2; TARS; PRKAA2; FNIP1; PGK1;
ZCCHC17	NR4A2;
MAPKAPK5	HSPB1; UBC; MAPK1; TP53; JUN; MAPK9; MAPK14; MAPK13; MAPK12; ATF2; HSPB2; MAPK11;
IL20RA	IL24;
ANK2	DNAJB1; NCK1; GRB2; TNIK; TP53; TAF9; SIGMAR1;
CACNA1E	HSPA1A;
TFAP2B	VPS11; HIST1H2AC; MYC; GRB2; CITED1;
SERP1	HSPA8; DNAJB1; BAG6; HSPA4; SGTA; SEC61B;
TSEN15	EXOSC4;
DGKE	NUDC; ARRB2; ARRB1; SET; PAICS;
CERS2	HSP90AA1; ASGR1; C20orf24; PSMD14;
C7	CLU;
GUCY1A2	HSP90AA1; UBC; STUB1; HSPA4; GUCY1B3;
RAC3	CACYBP; AR; NEFM;
NRSN1	SPINK1;
TMPRSS15	SPINK1;
KDELR1	BRF2; WBP5; NEK6;
KRT77	BRK1; PTP4A3;
UPF3A	EXOSC4; UPF2; NXF1; EXOSC10; UPF1; UPF3B; ALYREF; EXOSC2;
ZNF202	SCAND1;
B2M	LIN37; HLA-B; BAG6; GRB2; HLA-C; TAP1; A2M; HLA-A; CALR; LIN54;
RNF19B	UBE2L3;
MYLPF	LIN37;
CEP250	PSMD6; YWHAG; ATF7IP; YWHAH;
FCHSD1	HSPA1A; XRCC6;
ELF5	SIRT6;
C9	CLU;
HADHA	BCAR3; RIPK3; TRAF6; HLA-B; IKBKE; PRKAB1; GABARAPL2; EPB41; MAP3K1; TNFRSF1A; SQSTM1; NFKB2; PON2; USP49; DDA1; GBAS; ATG101; SPG20;
VARS	TNFRSF10D; TRAF6; HLA-B; VHL; EEF1G; EEF1A1; TFE3; EPB41; OTUD5; SLX4; IKBKG; MCC; EEF1D; DMWD; SGK1; ATG101;
LEP	CLU; STAT3; A2M; PRKAA2; LEPR;
SEC61B	HSPA8; DNAJB1; BAG6; HSPA4; APOB; SGTA; SERP1;
DARS	TNFRSF10D; PIK3R1; EEF1A1; GRB2; NDRG1; MAP3K7;
PPP1R12B	HSPA8;
DNAJA2	HSPA1A; SMAD3; MYC; GRB2; SHC1; HIST1H4H; HIST1H4K; SMAD2; HIST2H4A; HIST1H4A; HIST1H4L; HIST1H4C; EGFR; HIST1H4B; CFTR; AGO4; HIST4H4; HIST1H4D; HIST1H4F; HIST1H4J; HIST2H4B; HIST1H4E; HIST1H4I;
XPOT	CLN3; MYC; TNFRSF1B; MAP3K3; TNFRSF1A; RAN; AIRE; EGFR; XPO7;
RAB10	MFSD1; TRAF6; EPB41; AURKA; DOK2;
GZMA	HSP90AA1; HSPA1A; HSPA1B; LMNB1; SET; APEX1;
FLT3	HSP90AA1; NCK1; GRB2; UBC; IKBKG; CBLB; SH3BP2;
PDAP1	LIN37; LIN54;
APOH	GEM; GRB2; AKT1; TP53; LRP2; F10; ANXA2; LRP8; CLEC4G;
LARS	TNFRSF10D; EEF1G; IKBKE; RELA; IKBKG; TANK; DDA1; GBAS; ATG101;
SART1	UBL5; SLX4; RAE1; SUMO3; SUMO1; CHM; PRPF4;
CLTA	HSPA8; ARRB2; STAMBP; CTNNB1; CLTC; ARRB1; SMAD2; EGFR; CFTR; RXRB; HIP1R; HIP1;
HSPA14	STIP1;
AHCYL2	JOSD2; TRAF6; SLX4;
SRP9	SRP14; LYAR; GRB2; EPB41; LIN54;
UCHL3	UBB; USP20; COPS5; COPS6; ATXN7L3;
LAPTM5	UBA52; SMURF2; UBC; USP13; NEDD4L; WWP1; NEDD4; EPS15; RNF168; KRT7; GGA3;
GPX1	ABL2; ABL1;
NPAT	STIP1; GAPDH; CREBBP; POU2F1;
PLAUR	SURF2; EEF1A1; FYN; KNG1; JAK1; HCK; VTN; IL6ST; PLAU;
ANP32E	NR4A2; FOS; SMAD2;
ELF4	UBB; SKP2; UBC;
AFG3L2	CLN3; TNFRSF1A;
OPRM1	DNAJB4; CALM1; GNAI2; GNAI1; GNA15;
GCOM1	PSMC2; CEP126; SIVA1;
EIF2AK1	HSP90AA1; CDC37;
CMYA5	PSMC4;
B4GALT3	SURF2; SAT1; ARL15;
MELK	ZNF622; CDC5L; LMNB1; BABAM1; SF3B1;
CHD8	ZNF143; SMAD3; PPARG; CTNNB1; TP53; SUMO3; SUMO1; TCERG1;
EXOSC3	EXOSC4; EXOSC8; EXOSC9; KHSRP;
OLFM2	ST13;
SNCB	HSPA1A; APP; SNCA;
BDNF	NOS3; ESR1; NTRK2;
UBXN10	UFD1L; VCP; NPLOC4;
MSR1	HSPA1A;
CRY2	TTC1; PPP5C;
ATP5D	PSMD6; RIPK2; ATG5; EIF1B; SGK1;
SLC25A22	CLN3; PSMD13; WRAP73; TSC22D1; TNFRSF14; CASP4; AGO4;
PON1	CLU; APOA1; ALB;
SH3GLB2	FKBP4; UBA5; SH3KBP1; PGK1;
TOMM70A	HSP90AA1; HSPA1A;
LIPE	NSFL1C; MAPK1; MAPK3;
MAPK11	DUSP10; HDAC3; BCL2; TP53; TAB1; JUN; SP1; MYB; SKIV2L2; ATF2; MAPKAPK5;
KRT78	BRK1; PPP2R2B;
SEPT3	WBP2; EIF6;
NEFM	NR4A2; ETS1; TNIK; STXBP1; MDM2; FOS; JUN; SMAD2; RB1; SQSTM1; RAC3;
TIMM23	BRF2; GSTK1; PTP4A3; BABAM1;
FAM32A	NSFL1C;
CRNKL1	HSP90AA1; CDC5L; YWHAB; DISC1; PPIL2;
RTCA	RPL35A; HLA-B; CDC5L; LMNB1; COPB2; ARF6; FBL; USP45; RNF219; RPL23A;
CLASP2	BRF2; YWHAG; YWHAH; LXN;
TMEM147	BRF2; CASP4;
UEVLD	RNF114; TRAF6; DTX3;
PGK1	HSPH1; GAPDH; UBA5; HIF1A; PMS1; MAPK13; DISC1; HSP90AB1; H2AFX; SUMO4; PIK3C2A; PRKAG2; TRAF3IP1; DDA1; GBAS; FOXO3; ATG101; PRKAG1; SH3GLB2;
CD58	DNAJA1;
SLC25A10	CLN3; MAGED1; TSC22D1; PRKAB1; TNFRSF14; MDFI; KRTAP4-12; AGO4;
SIGMAR1	CLN3; ANK2;
IL1R2	IL1RN;
TMED1	IL1RL1; SMAD3;
PPIL2	HSP90AA1; CRNKL1;
LAMTOR1	RRAGC; CCDC90B; MME; EEF1A1; RRAGB; LAMTOR2;
UBASH3A	UBB; UBE2L3; CRK;
TCEAL5	NR4A2; DEDD;
GCH1	HSPA8; AHSA1;
MTHFD2	PSMD13; PARP3;
DYX1C1	HSPA1A; GABARAP; STUB1;
NQO1	HSPA1A; DNAJB1; TP53; HSPA4;
MZF1	SCAND1;
DPP3	HSPA8; ATP5C1;
BRSK1	HSPA1A; UBC;
TUBA3E	PFDN5; AIFM1; PFDN6; TIMM50;
CKAP4	CLN3; ARRB1; EGFR;
ATP7B	GLRX; ZBTB16; ATOX1;
NDUFAF3	GEM; LSM1;
CARD8	CARD6; IKBKG;
GMIP	GEM; RHOA;
DYRK2	HIST2H2BE;
NUAK2	HSP90AA1; ACVR1; TGFBR1; UBC; SMAD4; SMAD2; CDC37;
USP38	HSPB1; VAV2;
RPL19	UBE2L3; ARRB2; PPP2R2B;
MYBL1	LIN37; CREBBP; LIN54; LIN9;
IL33	IL1RL1;
MMP25	CLU; MMP2; SVIL;
HTR1E	PSMC4; PSMC3;
ESYT2	CLN3; SLC2A4;
ZNF41	NR4A2; SMAD2;
CLK2	UBL5; YWHAG; PTPN1;
AKR1A1	EXOSC4;
COX15	CLN3;
MS4A2	HSP90AA1; PRKCD; GRB2; LYN; AKT1; PTPN11; SYK;
LRRC8D	EXOSC4;
TGM1	HSPB1;
CISD1	NR4A2; PRKAB1;
ZNF385A	UBB; TP53;
ZKSCAN7	SCAND1; NFIC; ZSCAN32;
GALNS	NEU1;
SEC61A2	CLN3; USP19; PHB; CFTR; APOB;
ATOX1	FKBP4; ATP7A; ATP7B;
FDX1	NR4A2; CYCS;
NDUFS5	NR4A2; NDUFA2;
ERAP1	IL6R; TNFRSF1A;
HSD17B12	CLN3;
AHSA2	HSP90AA1;
KCNA10	POMP;
UBXN8	UFD1L; VCP; VCPIP1; NPLOC4;
FST	TXN;
MTFP1	BRF2; CDK4;
CTRC	SPINK1;
SMAP1	BRF2; WRAP73; SMURF2; PTP4A3; PHLDA3;
ZSCAN21	SCAND1;
LOXHD1	FKBP4;
ZKSCAN8	ZNF165; ZNF24; PRNP;
AGR3	LYPD3;
IGDCC3	FTL;

## Sheet: Pairs
Gene 1	Gene 2
STIP1	WRAP73
STIP1	HSP90AA1
STIP1	POU2F1
STIP1	HSPA14
STIP1	IKBKE
STIP1	USP49
STIP1	PRNP
STIP1	SUMO4
STIP1	NME1-NME2
STIP1	CDC37
STIP1	NPAT
STIP1	PTGES3
STIP1	TRAF6
STIP1	EGFR
STIP1	NME2
STIP1	HSPA4
STIP1	HSPA1A
STIP1	EPB41
STIP1	GAPDH
STIP1	MAPK13
HSP90AA1	PRKCD
HSP90AA1	MAP3K7
HSP90AA1	TOMM34
HSP90AA1	PIM1
HSP90AA1	STUB1
HSP90AA1	RUNX1T1
HSP90AA1	NR3C1
HSP90AA1	TGFBR1
HSP90AA1	NDRG1
HSP90AA1	STAT3
HSP90AA1	IKBKG
HSP90AA1	AR
HSP90AA1	RIPK1
HSP90AA1	MAP3K14
HSP90AA1	CDC37L1
HSP90AA1	UCHL1
HSP90AA1	APAF1
HSP90AA1	FKBP6
HSP90AA1	CSNK2A2
HSP90AA1	AHSA1
HSP90AA1	TRAF2
HSP90AA1	PPP2R2B
HSP90AA1	ERN1
HSP90AA1	TBK1
HSP90AA1	FLT3
HSP90AA1	TP53
HSP90AA1	AKT1
HSP90AA1	NOS1
HSP90AA1	CDC37
HSP90AA1	CSNK2A1
HSP90AA1	CUL4A
HSP90AA1	IKBKB
HSP90AA1	RELA
HSP90AA1	STK11
HSP90AA1	HSPA8
HSP90AA1	RAF1
HSP90AA1	RPS3A
HSP90AA1	BRMS1
HSP90AA1	TAB1
HSP90AA1	PPIL2
HSP90AA1	NPAS2
HSP90AA1	NOS3
HSP90AA1	SGTA
HSP90AA1	GUCY1B3
HSP90AA1	SIM1
HSP90AA1	LSM1
HSP90AA1	CHUK
HSP90AA1	VCP
HSP90AA1	DAP3
HSP90AA1	ACTB
HSP90AA1	APP
HSP90AA1	PRKCA
HSP90AA1	AKT2
HSP90AA1	TUBA1A
HSP90AA1	JUN
HSP90AA1	HSPA1A
HSP90AA1	RIPK2
HSP90AA1	PRKDC
HSP90AA1	TRADD
HSP90AA1	H2AFX
HSP90AA1	SVIL
HSP90AA1	FES
HSP90AA1	MYOD1
HSP90AA1	CDH1
HSP90AA1	TGFBR2
HSP90AA1	SLC34A1
HSP90AA1	TRAF3IP1
HSP90AA1	MST1R
HSP90AA1	ERBB2
HSP90AA1	CDKN2A
HSP90AA1	AIP
HSP90AA1	EIF2AK2
HSP90AA1	AHSA2
HSP90AA1	PDPK1
HSP90AA1	ARNTL
HSP90AA1	AHR
HSP90AA1	PPARA
HSP90AA1	MMP2
HSP90AA1	ESR1
HSP90AA1	TOMM70A
HSP90AA1	HSF1
HSP90AA1	SLC2A4
HSP90AA1	GNA12
HSP90AA1	FANCC
HSP90AA1	SRC
HSP90AA1	WASL
HSP90AA1	FYN
HSP90AA1	HIF1A
HSP90AA1	EIF2AK3
HSP90AA1	MAP3K3
HSP90AA1	EPRS
HSP90AA1	PTGES3
HSP90AA1	AGO2
HSP90AA1	IKBKE
HSP90AA1	AGO3
HSP90AA1	GUCY1A2
HSP90AA1	NUAK2
HSP90AA1	SMYD3
HSP90AA1	HCFC1
HSP90AA1	PRKCI
HSP90AA1	NFKBIB
HSP90AA1	MAP3K1
HSP90AA1	TERT
HSP90AA1	RIPK3
HSP90AA1	ARRB1
HSP90AA1	EIF2AK1
HSP90AA1	MYC
HSP90AA1	TNFRSF1A
HSP90AA1	FAM162A
HSP90AA1	IRAK1
HSP90AA1	CERS2
HSP90AA1	FKBP5
HSP90AA1	KDR
HSP90AA1	CALM1
HSP90AA1	MS4A2
HSP90AA1	CHTF18
HSP90AA1	MAPK1
HSP90AA1	FANCA
HSP90AA1	PPID
HSP90AA1	NFKBIE
HSP90AA1	TJP1
HSP90AA1	ARNT
HSP90AA1	DAPK1
HSP90AA1	MAP3K8
HSP90AA1	LCK
HSP90AA1	ST13
HSP90AA1	AGO4
HSP90AA1	NR3C2
HSP90AA1	NR2C2
HSP90AA1	NFKB2
HSP90AA1	FNIP1
HSP90AA1	TAB2
HSP90AA1	MCF2
HSP90AA1	CRNKL1
HSP90AA1	IRS4
HSP90AA1	PRKAA1
HSP90AA1	RALBP1
HSP90AA1	BIRC5
HSP90AA1	CHEK1
HSP90AA1	GZMA
HSP90AA1	PPP5C
HSP90AA1	APOB
HSP90AA1	TRAF1
HSP90AA1	BAG4
HSP90AA1	DNAJC7
HSP90AA1	ASGR1
HSP90AA1	STARD13
PSMC1	ATG4C
PSMC1	ATXN7
PSMC1	PSMD7
PSMC1	PSMC6
PSMC1	PSMD2
PSMC1	UCHL5
PSMC1	PSMD13
PSMC1	PSMA1
PSMC1	PSMC2
PSMC1	TRAF6
PSMC1	PAAF1
PSMC1	TNFRSF10D
PSMC1	MYC
PSMC1	PSMD10
PSMC1	PSMD6
PSMC1	PSMC5
PSMC1	PMS1
PSMC1	EEF1D
PSMC1	PSMD14
PSMC1	PMS2
PSMC1	FTSJ1
PSMC1	PSMD1
PSMC1	PSMD5
PSMC1	USP14
PSMC1	CCDC85B
PSMC1	ATG5
PSMC1	PSMC4
PSMC1	VCP
PSMC1	HLA-B
PSMC1	PSMA7
PSMC1	NFKB2
PSMC1	TNIK
UBB	RAD23A
UBB	SKP2
UBB	RIPK3
UBB	CFTR
UBB	GRB2
UBB	TRAF6
UBB	STUB1
UBB	BIRC2
UBB	UCHL1
UBB	FSHR
UBB	UBASH3B
UBB	TRIM37
UBB	H2AFX
UBB	TRAF1
UBB	PSMD5
UBB	RABGEF1
UBB	SFPQ
UBB	RAD23B
UBB	IKBKG
UBB	CDC6
UBB	DAZAP2
UBB	NEDD4
UBB	SMURF2
UBB	WWP2
UBB	DUSP1
UBB	CDKN1B
UBB	OTUD7B
UBB	ELF4
UBB	PIN1
UBB	BRCA1
UBB	PCNA
UBB	MAP3K3
UBB	TSG101
UBB	GGA1
UBB	CCDC50
UBB	SMAD4
UBB	LYN
UBB	RNF11
UBB	HSPA8
UBB	RHOA
UBB	NTRK2
UBB	NBR1
UBB	TRADD
UBB	HLA-A
UBB	UBASH3A
UBB	RNF43
UBB	EGFR
UBB	TAB2
UBB	ZNF385A
UBB	MED9
UBB	TNFRSF1A
UBB	NTRK1
UBB	CASP8
UBB	JUN
UBB	SPG20
UBB	ARRB2
UBB	CDX2
UBB	SMURF1
UBB	USP7
UBB	MYO6
UBB	USP1
UBB	FAF2
UBB	HGS
UBB	SYK
UBB	ATXN3
UBB	MYBL2
UBB	XIAP
UBB	RELA
UBB	MDM2
UBB	PSMD4
UBB	WWOX
UBB	NR3C1
UBB	GGA3
UBB	MYC
UBB	PARK2
UBB	MAPT
UBB	MCM7
UBB	IKBKB
UBB	TGFBR1
UBB	SH3KBP1
UBB	ORC1
UBB	FANCD2
UBB	TNFRSF1B
UBB	CDT1
UBB	MAP3K1
UBB	TP53
UBB	NFKB2
UBB	MED10
UBB	ACTB
UBB	MED29
UBB	UBXN7
UBB	ARRB1
UBB	CDKN1A
UBB	ERBB2
UBB	RELB
UBB	CDC34
UBB	SNCA
UBB	TRAF2
UBB	STAMBP
UBB	SNCAIP
UBB	DLGAP4
UBB	ITCH
UBB	CDC25A
UBB	UBE2N
UBB	RNF168
UBB	POLI
UBB	NFKBIB
UBB	CHEK1
UBB	UBE2E3
UBB	UCHL3
UBB	SQSTM1
UBB	HDAC6
UBB	RNF20
UBB	EPS15
BRF2	UNC45A
BRF2	HSD17B11
BRF2	IPO4
BRF2	HSPB1
BRF2	MYO1B
BRF2	XPO7
BRF2	SSR3
BRF2	NOC2L
BRF2	IARS
BRF2	ABCD3
BRF2	SNAPC4
BRF2	ATAD3A
BRF2	TBP
BRF2	MMS19
BRF2	AIFM1
BRF2	XPO4
BRF2	SURF4
BRF2	COPG1
BRF2	HACD3
BRF2	DPM1
BRF2	ARL1
BRF2	RNF219
BRF2	DDX20
BRF2	TMEM33
BRF2	SRPRB
BRF2	TIMM23
BRF2	SSR1
BRF2	PSMD3
BRF2	HLTF
BRF2	OTUD4
BRF2	MARS
BRF2	SF3B1
BRF2	MCM7
BRF2	PCID2
BRF2	SLC3A2
BRF2	USP9Y
BRF2	ATP2A3
BRF2	XPO6
BRF2	PDS5A
BRF2	RBL2
BRF2	FANCI
BRF2	GCN1
BRF2	MTFP1
BRF2	TNPO3
BRF2	SMPD4
BRF2	CCDC59
BRF2	TXNDC12
BRF2	DNAAF5
BRF2	ZW10
BRF2	GEMIN4
BRF2	PDHB
BRF2	CHP1
BRF2	NUP93
BRF2	KDELR1
BRF2	SMAP1
BRF2	TTC27
BRF2	COPB2
BRF2	TMEM147
BRF2	CLASP2
BRF2	AUP1
FTL	KNG1
FTL	MPHOSPH6
FTL	TAF10
FTL	GADD45A
FTL	MPP6
FTL	MAP3K12
FTL	FTH1
FTL	GRB2
FTL	PTN
FTL	SPINK7
FTL	CLEC4G
FTL	IGDCC3
FTL	SMAD9
FTL	MYOC
FTL	PIK3CA
FTL	TSG101
FTL	RAP2A
DEDD2	CASP8
DEDD2	DEDD
DEDD2	CFLAR
DEDD2	CASP10
DEDD2	GTF3C3
HSPB8	HSPB7
HSPB8	HSPB6
HSPB8	CRYAB
HSPB8	MAPK3
HSPB8	HSPB1
HSPB8	CSNK2A1
HSPB8	HSPB2
HSPB8	PRKCA
HSPB8	BAG3
HSPB8	HSPB3
CLTB	CALM1
CLTB	HIP1
CLTB	ARRB2
CLTB	CLTC
CLTB	HIP1R
CLTB	PQBP1
CLTB	CSNK2A2
CLTB	CSNK2A1
CACYBP	OTUD5
CACYBP	TRAF6
CACYBP	ARF6
CACYBP	CNOT8
CACYBP	S100A12
CACYBP	EIF1B
CACYBP	S100P
CACYBP	FOS
CACYBP	EPB41
CACYBP	USP13
CACYBP	FTSJ1
CACYBP	TFE3
CACYBP	GH1
CACYBP	EIF6
CACYBP	SKP1
CACYBP	CTNNB1
CACYBP	HLA-B
CACYBP	S100A1
CACYBP	SIAH1
CACYBP	ZRANB1
CACYBP	RAC3
CACYBP	PRKAB1
CACYBP	IKBKE
CACYBP	STK3
CACYBP	NME2
CACYBP	MCC
CACYBP	SIAH2
CACYBP	S100A6
CACYBP	S100B
CACYBP	MAPK13
CACYBP	TBL1X
CACYBP	NME1-NME2
CACYBP	TNIK
CACYBP	MPG
PSMA2	TNIK
PSMA2	SLX1B
PSMA2	EIF1B
PSMA2	NME2
PSMA2	PSMA3
PSMA2	NME1-NME2
PSMA2	PSMB2
PSMA2	PSMA6
PSMA2	UCHL5
PSMA2	PSMA4
PSMA2	MPG
PSMA2	MYC
PSMA2	PSMA1
PSMA2	PSMD6
PSMA2	BCAR3
PSMA2	PSMB5
PSMA2	PSMB1
PSMA2	PAK2
PSMA2	ATG5
PSMA2	HLA-C
PSMA2	PSMB9
PSMA2	SLX1A
PSMA2	PON2
PSMA2	PSMB7
PSMA2	PLK1
PSMA2	PSMB8
PSMA2	PSMA7
PSMA2	PSMB4
PSMA2	IKBKE
PSMA2	PSMB10
PSMA2	VHL
PSMA2	TRAF6
PSMA2	CUL1
PSMA2	PSMB6
PSMA2	HUS1
PSMA2	PSMB3
PSMA2	PSMA5
UBE2L3	CCNB1IP1
UBE2L3	DTX3
UBE2L3	PTEN
UBE2L3	ARIH2
UBE2L3	ARIH1
UBE2L3	MID1
UBE2L3	CBL
UBE2L3	ITCH
UBE2L3	EIF1B
UBE2L3	MKRN3
UBE2L3	PINX1
UBE2L3	RNF19B
UBE2L3	EPB41
UBE2L3	BRCA1
UBE2L3	RNF216
UBE2L3	TRAF7
UBE2L3	RNF125
UBE2L3	CBLC
UBE2L3	SMAD4
UBE2L3	UBOX5
UBE2L3	RNF113B
UBE2L3	UBASH3A
UBE2L3	UBE3A
UBE2L3	CUL9
UBE2L3	RNF144A
UBE2L3	PARK2
UBE2L3	EIF4E2
UBE2L3	TRAF6
UBE2L3	RPL19
UBE2L3	WWP2
UBE2L3	RNF144B
UBE2L3	CASP8
UBE2L3	POLR2A
UBE2L3	SMURF2
UBE2L3	AURKA
UBE2L3	NEDD4L
UBE2L3	VHL
UBE2L3	PRKAB1
UBE2L3	TRIM39
UBE2L3	RBCK1
UBE2L3	RNF19A
UBE2L3	NEDD4
HSPA1A	RHOA
HSPA1A	DNAJB11
HSPA1A	STUB1
HSPA1A	BAG2
HSPA1A	PPP2R2B
HSPA1A	SLC5A1
HSPA1A	CFAP52
HSPA1A	TANK
HSPA1A	ARRB2
HSPA1A	PACSIN1
HSPA1A	ST13
HSPA1A	YWHAQ
HSPA1A	EIF2AK2
HSPA1A	MAP3K5
HSPA1A	TNFRSF1B
HSPA1A	SMAD3
HSPA1A	GRIN2D
HSPA1A	SNCA
HSPA1A	TERF2IP
HSPA1A	GZMA
HSPA1A	APOB
HSPA1A	HCFC1
HSPA1A	NFKB2
HSPA1A	TOMM70A
HSPA1A	CFTR
HSPA1A	HSPA8
HSPA1A	CUL4A
HSPA1A	TRADD
HSPA1A	YWHAG
HSPA1A	DYX1C1
HSPA1A	BAG3
HSPA1A	RAP1A
HSPA1A	PEX5
HSPA1A	MAP3K3
HSPA1A	SOX9
HSPA1A	PACSIN2
HSPA1A	PTMA
HSPA1A	RELA
HSPA1A	MAP3K7
HSPA1A	IKBKE
HSPA1A	HSPBP1
HSPA1A	MAP3K8
HSPA1A	BAG1
HSPA1A	MSR1
HSPA1A	COPS5
HSPA1A	NFKBIA
HSPA1A	BAG6
HSPA1A	REL
HSPA1A	ATXN1
HSPA1A	NQO1
HSPA1A	NR3C1
HSPA1A	TRAF3IP1
HSPA1A	CDH1
HSPA1A	FANCC
HSPA1A	IKBKG
HSPA1A	FCHSD1
HSPA1A	AIFM1
HSPA1A	IKBKB
HSPA1A	TRAF6
HSPA1A	MAP3K1
HSPA1A	PRR5
HSPA1A	NFKBIE
HSPA1A	MAP3K14
HSPA1A	ARRB1
HSPA1A	AR
HSPA1A	MME
HSPA1A	HSF1
HSPA1A	RIPK1
HSPA1A	BRSK1
HSPA1A	RPS9
HSPA1A	H2AFX
HSPA1A	TTC1
HSPA1A	TAB1
HSPA1A	TP53
HSPA1A	TAB2
HSPA1A	TNFRSF1A
HSPA1A	FNBP1
HSPA1A	HSBP1
HSPA1A	PARK2
HSPA1A	SNRK
HSPA1A	HSP90AB1
HSPA1A	MAP2K1
HSPA1A	TCERG1
HSPA1A	FOS
HSPA1A	DNAJC3
HSPA1A	SNCB
HSPA1A	RELB
HSPA1A	AGO4
HSPA1A	PAX8
HSPA1A	EGFR
HSPA1A	GPR37
HSPA1A	PPP1R15A
HSPA1A	BAG4
HSPA1A	TSSK6
HSPA1A	APAF1
HSPA1A	APEX1
HSPA1A	RIPK2
HSPA1A	KRT18
HSPA1A	PGAM5
HSPA1A	PACSIN3
HSPA1A	NFKBIB
HSPA1A	RICTOR
HSPA1A	TRAF1
HSPA1A	TRIM24
HSPA1A	YWHAZ
HSPA1A	GRIN1
HSPA1A	BCL2
HSPA1A	DNAJA2
HSPA1A	CACNA1E
HSPA1A	DNAJA3
HSPA1A	SMAD2
HSPA1A	DNAJB1
HSPA1A	STK11
HSPA1A	TRAF2
HSPA1A	KRT7
HSPA1A	TRIAP1
HSPA1A	TBK1
HSPA1A	CDK9
HSPA1A	BRAF
HSPA1A	PSTPIP1
HSPA1A	PTGES3
HSPA1A	MOS
HSPA1A	CHUK
HSPA1A	PRKCA
HSPA1A	RBX1
HSPA1A	YWHAB
HSPA1A	RIPK3
PSMC2	PSMD2
PSMC2	PSMD10
PSMC2	PSMD5
PSMC2	POLR2M
PSMC2	NDC80
PSMC2	MYC
PSMC2	TRAF6
PSMC2	GTF2B
PSMC2	UCHL5
PSMC2	PSMD7
PSMC2	GH1
PSMC2	PSMD14
PSMC2	PAAF1
PSMC2	IKBKE
PSMC2	USP14
PSMC2	PSMC5
PSMC2	PSMC4
PSMC2	PSMC6
PSMC2	GTF2H1
PSMC2	GTF2F1
PSMC2	GCOM1
PSMC2	PMS2
PSMC2	PSMD6
PSMC2	TBP
PSMC2	NDRG1
PSMC2	ATG4C
PSMC2	SKIL
PSMC2	SUMO4
PSMC2	PSMD13
PSMC2	ATXN7
PSMC2	MPG
PSMD2	PSMC5
PSMD2	UBLCP1
PSMD2	IKBKE
PSMD2	PAAF1
PSMD2	TRAF6
PSMD2	MCC
PSMD2	ADRM1
PSMD2	UCHL5
PSMD2	UNC119
PSMD2	NDRG1
PSMD2	PTN
PSMD2	BCAR3
PSMD2	PSMD13
PSMD2	UBE3C
PSMD2	HMOX1
PSMD2	ATXN7
PSMD2	PSMC6
PSMD2	TNFRSF1A
PSMD2	NFKB2
PSMD2	CFTR
PSMD2	PSMC4
PSMD2	PSMD5
PSMD2	WRAP73
PSMD2	NEK6
PSMD2	ZBTB16
PSMD2	ATG4C
PSMD2	PSMD6
PSMD2	MYC
PSMD2	RIF1
PSMD2	HLA-B
PSMD2	PSMD10
PSMD2	PSMD7
PSMD2	TP63
PSMD2	LRIF1
PSMD2	USP14
PSMD2	UBA5
PSMB5	MYC
PSMB5	PINX1
PSMB5	USP14
PSMB5	PLK1
PSMB5	SLX1B
PSMB5	PSMD6
PSMB5	ABCB5
PSMB5	EPB41
PSMB5	PSMA3
PSMB5	LSM1
PSMB5	UCHL5
PSMB5	VHL
PSMB5	TRAF6
PSMB5	POMP
PSMB5	PSMB7
PSMB5	TMBIM4
PSMB5	RIPK2
PSMB5	PSMB1
PSMB5	HSP90AB1
PSMB5	NFKB2
PSMB5	PSMA1
PSMB5	TAP2
PSMB5	PSMB2
PSMB5	SLX1A
PSMB5	FTSJ1
PSMB5	PSMB3
PSMB5	TAP1
PSMB5	PIK3R1
LIN37	HIST1H4K
LIN37	HIST1H4L
LIN37	TFDP2
LIN37	MYLPF
LIN37	HIST1H4J
LIN37	HIST1H4E
LIN37	TEX11
LIN37	E2F4
LIN37	RBL2
LIN37	HNRNPA2B1
LIN37	HIST1H4F
LIN37	TFDP1
LIN37	LIN52
LIN37	PDAP1
LIN37	HIST1H4D
LIN37	HIST2H4A
LIN37	HIST1H4C
LIN37	PARK7
LIN37	LIN54
LIN37	B2M
LIN37	MYL12A
LIN37	RPLP1
LIN37	HIST1H4B
LIN37	HIST1H4H
LIN37	HIST1H4I
LIN37	HIST1H4A
LIN37	HIST2H4B
LIN37	HIST4H4
LIN37	MYBL1
LIN37	MYBL2
LIN37	LIN9
LIN37	SIN3A
LIN37	TSNAX
LIN37	RBBP4
DDX39A	UBA5
DDX39A	SARNP
DDX39A	SLX4
DDX39A	CCL14
DDX39A	ALYREF
DDX39A	EXOSC9
DDX39A	DDX39B
DDX39A	HIPK2
DDX39A	GBAS
DDX39A	BABAM1
DDX39A	UBC
EXOSC4	EXOSC1
EXOSC4	GTF2IRD1
EXOSC4	EXOSC2
EXOSC4	EEF1A1
EXOSC4	UPF1
EXOSC4	SMPD4
EXOSC4	HNRNPD
EXOSC4	SKIV2L
EXOSC4	EXOSC9
EXOSC4	EXOSC3
EXOSC4	SKIV2L2
EXOSC4	DIS3
EXOSC4	HLA-B
EXOSC4	NEK1
EXOSC4	EXOSC8
EXOSC4	UPF2
EXOSC4	LRRC8D
EXOSC4	AKR1A1
EXOSC4	EXOSC6
EXOSC4	MPP6
EXOSC4	MPZL1
EXOSC4	FAHD1
EXOSC4	EXOSC10
EXOSC4	EXOSC7
EXOSC4	TSEN15
EXOSC4	UPF3A
EXOSC4	DXO
EXOSC4	GADD45GIP1
EXOSC4	UPF3B
MT2A	PRKD1
MT2A	CXorf40A
MT2A	SPINK7
MT2A	ADAMTS4
MT2A	USP25
MT2A	SHBG
PSMD6	USP20
PSMD6	PSMD7
PSMD6	TRAF6
PSMD6	PSMD12
PSMD6	HLA-B
PSMD6	PSMD4
PSMD6	UCHL5
PSMD6	PSMA3
PSMD6	TELO2
PSMD6	EIF1B
PSMD6	CEP250
PSMD6	BAG2
PSMD6	HLA-C
PSMD6	ATP5D
PSMD6	PSMD14
PSMD6	PSMD1
PSMD6	PSMD13
PSMD6	USP14
PSMD6	ARMC6
PSMD6	TNIK
PSMD6	PSMD8
PSMD6	ELF3
PSMD6	PSMD11
PSMD6	PSMC6
PSMD6	MCC
PSMD6	CCNA1
PSMD6	CASP4
PSMD6	PSMD10
PSMD6	PSMA1
PSMD6	SLX1A
PSMD6	HSPB1
PSMD6	SGK1
PSMD6	PSMC3
PSMD6	TMEM33
PSMD6	PAAF1
PSMD6	TXNL1
PSMD6	UBE3C
PSMD6	PSMD3
PSMD6	TAGLN2
PSMD6	PSMB7
PSMD6	SLX1B
PSMD6	PSMC4
PSMD6	PSMB3
PSMD6	PRKAB1
PSMD6	ZFAND5
PSMD6	IKBKE
PSMD6	PSMA6
PSMD6	RPS3A
PSMD6	MTHFD1L
PSMD6	PSMC5
PSMD6	PSMD5
PSMD6	ATAD3A
HSPA8	ACTB
HSPA8	APOB
HSPA8	NOA1
HSPA8	PARK2
HSPA8	GAK
HSPA8	RELA
HSPA8	CITED1
HSPA8	PACSIN1
HSPA8	BRMS1
HSPA8	RELB
HSPA8	RB1
HSPA8	HSPBP1
HSPA8	PPP2R2B
HSPA8	GOT2
HSPA8	DNAJC3
HSPA8	TM4SF1
HSPA8	NFKB2
HSPA8	DNAJA3
HSPA8	STUB1
HSPA8	CDKN2A
HSPA8	FANCC
HSPA8	POLR3D
HSPA8	MAPT
HSPA8	PPP1R12B
HSPA8	RFWD2
HSPA8	CYCS
HSPA8	ALDOB
HSPA8	TCERG1
HSPA8	YWHAQ
HSPA8	TADA3
HSPA8	UCHL1
HSPA8	BAG1
HSPA8	MDM2
HSPA8	BAG4
HSPA8	MAP3K8
HSPA8	PPP1CA
HSPA8	MAP3K14
HSPA8	MST1R
HSPA8	PPID
HSPA8	IKBKB
HSPA8	CFTR
HSPA8	YWHAG
HSPA8	NFKBIA
HSPA8	TANK
HSPA8	ARRB2
HSPA8	BAG2
HSPA8	TRADD
HSPA8	MAP3K7
HSPA8	IKBKG
HSPA8	TSSK6
HSPA8	PHC1
HSPA8	DYNLL1
HSPA8	EGFR
HSPA8	DPP3
HSPA8	DNAJB1
HSPA8	RGS2
HSPA8	DNAJA1
HSPA8	FBP1
HSPA8	TRAF3IP1
HSPA8	COL7A1
HSPA8	GPR37
HSPA8	JUN
HSPA8	ERH
HSPA8	PACSIN2
HSPA8	JAK2
HSPA8	APP
HSPA8	REL
HSPA8	SEC61B
HSPA8	RAF1
HSPA8	CDC5L
HSPA8	CXCR4
HSPA8	MAP3K1
HSPA8	RBX1
HSPA8	PACSIN3
HSPA8	TAB2
HSPA8	HDAC10
HSPA8	SERP1
HSPA8	PCBD1
HSPA8	TNFRSF1A
HSPA8	RIPK1
HSPA8	UBC
HSPA8	HCFC1
HSPA8	TNFRSF1B
HSPA8	PPP1R15A
HSPA8	CD40
HSPA8	ABI1
HSPA8	SUMO4
HSPA8	ARRB1
HSPA8	HDAC3
HSPA8	VCP
HSPA8	DNAJB6
HSPA8	MME
HSPA8	AGO4
HSPA8	SP1
HSPA8	MAP3K3
HSPA8	GCH1
HSPA8	CLTA
HSPA8	BAG3
HSPA8	STMN1
HSPA8	TRAF1
HSPA8	BRAF
HSPA8	GRB2
HSPA8	NFKBIB
HSPA8	CCT3
HSPA8	RIPK3
HSPA8	YWHAH
HSPA8	HGS
HSPA8	TCP1
HSPA8	HNRNPD
HSPA8	HSF1
HSPA8	TRAF6
HSPA8	TP53
HSPA8	MAP2K1
HSPA8	RUVBL1
HSPA8	TRAF2
HSPA8	RPAP1
HSPA8	HSPH1
HSPA8	BRCA1
HSPA8	GPN1
HSPA8	NFKBIE
HSPA8	TBK1
HSPA8	BAG6
HSPA8	RIPK2
HSPA8	TAB1
HSPA8	IKBKE
CLN3	KIAA0368
CLN3	CPT1A
CLN3	UNC45A
CLN3	XPOT
CLN3	AFG3L2
CLN3	SIGMAR1
CLN3	CCDC47
CLN3	TMPO
CLN3	NUP93
CLN3	PHB
CLN3	ESYT2
CLN3	IRAK1
CLN3	RPN2
CLN3	AUP1
CLN3	COX15
CLN3	XPO1
CLN3	SBDS
CLN3	SLC25A22
CLN3	RIF1
CLN3	HSD17B12
CLN3	SFXN4
CLN3	FANCI
CLN3	TELO2
CLN3	NPEPPS
CLN3	TRIP13
CLN3	GANAB
CLN3	NUP205
CLN3	GEMIN4
CLN3	IMMT
CLN3	PRKDC
CLN3	CKAP4
CLN3	ATG7
CLN3	ABCD3
CLN3	CAND1
CLN3	DDX20
CLN3	CYC1
CLN3	SEC61A2
CLN3	SLC25A10
CLN3	DDOST
CLN3	GCN1
CLN3	SLC25A11
CLN3	VDAC2
CLN3	ILVBL
CLU	LRP2
CLU	LEPR
CLU	LRP8
CLU	TGFBR1
CLU	XRCC6
CLU	C7
CLU	APOA1
CLU	TGFBR2
CLU	ZNF24
CLU	FOS
CLU	DISC1
CLU	C9
CLU	H2AFX
CLU	PON1
CLU	MDM2
CLU	PPARG
CLU	NR4A1
CLU	LEP
CLU	PRNP
CLU	APP
CLU	C8B
CLU	CLUAP1
CLU	NR3C1
CLU	MMP25
CLU	GRB2
CLU	VLDLR
CLU	TNIK
PLCG2	SYK
PLCG2	NPM1
PLCG2	HCK
PLCG2	CD19
PLCG2	BLK
PLCG2	BTK
PLCG2	BLNK
PLCG2	LIME1
PLCG2	CBLB
PLCG2	GAB2
PLCG2	LAT
PLCG2	PLXNB1
PLCG2	FYN
PLCG2	KHDRBS1
PLCG2	PRKD1
PLCG2	LCP2
PLCG2	SH3BP2
PLCG2	PTPN11
PLCG2	EPOR
PLCG2	ITK
PLCG2	KDR
PLCG2	PIK3R1
PLCG2	SHC1
PLCG2	TEC
PLCG2	GAB1
PLCG2	LAT2
PLCG2	LCK
PLCG2	LYN
PLCG2	GRB2
PLCG2	VAV1
PLCG2	FCER1G
PLCG2	JAK1
PLCG2	DAPP1
PLCG2	FLT1
PLCG2	JAK2
NDUFA4	WRAP73
NDUFA4	TSC22D1
NDUFA4	NDUFA2
BAG3	FAM189A2
BAG3	DVL2
BAG3	AMOT
BAG3	DAZAP2
BAG3	PLCG1
BAG3	BCL2
MYEOV2	COPS6
AHSA1	PHLDA3
AHSA1	PTP4A3
AHSA1	EEF1D
AHSA1	GCH1
AHSA1	GSTK1
AHSA1	C20orf24
AHSA1	FTSJ1
AHSA1	HLA-B
AHSA1	SCHIP1
AHSA1	EGFR
AHSA1	NEK6
AHSA1	CFTR
AHSA1	EIF6
SIRT6	RELA
SIRT6	XRCC5
SIRT6	XRCC6
SIRT6	PRKDC
SIRT6	VIM
SIRT6	ELF5
SIRT6	CHD3
SERTAD1	KLHL42
SERTAD1	CDK4
SERTAD1	CCND2
SERTAD1	CREBBP
SERTAD1	CDKN2A
SERTAD1	ATXN7L3
SERTAD1	XIAP
SERTAD1	RHOB
DUSP1	MAPK1
DUSP1	SKP2
DUSP1	UBC
DUSP1	CUL1
DUSP1	CKS1B
DUSP1	MAPK3
DUSP1	HSPA4
DUSP1	MAPK14
DUSP1	MAPK9
DUSP1	CDC34
DUSP1	MAPK8
DUSP1	MAPK10
DUSP1	MAPK12
RPL35A	ARRB2
RPL35A	SH3GL3
RPL35A	PSTPIP1
RPL35A	RTCA
RPL35A	MAP3K1
RPL35A	GRB2
RPL35A	NFKBIB
RPL35A	CNBP
RPL35A	PRKAB1
RPL35A	TRAF6
RPL35A	PINX1
RPL35A	MPG
HSPA4L	PRKAB1
HSPA4L	USF2
HSPA4L	DOK2
HSPA4L	TAB1
HSPA4L	ARF6
HSPA4L	MCC
HSPA4L	HLA-B
HSPA4L	KRT8
HSPA4L	TCEAL1
HSPA4L	PHLDA1
HSPA4L	EIF6
HSPA4L	TUSC2
HSPA4L	TRAF6
HSPA4L	TIMP2
TNFRSF10D	ACLY
TNFRSF10D	MTPN
TNFRSF10D	USP5
TNFRSF10D	PFAS
TNFRSF10D	MARS
TNFRSF10D	PSMD1
TNFRSF10D	SF3A1
TNFRSF10D	MYH10
TNFRSF10D	CYCS
TNFRSF10D	TNFSF10
TNFRSF10D	PLS3
TNFRSF10D	DHX9
TNFRSF10D	VARS
TNFRSF10D	IQGAP1
TNFRSF10D	SMC2
TNFRSF10D	HSPE1
TNFRSF10D	MTHFD1
TNFRSF10D	TNFRSF10B
TNFRSF10D	SF3B3
TNFRSF10D	DLD
TNFRSF10D	LARS
TNFRSF10D	HYOU1
TNFRSF10D	RANBP1
TNFRSF10D	TKT
TNFRSF10D	PABPC4
TNFRSF10D	GANAB
TNFRSF10D	CSDE1
TNFRSF10D	LRPPRC
TNFRSF10D	SHMT2
TNFRSF10D	IMPDH2
TNFRSF10D	GSPT1
TNFRSF10D	NUDC
TNFRSF10D	TNFRSF10A
TNFRSF10D	DARS
TNFRSF10D	RBBP4
TNFRSF10D	HNRNPM
TNFRSF10D	WDR1
TNFRSF10D	XPO5
TNFRSF10D	TRIM28
TNFRSF10D	COPB2
TNFRSF10D	SEPHS1
TNFRSF10D	KIF5B
TNFRSF10D	MIF
TNFRSF10D	PDCD6IP
TNFRSF10D	RHPN2
TNFRSF10D	CALR
DNAJA1	CFTR
DNAJA1	AGO3
DNAJA1	UQCRC1
DNAJA1	OSGEP
DNAJA1	AGO4
DNAJA1	TM4SF1
DNAJA1	SAP18
DNAJA1	TRAF1
DNAJA1	PTTG1
DNAJA1	TXN
DNAJA1	PARK2
DNAJA1	EGFR
DNAJA1	TAB1
DNAJA1	CD58
DNAJA1	SUMO4
DNAJA1	GPR37
DNAJA1	TRAF6
DNAJA1	RELA
DNAJA1	TNFRSF14
DNAJA1	MAP3K3
DNAJA1	LSM2
DNAJA1	GSTK1
DNAJA1	TRADD
DNAJA1	NELFCD
DNAJA1	NFKB2
DNAJA1	HLA-B
DNAJA1	TRAF2
DNAJA1	TAB2
DNAJA1	MED19
DNAJA1	TNFRSF1B
DNAJA1	RIPK1
DNAJA1	ARL4D
DNAJA1	RIPK3
DNAJA1	MAP3K1
DNAJA1	TNFRSF1A
DNAJA1	FZR1
DNAJA1	MED29
DNAJA1	MAP3K7
DNAJA1	PTP4A3
DNAJA1	MAP3K14
VPS11	VPS18
VPS11	MARK3
VPS11	UVRAG
VPS11	VPS16
VPS11	TFAP2B
VPS11	VPS33A
VPS11	TSG101
VPS11	BCAR1
VPS11	STX7
VPS11	MON1B
VPS11	VPS45
VPS11	GGA3
VPS11	UBE2U
VPS11	STX6
VPS11	STX8
VPS11	LSM1
VPS11	STX1A
HSPB1	DMWD
HSPB1	EGFR
HSPB1	CRYAB
HSPB1	MYC
HSPB1	MED31
HSPB1	MAPKAPK2
HSPB1	SAP18
HSPB1	MAPKAPK5
HSPB1	TSC22D1
HSPB1	MAGEA6
HSPB1	LRIF1
HSPB1	POP7
HSPB1	MME
HSPB1	MAPKAPK3
HSPB1	ACTC1
HSPB1	CYCS
HSPB1	TP53
HSPB1	IGSF21
HSPB1	CRYAA
HSPB1	NFKBIA
HSPB1	ILK
HSPB1	RBM48
HSPB1	HNRNPD
HSPB1	USP1
HSPB1	MAGED1
HSPB1	PPA1
HSPB1	TGFB1I1
HSPB1	DAXX
HSPB1	CRYBB2
HSPB1	USP38
HSPB1	CRYGC
HSPB1	CFTR
HSPB1	GRB2
HSPB1	CIAO1
HSPB1	RIF1
HSPB1	SLX4
HSPB1	TGM1
HSPB1	EIF4G1
HSPB1	AKT1
NEU1	GLB1
NEU1	CTSA
NEU1	EEF1A1
NEU1	GALNS
SPNS1	SDHB
SPNS1	BCL2L1
SPNS1	CYCS
SPNS1	BCL2
SPNS1	USP19
GEM	YBEY
GEM	PDLIM7
GEM	RNF7
GEM	SDHB
GEM	APOH
GEM	CTSL
GEM	TRIM23
GEM	GMIP
GEM	VTN
GEM	BMP1
GEM	NDUFAF3
GEM	NDUFS8
GEM	YWHAB
GEM	A2M
JOSD2	TRAPPC2
JOSD2	TYSND1
JOSD2	AHCYL1
JOSD2	AHCYL2
JOSD2	SMARCA2
SERPINB2	PLAU
SERPINB2	RB1
SERPINB2	PRPF8
SERPINB2	IRF3
SERPINB2	PSMB1
RASD1	GNB1
RASD1	PLSCR1
RASD1	NOS1AP
RASD1	GNAI1
RASD1	NOS1
RASD1	GNAI2
PSMC4	KRT33B
PSMC4	UCHL5
PSMC4	PSMD11
PSMC4	PSMD10
PSMC4	PSMC5
PSMC4	PAAF1
PSMC4	PSMD13
PSMC4	BAG2
PSMC4	RIOK3
PSMC4	TRIP6
PSMC4	USP14
PSMC4	PSMC3
PSMC4	PSMC6
PSMC4	HTR1E
PSMC4	PSMD1
PSMC4	ATG4C
PSMC4	PRKAB1
PSMC4	PAICS
PSMC4	EPB41
PSMC4	PSMD7
PSMC4	CMYA5
PSMC4	IKBKE
PSMC4	MYC
PSMC4	PSMD5
PSMC4	RORB
PSMC4	TRAF6
TUBB2A	DISC1
TUBB2A	SDC3
TUBB2A	RIC8A
TUBB2A	PTPRS
TUBB2A	RPLP1
TUBB2A	DLST
TUBB2A	SAT1
TUBB2A	TRAF3IP1
TUBB2A	AGO3
TUBB2A	TK1
TUBB2A	RPA2
TUBB2A	SERPINB9
TUBB2A	LAMA4
TUBB2A	C7orf25
TUBB2A	PSMD11
TUBB2A	ARL15
TUBB2A	HGS
TUBB2A	RABAC1
TUBB2A	PAFAH1B3
TUBB2A	MDM2
TUBB2A	PSME1
TUBB2A	CHGB
TUBB2A	STXBP1
TUBB2A	ARRB2
TUBB2A	ARRB1
HIST2H2BE	HSPD1
HIST2H2BE	HIRIP3
HIST2H2BE	AKT1
HIST2H2BE	TBL1X
HIST2H2BE	NAP1L4
HIST2H2BE	LALBA
HIST2H2BE	BRD7
HIST2H2BE	KPNA1
HIST2H2BE	STK4
HIST2H2BE	SUPT16H
HIST2H2BE	TNPO1
HIST2H2BE	SAP30
HIST2H2BE	TGM2
HIST2H2BE	DZIP3
HIST2H2BE	SUMO3
HIST2H2BE	PTMA
HIST2H2BE	RCC1
HIST2H2BE	SUMO1
HIST2H2BE	DYRK2
HIST2H2BE	GADD45A
HIST2H2BE	TBL1XR1
HIST2H2BE	HIRA
HIST2H2BE	ATF2
HIST2H2BE	PARP3
HIST2H2BE	VRK1
HIST2H2BE	UBC
NUDC	HLA-B
NUDC	PAFAH1B1
NUDC	VDAC1
NUDC	HLA-C
NUDC	PRKAB1
NUDC	MAP3K3
NUDC	LXN
NUDC	BTRC
NUDC	EIF6
NUDC	ATG5
NUDC	TIMP2
NUDC	PLK1
NUDC	TNIK
NUDC	PAK2
NUDC	DGKE
NUDC	FBXW11
NUDC	WIPI2
NUDC	EIF1B
NUDC	ARF6
NUDC	MAPK13
NUDC	ELF3
NUDC	VHL
GLTSCR2	HAP1
GLTSCR2	UIMC1
GLTSCR2	USP45
GLTSCR2	SLX4
HSPA1B	AGO4
HSPA1B	PGAM5
HSPA1B	TRAF3IP1
HSPA1B	DNMBP
HSPA1B	COPS5
HSPA1B	ARRB1
HSPA1B	RICTOR
HSPA1B	PRR5
HSPA1B	STUB1
HSPA1B	TSSK6
HSPA1B	PPP2R2B
HSPA1B	BRAF
HSPA1B	FOS
HSPA1B	GZMA
HSPA1B	BAG1
HSPA1B	SUMO4
HSPA1B	H2AFX
HSPA1B	STK11
HSPA1B	AIFM1
HSPA1B	YWHAB
HSPA1B	TERF2IP
HSPA1B	ARRB2
HSPA1B	EGFR
HSPA1B	CFTR
HSPA1B	RPS9
HSPA1B	SMAD2
HSPA1B	YWHAZ
HSPA1B	MAP2K1
HSPA1B	HSP90AB1
HSPA1B	MME
HSPA1B	PAX8
HSPA1B	ATXN1
HSPA1B	HSPBP1
HSPA1B	CDH1
HSPA1B	SMAD3
ST13	ALB
ST13	TNFRSF14
ST13	CD101
ST13	CXCR2
ST13	ASF1A
ST13	DAPK1
ST13	PRKAB1
ST13	IKBKE
ST13	TRAF6
ST13	VAV2
ST13	OLFM2
ST13	PINX1
ST13	GABARAPL2
ST13	PCBD1
ST13	TNF
ST13	NME1-NME2
ST13	NME2
ST13	MAP3K3
ST13	SMAD2
ST13	F2
TXN	NCF4
TXN	COPS5
TXN	NR3C1
TXN	TXNIP
TXN	EPB41
TXN	VHL
TXN	MAP3K5
TXN	EGFR
TXN	TSSC1
TXN	COL1A1
TXN	CD40
TXN	FAM107A
TXN	HLA-B
TXN	VIM
TXN	GAPDH
TXN	TP53
TXN	FBXO11
TXN	PINX1
TXN	NELFCD
TXN	FST
TXN	GFER
TXN	NFKB1
TXN	APEX1
TXN	EIF1B
TXN	TMBIM4
BCAR3	CTPS1
BCAR3	IMPDH2
BCAR3	PPP2R1A
BCAR3	GOT2
BCAR3	PABPC1
BCAR3	PCBP1
BCAR3	ANXA2
BCAR3	NASP
BCAR3	RCC1
BCAR3	LRRC59
BCAR3	PFAS
BCAR3	BCAR1
BCAR3	SET
BCAR3	NEDD9
BCAR3	KHSRP
BCAR3	ACLY
BCAR3	LMNB1
BCAR3	GSPT1
BCAR3	TSN
BCAR3	PSMD1
BCAR3	RUVBL1
BCAR3	TRIM28
BCAR3	RPL3
BCAR3	PFKP
BCAR3	AHCY
BCAR3	SERBP1
BCAR3	TARS
BCAR3	NOSIP
BCAR3	RPL23A
BCAR3	ACTR2
BCAR3	FUS
BCAR3	TPM3
BCAR3	RPS29
BCAR3	EGFR
BCAR3	HADHA
BCAR3	KIF5B
BCAR3	TMED10
BCAR3	EEF1D
BCAR3	RTN3
BCAR3	IARS
HSPH1	CSNK2A1
HSPH1	MYC
HSPH1	UBA1
HSPH1	PGK1
HSPH1	STK39
HSPH1	CFL1
HSPH1	ADD1
HSPH1	CHD3
HSPH1	MAP3K1
HSPH1	DYNLRB1
HSPH1	CSNK2A2
HSPH1	VAV2
HSPH1	RELA
HSPH1	PAFAH1B1
HSPH1	PAFAH1B3
HSPH1	NR4A1
HSPH1	HSP90AB1
HSPH1	TUBA4A
PSMB6	IKBKE
PSMB6	PLK1
PSMB6	POMP
PSMB6	UCHL5
PSMB6	EZH2
PSMB6	PSMB7
PSMB6	HLA-B
PSMB6	FBL
PSMB6	PSMA1
PSMB6	TRAF6
ABL2	SORBS2
ABL2	CAT
ABL2	ABL1
ABL2	HCK
ABL2	CRK
ABL2	SIVA1
ABL2	JAK1
ABL2	PIK3R1
ABL2	GPX1
ABL2	RIN1
ABL2	FYN
ABL2	HRAS
ABL2	BCR
ABL2	EPHB2
ABL2	PLCG1
ABL2	GRB2
ABL2	SRC
ABL2	NCK1
WBP5	USP11
WBP5	RPL31
WBP5	SOD2
WBP5	PRPF40A
WBP5	KDELR1
WBP5	SDCCAG3
WBP5	PIP
PLEKHB2	KRT82
PLEKHB2	PSMD14
PLEKHB2	KRT31
PLEKHB2	UPF1
PLEKHB2	KRT85
PLEKHB2	KRT34
PLEKHB2	ATF7IP
PLEKHB2	VSIG8
SNX3	FYN
SNX3	HLA-B
SNX3	EPB41
SNX3	SCNN1A
SNX3	USP10
SNX3	CRK
SNX3	IKBKE
SNX3	ATG5
SNX3	STX11
SNX3	NCK1
SNX3	SRC
SNX3	GRB2
SNX3	UBC
SNX3	ABL1
SNX3	MCC
SNX3	VHL
PELO	MCM7
PELO	SLC25A12
PELO	ABCD3
PELO	TIMM50
PELO	FANCI
PELO	AIFM1
PELO	RUVBL1
PELO	HEATR1
PELO	MYO1D
PELO	C19orf70
PELO	MYC
PELO	HACD3
PELO	TXNDC12
PSMB7	PSMB3
PSMB7	EIF1B
PSMB7	PLK1
PSMB7	PSMA1
PSMB7	EMG1
PSMB7	UCHL5
PSMB7	EPB41
PSMB7	PAK2
PSMB7	POMP
PSMB7	PSMB1
PSMB7	PSMB9
NR3C2	AR
NR3C2	PIAS1
NR3C2	NR3C1
NR3C2	HSPA4
NR3C2	PIAS3
NR3C2	TRIM24
NR3C2	PTGES3
NR3C2	PROX1
NR3C2	FKBP4
NR3C2	ACTG1
NR3C2	ACTA1
IL6R	CNTF
IL6R	IL6
IL6R	SRC
IL6R	ERAP1
IL6R	MAGI1
IL6R	IL6ST
IL6R	STAT3
IL6R	WWP2
IL6R	WWP1
PFDN5	PFDN6
PFDN5	BRMS1
PFDN5	TP73
PFDN5	PPP2CB
PFDN5	ITSN1
PFDN5	TUBA3E
PFDN5	MYC
PFDN5	TUBA3C
PFDN5	MAP3K3
PFDN5	ETS1
PFDN5	GH1
PFDN5	IKBKG
PFDN5	IKBKE
PFDN5	VHL
PFDN5	TUBA1B
PFDN5	PRPF4
NSFL1C	VCP
NSFL1C	RPL22
NSFL1C	TARDBP
NSFL1C	FAM32A
NSFL1C	VCPIP1
NSFL1C	GLMN
NSFL1C	LIPE
NSFL1C	LIN54
NSFL1C	CDK1
NSFL1C	ANP32A
NSFL1C	SRP14
NSFL1C	STX5
ZNF165	FAM124A
ZNF165	DVL2
ZNF165	EWSR1
ZNF165	ZNF446
ZNF165	CCDC130
ZNF165	PDLIM7
ZNF165	KRTAP4-12
ZNF165	ZNF24
ZNF165	ZNF250
ZNF165	KAT7
ZNF165	TCEB3B
ZNF165	SCAND1
ZNF165	CCDC85B
ZNF165	ZKSCAN8
SLIRP	SLX1A
SLIRP	FTSJ1
SLIRP	TRAF6
SLIRP	EPB41
SLIRP	BABAM1
SLIRP	SLX1B
SLIRP	HLA-B
INSIG1	FAF2
INSIG1	SREBF2
INSIG1	SCAP
INSIG1	VAPA
INSIG1	VCP
INSIG1	HMGCR
INSIG1	VAPB
RRAGC	RRAGA
RRAGC	NOL8
RRAGC	RRAGB
RRAGC	LAMTOR3
RRAGC	LAMTOR2
RRAGC	LAMTOR1
LYPD3	AGR3
SRP14	IKBKE
SRP14	HLA-B
SRP14	MYC
SRP14	LYAR
SRP14	SRP9
SRP14	DDX56
SRP14	MAGEB2
SRP14	PINX1
SRP14	EIF1B
SRP14	ARF6
SRP14	GRB2
SRP14	PRKAB1
SRP14	ATG5
SRP14	VHL
PSMD13	FES
PSMD13	PSMD14
PSMD13	IKBKG
PSMD13	VHL
PSMD13	PSMC6
PSMD13	PSMD3
PSMD13	PAK2
PSMD13	MTHFD2
PSMD13	NFKB2
PSMD13	GH1
PSMD13	PSMA1
PSMD13	PSMD8
PSMD13	PSMD12
PSMD13	PSMD7
PSMD13	USP14
PSMD13	TRAF6
PSMD13	EIF1B
PSMD13	PSMD5
PSMD13	UCHL5
PSMD13	PSMC5
PSMD13	PSMA3
PSMD13	HLA-B
PSMD13	PSMD11
PSMD13	CRB1
PSMD13	PSMA6
PSMD13	PSMC3
PSMD13	PSMD1
PSMD13	PSMD4
PSMD13	SLC25A22
PSMD13	PSMA7
PSMD13	MCC
PSMD13	PSMD10
PSMD13	TNIK
RNF114	AK5
RNF114	UBE2E3
RNF114	UBE2E2
RNF114	PARP11
RNF114	UBE2U
RNF114	UBE2D2
RNF114	UBE2H
RNF114	UBE2D1
RNF114	UBE2D3
RNF114	UBE2E1
RNF114	UBE2K
RNF114	UBE2D4
RNF114	UEVLD
RNF114	UBE2W
SCAND1	ZSCAN20
SCAND1	ZNF263
SCAND1	ZNF24
SCAND1	MZF1
SCAND1	ZKSCAN7
SCAND1	ZSCAN32
SCAND1	ZNF202
SCAND1	ZSCAN21
RPS28	EEF1G
RPS28	EIF1B
RPS28	KRTAP4-12
RPS28	GRB2
RPS28	PSPH
RPS28	PINX1
ZNF622	MYBL2
ZNF622	MELK
ZNF622	FOS
HSBP1	LIN54
HSBP1	CCDC53
HSBP1	RB1CC1
HSBP1	HSF1
HSBP1	HSPA4
UBA52	CD3D
UBA52	HGS
UBA52	UBE2O
UBA52	ARRB2
UBA52	POLI
UBA52	SMAD4
UBA52	TNFRSF1A
UBA52	ACVR1
UBA52	BMPR1B
UBA52	HERC3
UBA52	SMAD2
UBA52	LAPTM5
UBA52	TGFBR1
UBA52	FSHR
UBA52	DNAJB2
UBA52	TSG101
UBA52	MAP3K3
UBA52	SMAD1
UBA52	RNF11
UBA52	SMURF1
UBA52	ARRB1
UBA52	SLC2A4
UBA52	KHDRBS1
UBA52	VPS28
UBA52	SQSTM1
PSMB4	IKBKE
PSMB4	NME1-NME2
PSMB4	HLA-B
PSMB4	MYC
PSMB4	SMAD1
PSMB4	NME2
PSMB4	PLK1
PSMB4	TRAF6
PSMB4	PSMA1
PSMB4	HLA-C
PSMB4	SLX4
PSMB4	UCHL5
PSMB4	H2AFX
NR4A2	RARA
NR4A2	ANP32E
NR4A2	VHL
NR4A2	GTF2I
NR4A2	CDKN1C
NR4A2	COPS5
NR4A2	ZCCHC17
NR4A2	RPS6KA1
NR4A2	NDUFS5
NR4A2	RARB
NR4A2	OPA1
NR4A2	TCEAL5
NR4A2	RXRB
NR4A2	FDX1
NR4A2	RAN
NR4A2	CISD1
NR4A2	SUGP2
NR4A2	ZNF41
NR4A2	PIAS4
NR4A2	RXRA
NR4A2	BAZ1B
NR4A2	EIF3A
NR4A2	NEFM
IER5	PPP2R2B
HIST1H1C	NASP
HIST1H1C	ARRB1
HIST1H1C	F10
HIST1H1C	TOP1
HIST1H1C	ARRB2
HIST1H1C	RELA
HIST1H1C	MAPK13
TTC1	GNA15
TTC1	GNAI2
TTC1	SH3BP4
TTC1	ACY1
TTC1	GNAS
TTC1	HSPA4
TTC1	CRY2
TTC1	HRAS
TTC1	TGFBR1
TTC1	GNAQ
FKBP4	FKBP1A
FKBP4	FES
FKBP4	CSNK2A1
FKBP4	ATG101
FKBP4	GLMN
FKBP4	ESR1
FKBP4	PHYH
FKBP4	SMURF2
FKBP4	GBAS
FKBP4	SH3GLB2
FKBP4	GABARAP
FKBP4	PRKAG1
FKBP4	PIK3C2A
FKBP4	ACVR1
FKBP4	SAE1
FKBP4	NR3C1
FKBP4	LOXHD1
FKBP4	EGFR
FKBP4	IRF4
FKBP4	SH3BP4
FKBP4	DDA1
FKBP4	ATOX1
FKBP4	HSF1
FKBP4	FOXO3
FKBP4	PRKAG2
FKBP4	UBA5
FKBP4	PTPN2
TOM1	ZFYVE16
TOM1	TOLLIP
TOM1	EEA1
TOM1	CLTC
TOM1	IL1R1
NOS3	GUCY1B3
NOS3	NOSTRIN
NOS3	BDKRB2
NOS3	CAV1
NOS3	CALM3
NOS3	EDNRB
NOS3	CALM2
NOS3	PPP2R5A
NOS3	SP1
NOS3	AKT1
NOS3	CALM1
NOS3	NMT1
NOS3	NOSIP
NOS3	BDNF
NOS3	AGTR1
SOD1	HOXB2
SOD1	BCL2
SOD1	SMAD2
SOD1	UBC
SOD1	EEF1D
SOD1	SSR4
SOD1	CCS
SOD1	DNAJB1
SOD1	KARS
SOD1	HECW1
SOD1	RNF19A
SOD1	PPP3CA
SOD1	PARK7
SHFM1	PCID2
SHFM1	BRCA2
[truncated: 9,448 more rows]
