# Supplementary material for: Integrated transcriptome and in vitro analysis revealed anti-proliferative effect of citral in human stomach cancer through apoptosis
Source: Sci Rep. 2019 Mar 19;9:4883. doi: 10.1038/s41598-019-41406-8 (PMC6425008; doi:10.1038/s41598-019-41406-8)
Supplement: Supplementary file 3 — Supplementary Info [file 41598_2019_41406_MOESM3_ESM.xlsx]

## Sheet: Interaction data
Name	interacting partners
STIP1	HSP90AA1; HSPA1A;
HSP90AA1	STIP1; AHSA1; HSPA8; NOS3; HSPA1A; ST13; NR3C2;
PSMC1	PSMD2; PSMD13; PSMC2; TNFRSF10D; PSMD6; PSMC4;
UBB	DUSP1; HSPA8;
BRF2	HSPB1;
FTL
DEDD2
HSPB8	HSPB1; BAG3;
CLTB
CACYBP
PSMA2	PSMD6; BCAR3; PSMB5; PSMB7; PSMB4; PSMB6;
UBE2L3
HSPA1A	STIP1; HSP90AA1; ST13; HSPA8; BAG3; TTC1; HSBP1; DNAJB1;
PSMC2	PSMC1; PSMD2; PSMC4; PSMD6; PSMD13;
PSMD2	PSMC1; PSMC2; BCAR3; PSMD13; HMOX1; PSMC4; PSMD6;
PSMB5	PSMA2; PSMD6; POMP; PSMB7;
LIN37
DDX39A
EXOSC4
MT2A
PSMD6	PSMC1; PSMA2; PSMC2; PSMD2; PSMB5; PSMD13; HSPB1; PSMB7; PSMC4;
HSPA8	HSP90AA1; UBB; HSPA1A; DNAJB1; DNAJA1; BAG3; HSPH1;
CLN3
CLU
PLCG2
NDUFA4
BAG3	HSPB8; HSPA1A; HSPA8;
MYEOV2
AHSA1	HSP90AA1;
SIRT6
SERTAD1
DUSP1	UBB;
RPL35A
HSPA4L
TNFRSF10D	PSMC1; NUDC;
DNAJA1	HSPA8; TXN;
VPS11
HSPB1	BRF2; HSPB8; PSMD6;
NEU1
SPNS1
GEM
JOSD2
SERPINB2
RASD1
PSMC4	PSMC1; PSMC2; PSMD2; PSMD6; PSMD13;
TUBB2A
HIST2H2BE
NUDC	TNFRSF10D;
GLTSCR2
HSPA1B
ST13	HSP90AA1; HSPA1A;
TXN	DNAJA1;
BCAR3	PSMA2; PSMD2; NOSIP;
HSPH1	HSPA8;
PSMB6	PSMA2; POMP; PSMB7;
ABL2
WBP5
PLEKHB2
SNX3
PELO
PSMB7	PSMA2; PSMB5; PSMD6; PSMB6; POMP;
NR3C2	HSP90AA1; FKBP4;
IL6R
PFDN5
NSFL1C	SRP14;
ZNF165	SCAND1;
SLIRP
INSIG1
RRAGC
LYPD3
SRP14	NSFL1C;
PSMD13	PSMC1; PSMC2; PSMD2; PSMD6; PSMC4;
RNF114
SCAND1	ZNF165;
RPS28
ZNF622
HSBP1	HSPA1A;
UBA52	DNAJB2;
PSMB4	PSMA2;
NR4A2
IER5
HIST1H1C
TTC1	HSPA1A;
FKBP4	NR3C2;
TOM1
NOS3	HSP90AA1; NOSIP;
SOD1	DNAJB1;
SHFM1
CHORDC1
GADD45B
HMOX1	PSMD2; BLVRB; UFD1L;
SDHAF2
CARD6
DNAJB1	HSPA1A; HSPA8; SOD1;
TAF7
MGST1
COX6B1
UFD1L	HMOX1;
DAD1
POMP	PSMB5; PSMB6; PSMB7;
IL1RL1
NDUFB3
UBL5
GLRX
SPINK1
BRK1
RPS15
IL24
AP5Z1
TRIM16
GNPDA1
TALDO1
KRT6A
ATP6V1C1
COMMD9
RENBP
WBP2
NDUFB7
CKS2
ATP6V1F
RPS27L
SPSB1
GCLM
HIST1H2BD
AURKAIP1
DUSP10
PEPD
ZNF143
HIST1H2AC
IL1RN
GPKOW
FAM21C
HIST1H2BK
MYL6B
DUSP14
DNAJB2	UBA52;
RAB13
SURF2
COX7B
NXT2
AVPI1
TCTA
ZNF292
ATP6V0E1
BLVRB	HMOX1;
SMCR8
MFSD1
ATP6V0D1
HIST1H3D
NOSIP	BCAR3; NOS3;
DNAJB4

## Sheet: Pairs
Gene 1	Gene 2
STIP1	HSP90AA1
STIP1	HSPA1A
HSP90AA1	AHSA1
HSP90AA1	HSPA8
HSP90AA1	NOS3
HSP90AA1	HSPA1A
HSP90AA1	ST13
HSP90AA1	NR3C2
PSMC1	PSMD2
PSMC1	PSMD13
PSMC1	PSMC2
PSMC1	TNFRSF10D
PSMC1	PSMD6
PSMC1	PSMC4
UBB	DUSP1
UBB	HSPA8
BRF2	HSPB1
HSPB8	HSPB1
HSPB8	BAG3
PSMA2	PSMD6
PSMA2	BCAR3
PSMA2	PSMB5
PSMA2	PSMB7
PSMA2	PSMB4
PSMA2	PSMB6
HSPA1A	ST13
HSPA1A	HSPA8
HSPA1A	BAG3
HSPA1A	TTC1
HSPA1A	HSBP1
HSPA1A	DNAJB1
PSMC2	PSMD2
PSMC2	PSMC4
PSMC2	PSMD6
PSMC2	PSMD13
PSMD2	BCAR3
PSMD2	PSMD13
PSMD2	HMOX1
PSMD2	PSMC4
PSMD2	PSMD6
PSMB5	PSMD6
PSMB5	POMP
PSMB5	PSMB7
PSMD6	PSMD13
PSMD6	HSPB1
PSMD6	PSMB7
PSMD6	PSMC4
HSPA8	DNAJB1
HSPA8	DNAJA1
HSPA8	BAG3
HSPA8	HSPH1
TNFRSF10D	NUDC
DNAJA1	TXN
PSMC4	PSMD13
BCAR3	NOSIP
PSMB6	POMP
PSMB6	PSMB7
PSMB7	POMP
NR3C2	FKBP4
NSFL1C	SRP14
ZNF165	SCAND1
UBA52	DNAJB2
NOS3	NOSIP
SOD1	DNAJB1
HMOX1	BLVRB
HMOX1	UFD1L
