# Supplementary material for: Integrated transcriptome and in vitro analysis revealed anti-proliferative effect of citral in human stomach cancer through apoptosis
Source: Sci Rep. 2019 Mar 19;9:4883. doi: 10.1038/s41598-019-41406-8 (PMC6425008; doi:10.1038/s41598-019-41406-8)
Supplement: Supplementary file 4 — Supplementary Info [file 41598_2019_41406_MOESM4_ESM.xlsx]

## Sheet: Sheet1
Analysis: Biological process
Dataset name: Citral
Number of genes in the dataset: 199
Number of genes in the dataset (which are available in Biological process database) :192
Number of genes in background: 18124
Is analysis quantitative: No
						Corrected p-values
Biological process	No. of genes in the dataset	No. of genes in the background dataset	Percentage of genes	Fold enrichment	P-value (Hypergeometric test)	Bonferroni method	BH method	Q-value (Storey-Tibshirani method)	genes mapped (from input data set)
Biological_process unknown	40	4731	20.8333	0.798261	0.96286	1	1	1	C2orf54; IGFN1; CEP85; C17orf67; KLHL21; FBXW10; MT2A; LYPD3; WBP5; GPATCH3; FAM21A; COMMD9; TCTA; ABHD4; SRXN1; TRIM16L; MSRB1; JOSD2; FAM21C; MFSD1; SURF2; GPKOW; TMEM126A; C12orf49; AHSA1; RPS27L; POMP; SDHAF2; MYEOV2; C14orf2; LIN37; SMCR8; OSER1; FAM214A; NGDN; CHORDC1; SYF2; VPS50; BRK1; GLTSCR2;
Protein metabolism	43	1323	22.3958	3.06858	2.45663e-11	4.37279e-09	4.37279e-09	2.76414e-08	HSPA1A; HSPA1B; HSPB1; HSPA8; DNAJB1; HSPH1; DNAJB4; HSPB8; HSP90AA1; UBB; SPINK1; DNAJA1; ADAM32; CACYBP; MRPL18; SERPINB2; PSMC4; PFDN5; CLN3; PSMB7; UFD1L; PSMA2; PSMB6; RPS28; SCPEP1; PSMD6; UBA52; PSMC1; HSPA4L; DNAJB2; RPL36AL; SRP14; PSMB4; PSMD2; UBL5; RPL35A; RNF114; PSMC2; MRPL52; PSMB5; PSMD13; PEPD; UBE2L3;
Metabolism	25	1683	13.0208	1.40268	0.0527501	1	1	1	HMOX1; DHRS9; PLCG2; NOS3; GPX3; ALOXE3; GLRX; RENBP; GCLM; COA6; FKBP4; SOD1; PTGR1; NDUFB7; TXN; TALDO1; NDUFB3; NDUFA4; NEU1; BLVRB; MGST1; GNPDA1; ATP6V1F; COX6B1; COX7B;
Energy pathways	24	1633	12.5	1.38782	0.0629839	1	1	1	HMOX1; PLCG2; NOS3; GPX3; ALOXE3; GLRX; RENBP; GCLM; COA6; FKBP4; SOD1; PTGR1; NDUFB7; TXN; TALDO1; NDUFB3; NDUFA4; NEU1; BLVRB; MGST1; GNPDA1; ATP6V1F; COX6B1; COX7B;
Cell growth and/or maintenance	6	1125	3.125	0.504253	0.981845	1	1	1	KRT6A; FRMD3; MYL6B; TRIM16; CLTB; NSFL1C;
Transport	11	1215	5.72917	0.855338	0.747275	1	1	1	MT1X; TRPV3; FTL; ATP6V0D1; ATP6V0E1; NXT2; ATP6V1C1; VPS11; ATP6V0A1; ATP6V1B2; NOSIP;
Cell communication	35	3713	18.2292	0.890013	0.806454	1	1	1	RASD1; OSGIN1; GEM; IL1RN; CD68; NR3C2; NR4A2; JMJD6; GADD45B; RAB13; BCAR3; ABL2; SPSB1; AP5Z1; SHFM1; SERTAD1; AURKAIP1; DUSP10; TOM1; ST13; CARD6; PLEKHB2; AVPI1; SPNS1; PELO; NUDC; ZNF622; TNFRSF10D; DUSP14; CKS2; TTC1; DUSP1; RRAGC; STIP1; WBP2;
Signal transduction	37	3934	19.2708	0.888002	0.818133	1	1	1	PLCG2; ZFAND2A; IL1RL1; RASD1; OSGIN1; GEM; IL1RN; CD68; NR3C2; NR4A2; JMJD6; GADD45B; RAB13; BCAR3; ABL2; SPSB1; SHFM1; SERTAD1; AURKAIP1; DUSP10; TOM1; ST13; CARD6; PLEKHB2; AVPI1; SPNS1; PELO; NUDC; ZNF622; TNFRSF10D; DUSP14; CKS2; TTC1; DUSP1; RRAGC; STIP1; WBP2;
Regulation of nucleobase, nucleoside, nucleotide and nucleic acid metabolism	19	2828	9.89583	0.6345	0.992019	1	1	1	ZNF771; HIST1H3D; HIST2H2BE; HIST1H2BK; ZNF165; BRF2; HIST1H2AC; HIST1H1C; SLIRP; ZNF586; TAF7; EXOSC4; KBTBD8; IER5; SIRT6; RPS15; HSBP1; DDX39A; ZNF143;
Immune response	2	576	1.04167	0.329379	0.985547	1	1	1	CLU; IL6R;
Anti-apoptosis	1	32	0.520833	2.97828	0.289012	1	1	1	SERPINB2;
Apoptosis	4	220	2.08333	1.72041	0.20531	1	1	1	BAG3; DEDD2; IL24; DAD1;
Regulation of gene expression, epigenetic	1	66	0.520833	1.44425	0.505488	1	1	1	SCAND1;
Xenobiotic metabolism	1	6	0.520833	15.8627	0.0619106	1	1	1	MGST1;
Organogenesis	1	9	0.520833	10.581	0.0914207	1	1	1	ZNF292;
Cell-cell signaling	1	16	0.520833	5.95471	0.156735	1	1	1	AP5Z1;
Lipid metabolism	1	33	0.520833	2.88806	0.296557	1	1	1	INSIG1;
Chromosome organization and biogenesis	1	4	0.520833	23.7743	0.0417095	1	1	1	HIST1H2BD;
Transcription	1	46	0.520833	2.07205	0.387693	1	1	1	ZNF292;
Regulation of enzyme activity	1	5	0.520833	19.0289	0.0518636	1	1	1	AURKAIP1;
Intracellular signaling cascade	1	3	0.520833	31.6727	0.0314473	1	1	1	SNX3;
Protein transport	1	11	0.520833	8.65894	0.110579	1	1	1	SNX3;
