# Supplementary material for: Integrated transcriptome and in vitro analysis revealed anti-proliferative effect of citral in human stomach cancer through apoptosis
Source: Sci Rep. 2019 Mar 19;9:4883. doi: 10.1038/s41598-019-41406-8 (PMC6425008; doi:10.1038/s41598-019-41406-8)
Supplement: Supplementary file 5 — Supplementary Info [file 41598_2019_41406_MOESM5_ESM.xlsx]

## Sheet: Sheet1
Analysis: Molecular function
Dataset name: Citral
Number of genes in the dataset: 199
Number of genes in the dataset (which are available in Molecular function database) :192
Number of genes in background: 18125
Is analysis quantitative: No
						Corrected p-values
Molecular function	No. of genes in the dataset	No. of genes in the background dataset	Percentage of genes	Fold enrichment	P-value (Hypergeometric test)	Bonferroni method	BH method	Q-value (Storey-Tibshirani method)	genes mapped (from input data set)
Molecular function unknown	51	5685	26.5625	0.84699	0.937526	1	1	1	C2orf54; ZNF771; CEP85; C17orf67; CD68; KLHL21; FBXW10; MT2A; LYPD3; WBP5; GPATCH3; FAM21A; COMMD9; TCTA; CACYBP; ABHD4; SRXN1; TRIM16L; MSRB1; JOSD2; FAM21C; JMJD6; GADD45B; MFSD1; SURF2; SPSB1; GPKOW; AP5Z1; TMEM126A; C12orf49; AHSA1; RPS27L; POMP; SDHAF2; MYEOV2; PLEKHB2; AVPI1; C14orf2; LIN37; SMCR8; PELO; OSER1; FAM214A; CKS2; NGDN; CHORDC1; SYF2; VPS50; BRK1; NSFL1C; GLTSCR2;
Protease inhibitor activity	2	94	1.04167	2.01826	0.262651	1	1	1	SPINK1; SERPINB2;
Deacetylase activity	1	14	0.520833	6.80515	0.138559	1	1	1	SIRT6;
Cell adhesion molecule activity	1	356	0.520833	0.267802	0.978271	1	1	1	NDUFB7;
Ligase activity	1	112	0.520833	0.851175	0.697733	1	1	1	GCLM;
Transporter activity	6	576	3.125	0.984915	0.57423	1	1	1	MT1X; NXT2; TOM1; VPS11; ATP6V1B2; NOSIP;
ATPase activity	4	111	2.08333	3.40986	0.0304372	1	0.782645	1	ATP6V0D1; ATP6V0E1; ATP6V1C1; ATP6V1F;
Protein-tyrosine kinase activity	1	38	0.520833	2.50829	0.333091	1	1	1	ABL2;
Catalytic activity	7	532	3.64583	1.24381	0.334156	1	1	1	HMOX1; DHRS9; COA6; DUSP10; PTGR1; TXN; COX7B;
Oxidoreductase activity	7	161	3.64583	4.10979	0.00166068	0.371993	0.0929982	0.516651	NOS3; ALOXE3; GLRX; NDUFB3; NDUFA4; BLVRB; COX6B1;
Ion channel activity	1	66	0.520833	1.44433	0.505468	1	1	1	ATP6V0A1;
Hydrolase activity	1	203	0.520833	0.469633	0.886287	1	1	1	NEU1;
Isomerase activity	1	45	0.520833	2.1182	0.381104	1	1	1	FKBP4;
Receptor binding	1	129	0.520833	0.739014	0.748094	1	1	1	WBP2;
Structural molecule activity	5	269	2.60417	1.75802	0.157755	1	1	1	KRT6A; IGFN1; FRMD3; MYL6B; CLTB;
Structural constituent of cytoskeleton	1	137	0.520833	0.695863	0.768813	1	1	1	TRIM16;
Deaminase activity	1	19	0.520833	5.01526	0.183268	1	1	1	GNPDA1;
Transcription regulator activity	7	832	3.64583	0.795324	0.783522	1	1	1	DEDD2; ZNF586; SCAND1; KBTBD8; ZNF622; IER5; HSBP1;
Receptor activity	1	361	0.520833	0.264093	0.97942	1	1	1	TNFRSF10D;
Ligand-dependent nuclear receptor activity	2	35	1.04167	5.41949	0.0528659	1	1	1	NR3C2; NR4A2;
Transcription factor activity	3	842	1.5625	0.337446	0.994357	1	1	1	ZNF292; BRF2; TAF7;
Receptor signaling complex scaffold activity	7	322	3.64583	2.05496	0.0559837	1	1	1	BAG3; ST13; CARD6; SPNS1; DAD1; TTC1; STIP1;
Ubiquitin-specific protease activity	16	377	8.33333	4.0086	2.75514e-06	0.000617152	0.000308576	0.00171429	UBB; PSMC4; PSMB7; UFD1L; PSMA2; PSMB6; PSMD6; PSMC1; PSMB4; PSMD2; UBL5; RNF114; PSMC2; PSMB5; PSMD13; UBE2L3;
Ribonuclease activity	1	48	0.520833	1.98584	0.400614	1	1	1	EXOSC4;
Growth factor activity	1	110	0.520833	0.86665	0.691185	1	1	1	OSGIN1;
Protein binding	4	182	2.08333	2.07971	0.128167	1	1	1	INSIG1; SHFM1; SERTAD1; NUDC;
RNA binding	3	366	1.5625	0.776297	0.74785	1	1	1	ZFAND2A; SLIRP; SRP14;
GTPase activity	3	222	1.5625	1.27982	0.418662	1	1	1	GEM; RAB13; RRAGC;
DNA binding	8	654	4.16667	1.15612	0.390238	1	1	1	HIST1H3D; HIST2H2BE; HIST1H2BD; HIST1H2BK; ZNF165; HIST1H2AC; HIST1H1C; ZNF143;
Chaperone activity	6	126	3.125	4.50219	0.00225024	0.504054	0.100811	0.560054	HSPA1A; HSPA1B; HSPB1; HSP90AA1; PFDN5; CLN3;
Auxiliary transport protein activity	1	333	0.520833	0.286298	0.972107	1	1	1	TRPV3;
Complement activity	1	28	0.520833	3.40379	0.258005	1	1	1	CLU;
Structural constituent of ribosome	7	152	3.64583	4.35312	0.00119244	0.267107	0.0890356	0.494637	MRPL18; RPS28; UBA52; RPL36AL; RPL35A; RPS15; MRPL52;
Peptidase activity	2	58	1.04167	3.27075	0.125764	1	1	1	ADAM32; PEPD;
Heat shock protein activity	8	27	4.16667	27.9938	2.56013e-10	5.73468e-08	5.73468e-08	3.1859e-07	HSPA8; DNAJB1; HSPH1; DNAJB4; HSPB8; DNAJA1; HSPA4L; DNAJB2;
Protein tyrosine/serine/threonine phosphatase activity	2	37	1.04167	5.12662	0.0583737	1	1	1	DUSP14; DUSP1;
Guanyl-nucleotide exchange factor activity	2	112	1.04167	1.69392	0.333017	1	1	1	RASD1; BCAR3;
Phospholipase activity	1	45	0.520833	2.1182	0.381104	1	1	1	PLCG2;
Cytokine activity	2	107	1.04167	1.77307	0.313592	1	1	1	IL1RN; IL24;
Carboxypeptidase activity	1	21	0.520833	4.53785	0.200498	1	1	1	SCPEP1;
Enzyme regulator activity	1	13	0.520833	7.32822	0.129329	1	1	1	AURKAIP1;
Transmembrane receptor activity	2	52	1.04167	3.64807	0.105018	1	1	1	IL1RL1; IL6R;
Helicase activity	1	25	0.520833	3.81208	0.233881	1	1	1	DDX39A;
Storage protein	1	3	0.520833	31.6745	0.0314456	1	0.782645	1	FTL;
Racemase and epimerase activity	1	11	0.520833	8.65941	0.110573	1	1	1	RENBP;
Peroxidase activity	1	20	0.520833	4.76462	0.191928	1	1	1	GPX3;
Glutathione transferase activity	1	21	0.520833	4.53785	0.200498	1	1	1	MGST1;
Ubiquitin binding	1	9	0.520833	10.5816	0.0914158	1	1	1	UBE2L3;
Superoxide dismutase activity	1	3	0.520833	31.6745	0.0314456	1	0.782645	1	SOD1;
Transferase activity, transferring aldehyde or ketonic groups	1	3	0.520833	31.6745	0.0314456	1	0.782645	1	TALDO1;
Protein transporter activity	1	4	0.520833	23.7756	0.0417073	1	0.934243	1	SNX3;
