# Supplementary material for: Integrated transcriptome and in vitro analysis revealed anti-proliferative effect of citral in human stomach cancer through apoptosis
Source: Sci Rep. 2019 Mar 19;9:4883. doi: 10.1038/s41598-019-41406-8 (PMC6425008; doi:10.1038/s41598-019-41406-8)
Supplement: Supplementary file 6 — Supplementary Info [file 41598_2019_41406_MOESM6_ESM.xlsx]

## Sheet: Sheet1
Analysis: Cellular component
Dataset name: Citral
Number of genes in the dataset: 199
Number of genes in the dataset (which are available in Cellular component database) :169
Number of genes in background: 14553
Is analysis quantitative: No
						Corrected p-values
Cellular component	No. of genes in the dataset	No. of genes in the background dataset	Percentage of genes	Fold enrichment	P-value (Hypergeometric test)	Bonferroni method	BH method	Q-value (Storey-Tibshirani method)	genes mapped (from input data set)
Plasma membrane	20	3479	11.8343	0.495258	0.999977	1	1	1	PLCG2; HSPB1; IL1RL1; NOS3; GEM; HSPB8; TRPV3; CD68; IL6R; JMJD6; CLN3; RAB13; ATP6V0E1; SOD1; VPS11; ATP6V0A1; TNFRSF10D; NEU1; ATP6V1F; CLTB;
Integral to membrane	6	1702	3.5503	0.304055	0.999961	1	1	1	DHRS9; CD68; TCTA; MFSD1; CLN3; SNX3;
Golgi aparatus	7	897	4.14201	0.672916	0.902671	1	1	1	DNAJA1; CLN3; TAF7; ATP6V1B2; STIP1; CLTB; NSFL1C;
Nucleus	92	5847	54.4379	1.35501	0.000114861	0.0900514	0.0180103	0.11153	HSPA1A; HSPA1B; ZFAND2A; HSPB1; HSPA8; DNAJB1; NOS3; ZNF771; HSPH1; HSPB8; HIST1H3D; HSP90AA1; MT1X; DEDD2; HIST2H2BE; HIST1H2BD; CLU; UBB; MT2A; HIST1H2BK; GPATCH3; ZNF165; RENBP; DNAJA1; NR3C2; ADAM32; ZNF292; BRF2; CACYBP; FAM21C; NR4A2; SERPINB2; PSMC4; PFDN5; JMJD6; GADD45B; CLN3; PSMB7; UFD1L; BCAR3; ABL2; GPKOW; AP5Z1; SHFM1; HIST1H2AC; HIST1H1C; COA6; SLIRP; FKBP4; SOD1; ZNF586; NXT2; MYL…
Perinuclear region of cytoplasm	2	119	1.18343	1.4543	0.403211	1	1	1	HSPA1A; HSPA1B;
Ribonucleoprotein complex	3	65	1.77515	3.98682	0.0398018	1	1	1	HSPA1A; HSPA1B; HSPA8;
Nucleolus	28	1257	16.568	1.91873	0.000599163	0.469743	0.0610965	0.378344	HSPA1A; HSPA1B; HSPA8; DEDD2; HIST2H2BE; HIST1H2BD; UBB; HIST1H2BK; DNAJA1; JMJD6; GPKOW; AP5Z1; HIST1H2AC; HIST1H1C; FKBP4; TAF7; EXOSC4; RPS28; PSMC1; PELO; ZNF622; SRP14; RPL35A; SIRT6; NGDN; DDX39A; NOSIP; GLTSCR2;
Mitochondrion	21	1259	12.426	1.43694	0.0582493	1	1	1	HSPA1A; HSPA1B; HSPA8; HSP90AA1; CLU; MRPL18; PSMC4; CLN3; HIST1H1C; COA6; TMEM126A; SOD1; NDUFB7; NDUFA4; SDHAF2; ATP6V0A1; SPNS1; ATP6V1F; MRPL52; COX6B1; COX7B;
Cytosolic small ribosomal subunit	3	36	1.77515	7.19754	0.00829351	1	0.389556	1	FTL; RPS28; RPS15;
Cytosol	25	1178	14.7929	1.82812	0.00235498	1	0.167846	1	HSPA1A; HMOX1; HSPA8; BAG3; DNAJB1; NOS3; HSPH1; HSP90AA1; GLRX; SRXN1; GCLM; FTL; ABL2; SOD1; TOM1; RPS28; TXN; UBA52; SRP14; PSMD2; RPL35A; RPS15; BLVRB; PSMB5; NOSIP;
Ribosome	6	144	3.5503	3.59354	0.00670139	1	0.385444	1	RPS28; UBA52; RPS27L; RPL36AL; RPL35A; RPS15;
Membrane fraction	6	346	3.5503	1.49564	0.214884	1	1	1	HMOX1; CD68; INSIG1; CLN3; ATP6V0E1; ATP6V1F;
Cytoplasm	88	5684	52.071	1.33327	0.000379435	0.297477	0.0495795	0.307024	HSPA1A; HSPA1B; PLCG2; ZFAND2A; HSPB1; RASD1; HSPA8; BAG3; DNAJB1; NOS3; HSPH1; GEM; IL1RN; KRT6A; HSPB8; HSP90AA1; MT1X; GLRX; HIST2H2BE; CLU; UBB; MT2A; RENBP; CACYBP; GCLM; FTL; FAM21C; NR4A2; SERPINB2; PSMC4; PFDN5; CLN3; SURF2; PSMB7; UFD1L; ABL2; GPKOW; SHFM1; HIST1H1C; FKBP4; SOD1; MYL6B; PSMA2; SERTAD1; DUSP10; TOM1; TAF7; EXOSC4; AHSA1; PSMB6; PTGR1; SCPEP1; TXN; TRIM16; TALDO1; PSMC1; H…
Exosomes	59	2043	34.9112	2.48711	5.63353e-12	4.41668e-09	2.20834e-09	1.36753e-08	HSPA1A; HSPA1B; PLCG2; HSPB1; HSPA8; DNAJB1; HSPH1; IL1RN; KRT6A; HSPB8; HSP90AA1; GPX3; GLRX; HIST2H2BE; CLU; UBB; SPINK1; RENBP; DNAJA1; CACYBP; FTL; PSMC4; RAB13; ATP6V0D1; FKBP4; SOD1; MYL6B; PSMA2; TOM1; ATP6V1C1; AHSA1; PSMB6; RPS28; PTGR1; SCPEP1; TXN; UBA52; TALDO1; ST13; PLEKHB2; ATP6V0A1; SNX3; TUBB2A; PSMB4; PSMD2; RPL35A; NEU1; BLVRB; PSMC2; GNPDA1; ATP6V1F; ATP6V1B2; STIP1; PSMB5; PS…
Perinuclear region	3	131	1.77515	1.97835	0.195232	1	1	1	PLCG2; NOS3; UBE2L3;
Lysosome	39	1620	23.0769	2.07347	6.64699e-06	0.00521124	0.00173708	0.010757	HSPA1A; HSPA1B; HSPB1; HSPA8; NOS3; HSP90AA1; GLRX; CLU; UBB; COMMD9; DNAJA1; FTL; SERPINB2; PSMC4; MFSD1; CLN3; RAB13; AP5Z1; ATP6V0D1; FKBP4; SOD1; PSMA2; TOM1; ATP6V1C1; UBA52; ST13; VPS11; SNX3; SPNS1; SMCR8; PSMB4; PSMD2; NEU1; BLVRB; PSMC2; GNPDA1; ATP6V1B2; RRAGC; STIP1;
Endoplasmic reticulum	11	1104	6.50888	0.858726	0.744018	1	1	1	HSPA1A; HSPA1B; HMOX1; DNAJB1; INSIG1; CLN3; AHSA1; SPNS1; DAD1; NEU1; MGST1;
Nucleosome	3	44	1.77515	5.88919	0.0143813	1	0.512496	1	HIST2H2BE; HIST1H2AC; HIST1H1C;
Endosome	6	303	3.5503	1.70788	0.141602	1	1	1	CLN3; TOM1; VPS11; SNX3; SPNS1; ATP6V1B2;
Cell surface	2	205	1.18343	0.844231	0.691234	1	1	1	HSPB1; HSPA8;
Oligosaccharyltransferase complex	1	9	0.591716	9.65244	0.0998152	1	1	1	DAD1;
Extracellular	18	1825	10.6509	0.849746	0.803981	1	1	1	IL1RL1; OSGIN1; IL1RN; GPX3; MT1X; CLU; MT2A; SPINK1; IL6R; IL24; SERPINB2; HIST1H1C; SOD1; TAF7; SCPEP1; TXN; UBA52; PSMD2;
Extracellular region	2	442	1.18343	0.391565	0.966411	1	1	1	IL6R; SOD1;
Internal side of plasma membrane	1	8	0.591716	10.8575	0.0892329	1	1	1	GEM;
Membrane	7	350	4.14201	1.72456	0.113726	1	1	1	HMOX1; MFSD1; ATP6V0D1; TOM1; ATP6V0A1; MGST1; ATP6V1F;
PML body	1	37	0.591716	2.34986	0.35126	1	1	1	TRIM16;
Extracellular space	7	404	4.14201	1.49405	0.190649	1	1	1	HMOX1; IL1RN; HSP90AA1; GPX3; CLU; IL6R; SOD1;
Extracellular matrix	2	120	1.18343	1.44218	0.407275	1	1	1	CLU; SOD1;
Endoplasmic reticulum membrane	1	150	0.591716	0.579751	0.828159	1	1	1	INSIG1;
Ubiquitin ligase complex	1	43	0.591716	2.02205	0.395286	1	1	1	UBE2L3;
Nucleoplasm	2	449	1.18343	0.385461	0.968703	1	1	1	SIRT6; RPS15;
Nuclear speck	2	31	1.18343	5.58129	0.050038	1	1	1	HSPA1A; HSPA1B;
Centrosome	18	656	10.6509	2.36398	0.000623433	0.488772	0.0610965	0.378344	HSPA8; HSPH1; HIST1H3D; HSP90AA1; DNAJA1; CACYBP; FKBP4; TOM1; RPS28; TXN; PSMD6; PSMB4; PSMD2; RPL35A; RPS15; HSBP1; DDX39A; PSMD13;
Soluble fraction	2	180	1.18343	0.961479	0.621272	1	1	1	IL1RL1; GCLM;
Cytoskeleton	3	427	1.77515	0.606972	0.877062	1	1	1	HSPB1; CLU; ATP6V0D1;
Apical plasma membrane	1	42	0.591716	2.07018	0.38816	1	1	1	IL6R;
Cul3-RING ubiquitin ligase complex	1	9	0.591716	9.65244	0.0998152	1	1	1	KLHL21;
Intracellular	6	151	3.5503	3.42696	0.00838278	1	0.389556	1	HSPA8; IL1RN; HSPB8; FKBP4; RNF114; GLTSCR2;
Trans-Golgi network	1	31	0.591716	2.80453	0.30405	1	1	1	CLN3;
Microtubule	2	129	1.18343	1.34157	0.443223	1	1	1	HSPB1; HSP90AA1;
Caveola	2	24	1.18343	7.20849	0.0313011	1	0.908891	1	NOS3; CLN3;
Integrator complex	1	13	0.591716	6.68474	0.140936	1	1	1	SHFM1;
Vacuolar proton-transporting V-type ATPase complex	2	6	1.18343	28.798	0.00195024	1	0.152899	0.946834	ATP6V0D1; ATP6V1F;
Protein complex	1	65	0.591716	1.33777	0.532768	1	1	1	SOD1;
Spherical high-density lipoprotein particle	1	8	0.591716	10.8575	0.0892329	1	1	1	CLU;
Mitochondrial respiratory chain complex I	3	46	1.77515	5.63319	0.016209	1	0.552514	1	NDUFB7; NDUFB3; NDUFA4;
Nuclear membrane	1	78	0.591716	1.11484	0.598893	1	1	1	MGST1;
Myosin complex	1	10	0.591716	8.68816	0.110275	1	1	1	MYL6B;
Proteasome complex	10	34	5.91716	25.3436	3.51902e-12	2.75891e-09	2.20834e-09	1.36753e-08	PSMC4; PSMB7; SHFM1; PSMA2; PSMD6; PSMC1; DNAJB2; PSMB4; PSMC2; PSMB5;
Mitochondrial ribosome	1	13	0.591716	6.68474	0.140936	1	1	1	MRPL18;
Synaptic vesicle	1	24	0.591716	3.62218	0.244639	1	1	1	CLN3;
Microsome	4	156	2.36686	2.21326	0.108401	1	1	1	HMOX1; DHRS9; POMP; MGST1;
Intracellular membrane-bounded organelle	1	127	0.591716	0.684737	0.774615	1	1	1	ATP6V1B2;
Beta-catenin destruction complex	1	6	0.591716	14.4706	0.0676959	1	1	1	CACYBP;
Mitochondrial matrix	1	79	0.591716	1.10073	0.603576	1	1	1	SOD1;
HOPS complex	1	12	0.591716	7.24134	0.130834	1	1	1	VPS11;
Membrane raft	1	36	0.591716	2.41512	0.343619	1	1	1	CLN3;
Peroxisome	2	111	1.18343	1.5591	0.370256	1	1	1	SOD1; PSMD6;
MLL1 complex	1	27	0.591716	3.21986	0.270694	1	1	1	TAF7;
Golgi membrane	3	55	1.77515	4.71157	0.0259804	1	0.78341	1	NOS3; CLN3; PLEKHB2;
Brush border	1	12	0.591716	7.24134	0.130834	1	1	1	ATP6V0A1;
Integral to endoplasmic reticulum membrane	2	31	1.18343	5.58129	0.050038	1	1	1	DHRS9; CLN3;
Early endosome	4	69	2.36686	5.00349	0.00844701	1	0.389556	1	FAM21C; CLN3; TOM1; SNX3;
Unconventional myosin complex	1	7	0.591716	12.4063	0.0785269	1	1	1	MYL6B;
Transcription factor TFIID complex	1	17	0.591716	5.11278	0.180189	1	1	1	TAF7;
Signal recognition particle, endoplasmic reticulum targeting	1	6	0.591716	14.4706	0.0676959	1	1	1	SRP14;
Cytoplasmic vesicle	4	160	2.36686	2.15793	0.116029	1	1	1	DEDD2; RAB13; SOD1; NOSIP;
Muscle myosin complex	1	15	0.591716	5.79403	0.160791	1	1	1	MYL6B;
Intermediate filament	1	36	0.591716	2.41512	0.343619	1	1	1	KRT6A;
Inclusion body	3	6	1.77515	43.1253	2.99905e-05	0.0235126	0.00587814	0.0364007	HSPA1A; HSPA1B; DNAJB2;
Transcription factor TFTC complex	1	14	0.591716	6.2076	0.150921	1	1	1	TAF7;
Intracellular ferritin complex	1	2	0.591716	43.2679	0.0230914	1	0.724146	1	FTL;
Others	2	51	1.18343	3.39298	0.118325	1	1	1	RAB13; ATP6V0A1;
Neuron projection	1	12	0.591716	7.24134	0.130834	1	1	1	CLN3;
Neuronal cell body	1	8	0.591716	10.8575	0.0892329	1	1	1	SOD1;
Small ribosomal subunit	1	13	0.591716	6.68474	0.140936	1	1	1	RPS28;
Dendrite cytoplasm	1	1	0.591716	86.1074	0.0116127	1	0.433542	1	SOD1;
Interleukin-6 receptor complex	1	3	0.591716	28.8932	0.0344375	1	0.931	1	IL6R;
Tight junction	1	14	0.591716	6.2076	0.150921	1	1	1	RAB13;
Golgi stack	1	7	0.591716	12.4063	0.0785269	1	1	1	CLN3;
Proteasome regulatory particle	2	8	1.18343	21.6075	0.00358518	1	0.234232	1	PSMD2; PSMD13;
Anchored to plasma membrane	1	8	0.591716	10.8575	0.0892329	1	1	1	LYPD3;
Nuclear telomeric heterochromatin	1	2	0.591716	43.2679	0.0230914	1	0.724146	1	SIRT6;
Intermediate filament cytoskeleton	2	11	1.18343	15.7199	0.00688292	1	0.385444	1	PFDN5; PSMB4;
Acrosome	1	11	0.591716	7.89904	0.120614	1	1	1	DNAJA1;
Clathrin coat	1	3	0.591716	28.8932	0.0344375	1	0.931	1	CLTB;
Zymogen granule	2	34	1.18343	5.08897	0.0590317	1	1	1	CLU; ATP6V0A1;
WASH complex	1	7	0.591716	12.4063	0.0785269	1	1	1	FAM21C;
Proton-transporting two-sector ATPase complex	2	5	1.18343	34.5461	0.00131016	1	0.114129	0.706751	ATP6V1C1; ATP6V1F;
Proteasome core complex	1	4	0.591716	21.6879	0.0456526	1	1	1	PSMB6;
Polar microtubule	1	4	0.591716	21.6879	0.0456526	1	1	1	KLHL21;
Positive transcription elongation factor complex b	1	1	0.591716	86.1074	0.0116127	1	0.433542	1	TAF7;
Centromere	1	1	0.591716	86.1074	0.0116127	1	0.433542	1	FBXW10;
Nuclei	1	1	0.591716	86.1074	0.0116127	1	0.433542	1	MT2A;
