# Supplementary material for: Integrated transcriptome and in vitro analysis revealed anti-proliferative effect of citral in human stomach cancer through apoptosis
Source: Sci Rep. 2019 Mar 19;9:4883. doi: 10.1038/s41598-019-41406-8 (PMC6425008; doi:10.1038/s41598-019-41406-8)
Supplement: Supplementary file 7 — Supplementary Info [file 41598_2019_41406_MOESM7_ESM.xlsx]

## Sheet: Sheet1
test_id	gene_id	gene	locus	sample_1	sample_2	status	value_1	value_2	log2(fold_change)	absolute fold change	test_stat	p_value	q_value(FDR)	significant	chrom	txStart	txEnd	mrnaAcc	refFlat.name	mol	refLink.product	summary
HSPA1A	HSPA1A	HSPA1A	chr6_qbl_hap6:3076937-3079366	Control	Treated (sp20)	OK	0.411966	112.259	8.09009	272.496	7.10406	0.00845	0.6215	no	chr6//chr6_apd_hap1//chr6_cox_hap2//chr6_dbb_hap3//chr6_qbl_hap6	3068877.0//3076937.0//3098051.0//31783290.0//3292870.0	3071306.0//3079366.0//3100480.0//31785719.0//3295299.0	NM_001132421//NM_001256923//NM_001267874//NM_005345//NM_174550//NM_203322	NM_005345	mRNA	heat shock 70 kDa protein 1//heat shock 70 kDa protein 1A//heat shock 70 kDa protein 1A/1B//heat shock 70 kDa protein 1B//heat shock 70kDa protein 1A	-//This intronless gene encodes a 70kDa heat shock protein which is a member of the heat shock protein 70 family. In conjuction with other heat shock proteins, this protein stabilizes existing proteins against aggregation and mediates the folding of newly translated proteins in the cytosol and in organelles. It is also involved in the ubiquitin-proteasome pathway through interaction with the AU-r…
HSPA1B	HSPA1B	HSPA1B	chr6_qbl_hap6:3089162-3091686	Control	Treated (sp20)	OK	6.80367	974.782	7.16262	143.273	6.27312	0.00025	0.135109	no	chr6//chr6_apd_hap1//chr6_cox_hap2//chr6_dbb_hap3//chr6_qbl_hap6	3081098.0//3089162.0//3110275.0//31795511.0//3305093.0	3083618.0//3091686.0//3112789.0//31798031.0//3307616.0	NM_005346	NM_005346	mRNA	heat shock 70 kDa protein 1B	This intronless gene encodes a 70kDa heat shock protein which is a member of the heat shock protein 70 family. In conjuction with other heat shock proteins, this protein stabilizes existing proteins against aggregation and mediates the folding of newly translated proteins in the cytosol and in organelles. It is also involved in the ubiquitin-proteasome pathway through interaction with the AU-rich…
HMOX1	HMOX1	HMOX1	chr22:35777059-35790207	Control	Treated (sp20)	OK	26.6801	2710.7	6.66676	101.6	4.39156	0.00895	0.6215	no	chr22	35777059	35790207	NM_001004027//NM_001014912//NM_001132886//NM_001194969//NM_001284683//NM_001285567//NM_001286597//NM_002133//NM_205344	NM_002133	mRNA	heme oxygenase 1	-//Heme oxygenase, an essential enzyme in heme catabolism, cleaves heme to form biliverdin, which is subsequently converted to bilirubin by biliverdin reductase, and carbon monoxide, a putative neurotransmitter. Heme oxygenase activity is induced by its substrate heme and by various nonheme substances. Heme oxygenase occurs as 2 isozymes, an inducible heme oxygenase-1 and a constitutive heme oxyg…
MTRNR2L9	MTRNR2L9	MTRNR2L9	chr6:62284007-62284534	Control	Treated (sp20)	OK	133.387	11309.8	6.40581	84.7894	4.54551	0.0059	0.542718	no	chr6	62284007	62284534	NM_001190706	NM_001190706	mRNA	humanin-like 9	-
DHRS9	DHRS9	DHRS9	chr2:169923544-169952677	Control	Treated (sp20)	OK	0.298718	16.027	5.74558	53.6526	4.26698	0.01115	0.627049	no	chr2	169923544.0//169929084.0//169937616.0	169952677	NM_001142270//NM_001142271//NM_001289763//NM_174733//NM_199204	NM_001142270//NM_001142271//NM_001289763//NM_199204	mRNA	dehydrogenase/reductase SDR family member 9 isoform 1 precursor//dehydrogenase/reductase SDR family member 9 isoform 2//dehydrogenase/reductase SDR family member 9 precursor	-//This gene encodes a member of the short-chain dehydrogenases/reductases (SDR) family. The encoded protein has been identified as a moonlighting protein based on its ability to perform mechanistically distinct functions. This protein demonstrates oxidoreductase activity toward hydroxysteroids and is able to convert 3-alpha-tetrahydroprogesterone to dihydroxyprogesterone and 3-alpha-androstanedi…
MTRNR2L2	MTRNR2L2	MTRNR2L2	chr5:79922044-80172634	Control	Treated (sp20)	OK	106.919	5229.14	5.61198	48.9075	3.65175	0.00455	0.538633	no	chr5	79945818	79946854	NM_001190470	NM_001190470	mRNA	humanin-like 2	-
PLCG2	PLCG2	PLCG2	chr16:81812862-81996298	Control	Treated (sp20)	OK	0.856449	36.852	5.42723	43.0288	5.69275	5e-05	0.0414333	yes	chr16	81812862	81996298	NM_002661	NM_002661	mRNA	1-phosphatidylinositol 4,5-bisphosphate phosphodiesterase gamma-2	The protein encoded by this gene is a transmembrane signaling enzyme that catalyzes the conversion of 1-phosphatidyl-1D-myo-inositol 4,5-bisphosphate to 1D-myo-inositol 1,4,5-trisphosphate (IP3) and diacylglycerol (DAG) using calcium as a cofactor. IP3 and DAG are second messenger molecules important for transmitting signals from growth factor receptors and immune system receptors across the cell…
MTRNR2L8	MTRNR2L8	MTRNR2L8	chr11:10529433-10530723	Control	Treated (sp20)	OK	79.7893	3408.5	5.4168	42.7188	3.87763	0.01295	0.6596	no	chr11	10529433	10530723	NM_001190702//NM_001193596	NM_001190702	mRNA	humanin-like 8//humanin-like protein 8	-
ZFAND2A	ZFAND2A	ZFAND2A	chr7:1192542-1199855	Control	Treated (sp20)	OK	10.3959	431.263	5.37448	41.484	5.68074	5e-05	0.0414333	yes	chr7	1192542	1199855	NM_001083762//NM_001194857//NM_182491	NM_182491	mRNA	AN1-type zinc finger protein 2A	-
HSPB1	HSPB1	HSPB1	chr7:75931874-75933614	Control	Treated (sp20)	OK	31.6903	990.214	4.96563	31.2466	5.54609	5e-05	0.0414333	yes	chr7	75931874	75933614	NM_001003295//NM_001007518//NM_001025569//NM_001260949//NM_001283885//NM_001287309//NM_001304892//NM_001540//NM_205290	NM_001540	mRNA	heat shock protein beta-1	-//The protein encoded by this gene is induced by environmental stress and developmental changes. The encoded protein is involved in stress resistance and actin organization and translocates from the cytoplasm to the nucleus upon stress induction. Defects in this gene are a cause of Charcot-Marie-Tooth disease type 2F (CMT2F) and distal hereditary motor neuropathy (dHMN). [provided by RefSeq, Oct…
IL1RL1	IL1RL1	IL1RL1	chr2:102927961-102968497	Control	Treated (sp20)	OK	0.167753	4.80123	4.83899	28.6208	3.7639	0.0394	0.863433	no	chr2	102927961.0//102953709.0	102962560.0//102968497.0	NM_001024590//NM_001024591//NM_001132705//NM_001135300//NM_001206302//NM_001282408//NM_003856//NM_016232//NM_204275//NR_104167	NM_001282408//NM_003856//NM_016232//NR_104167	RNA//mRNA	-//interleukin-1 receptor-like 1 isoform 1 precursor//interleukin-1 receptor-like 1 isoform 2 precursor//interleukin-1 receptor-like 1 isoform 3//interleukin-1 receptor-like 1 isoform 3 precursor//interleukin-1 receptor-like 1 isoform L precursor//interleukin-1 receptor-like 1 isoform LV precursor//interleukin-1 receptor-like 1 precursor	-//The protein encoded by this gene is a member of the interleukin 1 receptor family. Studies of the similar gene in mouse suggested that this receptor can be induced by proinflammatory stimuli, and may be involved in the function of helper T cells. This gene, interleukin 1 receptor, type I (IL1R1), interleukin 1 receptor, type II (IL1R2) and interleukin 1 receptor-like 2 (IL1RL2) form a cytokine…
RASD1	RASD1	RASD1	chr17:17397752-17399709	Control	Treated (sp20)	OK	0.404545	10.0178	4.63012	24.7631	3.57245	0.0179	0.684606	no	chr17	17397752	17399709	NM_001044636//NM_001161872//NM_001199989//NM_001206261//NM_001266563//NM_016084	NM_001199989//NM_016084	mRNA	dexamethasone-induced Ras-related protein 1//dexamethasone-induced Ras-related protein 1 isoform 1 proprotein//dexamethasone-induced Ras-related protein 1 isoform 2	-//This gene encodes a member of the Ras superfamily of small GTPases and is induced by dexamethasone. The encoded protein is an activator of G-protein signaling and acts as a direct nucleotide exchange factor for Gi-Go proteins. This protein interacts with the neuronal nitric oxide adaptor protein CAPON, and a nuclear adaptor protein FE65, which interacts with the Alzheimer's disease amyloid pre…
HSPA8	HSPA8	HSPA8	chr11:122928199-122933043	Control	Treated (sp20)	OK	97.1395	2347.9	4.59517	24.1704	3.02432	0.00395	0.516826	no	chr11	122928199	122933043	NM_001081778//NM_001132311//NM_001243907//NM_001261657//NM_001286908//NM_001287293//NM_001314233//NM_001323200//NM_006597//NM_153201//NM_174345//NM_205003	NM_006597//NM_153201	mRNA	heat shock 70kDa protein 8//heat shock cognate 71 kDa protein//heat shock cognate 71 kDa protein isoform 1//heat shock cognate 71 kDa protein isoform 2	-//This gene encodes a member of the heat shock protein 70 family, which contains both heat-inducible and constitutively expressed members. This protein belongs to the latter group, which are also referred to as heat-shock cognate proteins. It functions as a chaperone, and binds to nascent polypeptides to facilitate correct folding. It also functions as an ATPase in the disassembly of clathrin-co…
BAG3	BAG3	BAG3	chr10:121410881-121437329	Control	Treated (sp20)	OK	9.93392	203.735	4.35819	20.509	4.9272	0.0001	0.0654211	no	chr10	121410881	121437329	NM_001082471//NM_001266057//NM_001305266//NM_004281//NM_120804	NM_004281	mRNA	BAG family molecular chaperone regulator 3//BCL-2-associated athanogene 3	-//BAG proteins compete with Hip for binding to the Hsc70/Hsp70 ATPase domain and promote substrate release. All the BAG proteins have an approximately 45-amino acid BAG domain near the C terminus but differ markedly in their N-terminal regions. The protein encoded by this gene contains a WW domain in the N-terminal region and a BAG domain in the C-terminal region. The BAG domains of BAG1, BAG2, …
C2orf54	C2orf54	C2orf54	chr2:241825464-241835573	Control	Treated (sp20)	OK	5.6955	116.773	4.35774	20.5027	4.6583	0.0001	0.0654211	no	chr2	241825464	241831455.0//241835573.0	NM_001085437//NM_001282921//NM_024861	NM_001085437//NM_001282921//NM_024861	mRNA	uncharacterized protein C2orf54 isoform 1//uncharacterized protein C2orf54 isoform 2//uncharacterized protein C2orf54 isoform 3	-
DNAJB1	DNAJB1	DNAJB1	chr19:14625575-14629371	Control	Treated (sp20)	OK	42.8582	785.366	4.19572	18.3248	4.23982	0.00045	0.180435	no	chr19	14625575	14628674.0//14629371.0//14640134.0	NM_001033763//NM_001244430//NM_001300914//NM_001313964//NM_006145	NM_001300914//NM_001313964//NM_006145	mRNA	dnaJ homolog subfamily B member 1//dnaJ homolog subfamily B member 1 isoform 1//dnaJ homolog subfamily B member 1 isoform 2	-//This gene encodes a member of the DnaJ or Hsp40 (heat shock protein 40 kD) family of proteins. DNAJ family members are characterized by a highly conserved amino acid stretch called the 'J-domain' and function as one of the two major classes of molecular chaperones involved in a wide range of cellular events, such as protein folding and oligomeric protein complex assembly. The encoded protein i…
NOS3	NOS3	NOS3	chr7:150688143-150721586	Control	Treated (sp20)	OK	0.30148	5.22764	4.11603	17.3399	2.50108	0.0293	0.813551	no	chr7	150688143.0//150690891.0	150701023.0//150711687.0	NM_000603//NM_001003158//NM_001082733//NM_001129901//NM_001160109//NM_001160110//NM_001160111//NM_181037//NM_214295	NM_000603//NM_001160109//NM_001160110//NM_001160111	mRNA	nitric oxide synthase, endothelial//nitric oxide synthase, endothelial isoform 1//nitric oxide synthase, endothelial isoform 2//nitric oxide synthase, endothelial isoform 3//nitric oxide synthase, endothelial isoform 4	-//Nitric oxide is a reactive free radical which acts as a biologic mediator in several processes, including neurotransmission and antimicrobial and antitumoral activities. Nitric oxide is synthesized from L-arginine by nitric oxide synthases. Variations in this gene are associated with susceptibility to coronary spasm. Multiple transcript variants encoding different isoforms have been found for …
ZNF771	ZNF771	ZNF771	chr16:30418734-30429916	Control	Treated (sp20)	OK	1.57783	26.7726	4.08474	16.968	3.28805	0.0161	0.672949	no	chr16	30418734	30429916	NM_001113729//NM_001142305//NM_016643	NM_001142305//NM_016643	mRNA	zinc finger protein 771	-
HSPH1	HSPH1	HSPH1	chr13:31709110-31736525	Control	Treated (sp20)	OK	21.8835	362.881	4.05158	16.5824	4.00235	0.00275	0.443929	no	chr13	31709110	31736158.0//31736525.0	NM_001075302//NM_001097504//NM_001133167//NM_001159698//NM_001159733//NM_001286503//NM_001286504//NM_001286505//NM_006644	NM_001286503//NM_001286504//NM_001286505//NM_006644	mRNA	heat shock protein 105 kDa//heat shock protein 105 kDa isoform 1//heat shock protein 105 kDa isoform 2//heat shock protein 105 kDa isoform 3//heat shock protein 105 kDa isoform 4	-
OSGIN1	OSGIN1	OSGIN1	chr16:83986826-83999937	Control	Treated (sp20)	OK	4.24114	66.6605	3.97431	15.7176	4.3343	0.00025	0.135109	no	chr16	83986826	83999937	NM_001077129//NM_182981	NM_182981	mRNA	oxidative stress-induced growth inhibitor 1	-//This gene encodes an oxidative stress response protein that regulates cell death. Expression of the gene is regulated by p53 and is induced by DNA damage. The protein regulates apoptosis by inducing cytochrome c release from mitochondria. It also appears to be a key regulator of both inflammatory and anti-inflammatory molecules. The loss of this protein correlates with uncontrolled cell growth…
GEM	GEM	GEM	chr8:95261484-95274547	Control	Treated (sp20)	OK	1.20967	18.6442	3.94604	15.4126	3.54529	0.00895	0.6215	no	chr8	95261484	95274547	NM_001083732//NM_001133376//NM_001276305//NM_005261//NM_127813//NM_181702//NM_201781//NM_213579	NM_005261//NM_181702	mRNA	GLABRA2 expression modulator//GTP-binding protein GEM//GTP-binding protein GEM isoform 1//GTP-binding protein GEM isoform 2	-//The protein encoded by this gene belongs to the RAD/GEM family of GTP-binding proteins. It is associated with the inner face of the plasma membrane and could play a role as a regulatory protein in receptor-mediated signal transduction. Alternative splicing occurs at this locus and two transcript variants encoding the same protein have been identified. [provided by RefSeq, Jul 2008].
DNAJB4	DNAJB4	DNAJB4	chr1:78470635-78482995	Control	Treated (sp20)	OK	3.52275	52.1715	3.88849	14.8099	4.21258	0.0003	0.143423	no	chr1	78444841.0//78445867.0//78470511.0	78483648	NM_001046503//NM_001134008//NM_001277937//NM_001287310//NM_001317099//NM_001317100//NM_001317101//NM_001317102//NM_001317103//NM_007034	NM_001317099//NM_001317100//NM_001317101//NM_001317102//NM_001317103//NM_007034	mRNA	dnaJ homolog subfamily B member 4//dnaJ homolog subfamily B member 4 isoform a//dnaJ homolog subfamily B member 4 isoform b//dnaJ homolog subfamily B member 4 isoform c//dnaJ homolog subfamily B member 4 isoform d	-//The protein encoded by this gene is a molecular chaperone, tumor suppressor, and member of the heat shock protein-40 family. The encoded protein binds the cell adhesion protein E-cadherin and targets it to the plasma membrane. This protein also binds incorrectly folded E-cadherin and targets it for endoplasmic reticulum-associated degradation. This gene is a strong tumor suppressor for colorec…
IL1RN	IL1RN	IL1RN	chr2:113875469-113891593	Control	Treated (sp20)	OK	1.16099	17.1806	3.88735	14.7982	3.20085	0.0136	0.6596	no	chr2	113875469.0//113885137.0	113891593	NM_000577//NM_001003096//NM_001082525//NM_001082770//NM_001270535//NM_001280620//NM_001283539//NM_001303218//NM_001308595//NM_001318914//NM_173841//NM_173842//NM_173843//NM_174357//NM_214262	NM_000577//NM_001318914//NM_173841//NM_173842//NM_173843	mRNA	interleukin 1 receptor antagonist//interleukin-1 receptor antagonist protein isoform 1 precursor//interleukin-1 receptor antagonist protein isoform 2//interleukin-1 receptor antagonist protein isoform 3//interleukin-1 receptor antagonist protein isoform 4//interleukin-1 receptor antagonist protein precursor	-//The protein encoded by this gene is a member of the interleukin 1 cytokine family. This protein inhibits the activities of interleukin 1, alpha (IL1A) and interleukin 1, beta (IL1B), and modulates a variety of interleukin 1 related immune and inflammatory responses. This gene and five other closely related cytokine genes form a gene cluster spanning approximately 400 kb on chromosome 2. A poly…
KRT6A	KRT6A	KRT6A	chr12:52880957-52887181	Control	Treated (sp20)	OK	1.75744	23.4149	3.73588	13.3233	3.82739	0.00335	0.49572	no	chr12	52880957	52887181	NM_001001313//NM_001083510//NM_005554	NM_005554	mRNA	keratin 6A//keratin, type II cytoskeletal 6A//keratin, type II cytoskeletal 6C	-//The protein encoded by this gene is a member of the keratin gene family. The type II cytokeratins consist of basic or neutral proteins which are arranged in pairs of heterotypic keratin chains coexpressed during differentiation of simple and stratified epithelial tissues. As many as six of this type II cytokeratin (KRT6) have been identified; the multiplicity of the genes is attributed to succ…
HSPB8	HSPB8	HSPB8	chr12:119616594-119632551	Control	Treated (sp20)	OK	36.3497	441.506	3.60242	12.1461	4.0915	0.0007	0.255912	no	chr12	119616594	119632551	NM_001003029//NM_001014955//NM_001032937//NM_001133928//NM_014365	NM_014365	mRNA	heat shock protein beta-8	-//The protein encoded by this gene belongs to the superfamily of small heat-shock proteins containing a conservative alpha-crystallin domain at the C-terminal part of the molecule. The expression of this gene in induced by estrogen in estrogen receptor-positive breast cancer cells, and this protein also functions as a chaperone in association with Bag3, a stimulator of macroautophagy. Thus, this…
HIST1H3D	HIST1H3D	HIST1H3D	chr6:26197011-26199521	Control	Treated (sp20)	OK	0.932473	11.1501	3.57985	11.9576	2.73225	0.0311	0.814424	no	chr6	26197011	26199521	NM_001193714//NM_003530	NM_003530	mRNA	histone H3.1	-//Histones are basic nuclear proteins that are responsible for the nucleosome structure of the chromosomal fiber in eukaryotes. Two molecules of each of the four core histones (H2A, H2B, H3, and H4) form an octamer, around which approximately 146 bp of DNA is wrapped in repeating units, called nucleosomes. The linker histone, H1, interacts with linker DNA between nucleosomes and functions in the…
HSP90AA1	HSP90AA1	HSP90AA1	chr14:102547074-102606086	Control	Treated (sp20)	OK	316.252	3765.81	3.57381	11.9076	4.42364	0.0022	0.411287	no	chr14	102547074	102553512.0//102606086.0	NM_001012670//NM_001017963//NM_001098572//NM_001109785//NM_001163955//NM_001195667//NM_001283939//NM_001287271//NM_001323195//NM_005348//NM_213973	NM_001017963//NM_005348	mRNA	heat shock protein 90kDa alpha (cytosolic), class A member 1//heat shock protein HSP 90-alpha//heat shock protein HSP 90-alpha isoform 1//heat shock protein HSP 90-alpha isoform 2	-//The protein encoded by this gene is an inducible molecular chaperone that functions as a homodimer. The encoded protein aids in the proper folding of specific target proteins by use of an ATPase activity that is modulated by co-chaperones. Two transcript variants encoding different isoforms have been found for this gene. [provided by RefSeq, Jan 2012].
GPX3	GPX3	GPX3	chr5:150399998-150408554	Control	Treated (sp20)	OK	4.41466	52.1868	3.56331	11.8213	3.92016	0.00115	0.317362	no	chr5	150399972	150408554	NM_001115155//NM_001115157//NM_001115158//NM_001131173//NM_001159300//NM_001163232//NM_001164454//NM_001202813//NM_001256900//NM_001270980//NM_001308655//NM_001317045//NM_001329790//NM_002084//NM_129896//NM_174077//NR_138142	NM_001329790//NM_002084	RNA//mRNA	-//glutathione peroxidase 3//glutathione peroxidase 3 isoform 1 precursor//glutathione peroxidase 3 isoform 2 precursor//glutathione peroxidase 3 precursor	-//The protein encoded by this gene belongs to the glutathione peroxidase family, members of which catalyze the reduction of organic hydroperoxides and hydrogen peroxide (H2O2) by glutathione, and thereby protect cells against oxidative damage. Several isozymes of this gene family exist in vertebrates, which vary in cellular location and substrate specificity. This isozyme is secreted, and is abu…
IGFN1	IGFN1	IGFN1	chr1:201159952-201198080	Control	Treated (sp20)	OK	0.167583	1.90522	3.50701	11.3688	3.28821	0.0026	0.442712	no	chr1	201159952	201198080	NM_001164586	NM_001164586	mRNA	immunoglobulin-like and fibronectin type III domain-containing protein 1	-
MT1X	MT1X	MT1X	chr16:56716381-56718108	Control	Treated (sp20)	OK	2.70194	30.4495	3.49435	11.2695	2.54999	0.03295	0.822427	no	chr16	56716381	56718108	NM_001301279//NM_001301313//NM_005952	NM_005952	mRNA	metallothionein-1X	-
KMT2E-AS1	KMT2E-AS1	KMT2E-AS1	chr7:104650988-104654588	Control	Treated (sp20)	OK	0.367607	3.97305	3.43401	10.8079	2.85782	0.03125	0.814424	no	chr7	104650988	104654588	NR_024586	NR_024586	RNA	-	-
RPLP0P2	RPLP0P2	RPLP0P2	chr11:61382507-61406921	Control	Treated (sp20)	OK	0.503732	5.41966	3.42747	10.759	2.84747	0.0251	0.774976	no	chr11	61382507	61406921	NR_002775	NR_002775	RNA	-	-
ALOXE3	ALOXE3	ALOXE3	chr17:7999217-8022234	Control	Treated (sp20)	OK	2.34361	23.9262	3.35179	10.2091	3.61432	0.0017	0.377339	no	chr17	7999217	8021860.0//8022234.0	NM_001165960//NM_021628	NM_001165960//NM_021628	mRNA	hydroperoxide isomerase ALOXE3 isoform 1 precursor//hydroperoxide isomerase ALOXE3 isoform 2	This gene is a member of the lipoxygenase family, which are catabolized by arachidonic acid-derived compounds. The encoded enzyme is a hydroperoxide isomerase that synthesizes a unique type of epoxy alcohol (8R-hydroxy-11R,12R-epoxyeicosa-5Z,9E,14Z-trienoic acid) from 12R-hydroperoxyeicosatetraenoic acid (12R-HPETE). This epoxy alcohol can activate the the nuclear receptor peroxisome proliferator…
CAPN10-AS1	CAPN10-AS1	CAPN10-AS1	chr2:241522166-241525733	Control	Treated (sp20)	OK	0.853749	8.64172	3.33943	10.1221	3.17542	0.00495	0.542718	no	chr2	241522166	241525733	NR_103792	NR_103792	RNA	-	-
DEDD2	DEDD2	DEDD2	chr19:42702744-42724304	Control	Treated (sp20)	OK	19.6017	196.105	3.32258	10.0045	3.84027	0.00075	0.266357	no	chr19	42702744	42721944.0//42724304.0	NM_001076017//NM_001270614//NM_001270615//NM_133328//NR_073046//NR_073047//NR_073048//NR_073049//NR_073050//NR_073051//NR_073052	NM_001270614//NM_001270615//NM_133328//NR_073046//NR_073047//NR_073048//NR_073049//NR_073050//NR_073051//NR_073052	RNA//mRNA	-//DNA-binding death effector domain-containing protein 2//DNA-binding death effector domain-containing protein 2 isoform 1//DNA-binding death effector domain-containing protein 2 isoform 2	-//This gene encodes a nuclear-localized protein containing a death effector domain (DED). The encoded protein may regulate the trafficking of caspases and other proteins into the nucleus during death receptor-induced apoptosis. Alternative splicing results in multiple transcript variants. [provided by RefSeq, Jul 2012].
CEP85	CEP85	CEP85	chr1:26560643-26605529	Control	Treated (sp20)	OK	12.5119	122.885	3.29594	9.82145	3.97292	0.00025	0.135109	no	chr1	26560643.0//26595773.0	26605301	NM_001257628//NM_001281517//NM_001281518//NM_001319944//NM_022778	NM_001281517//NM_001281518//NM_001319944//NM_022778	mRNA	centrosomal protein of 85 kDa//centrosomal protein of 85 kDa isoform 1//centrosomal protein of 85 kDa isoform 2//centrosomal protein of 85 kDa isoform 3//centrosomal protein of 85 kDa isoform 4	-//This gene encodes a protein that belongs to the centrosome-associated family of proteins. The centrosome is a subcellular organelle in the animal cell that functions as a microtubule organizing center and is involved in cell-cycle progression. Alternate splicing results in multiple transcript variants. [provided by RefSeq, Jul 2013].
TRPV3	TRPV3	TRPV3	chr17:3413795-3461289	Control	Treated (sp20)	OK	0.250549	2.43338	3.2798	9.71219	2.87086	0.02505	0.774976	no	chr17	3413795	3461289	NM_001099024//NM_001258205//NM_145068	NM_001258205//NM_145068	mRNA	transient receptor potential cation channel subfamily V member 3//transient receptor potential cation channel subfamily V member 3 isoform 1//transient receptor potential cation channel subfamily V member 3 isoform 2	-//This gene product belongs to a family of nonselective cation channels that function in a variety of processes, including temperature sensation and vasoregulation. The thermosensitive members of this family are expressed in subsets of sensory neurons that terminate in the skin, and are activated at distinct physiological temperatures. This channel is activated at temperatures between 22 and 40 …
C17orf67	C17orf67	C17orf67	chr17:54869273-54911256	Control	Treated (sp20)	OK	0.641143	6.16407	3.26517	9.61419	2.69752	0.03225	0.817763	no	chr17	54869273	54911256	NM_001085430	NM_001085430	mRNA	uncharacterized protein C17orf67 precursor	-
CD68	CD68	CD68	chr17:7482804-7485429	Control	Treated (sp20)	OK	2.21527	20.722	3.22561	9.35416	3.20817	0.00805	0.6215	no	chr17	7482804.0//7482805.0	7485429	NM_001040059//NM_001045902//NM_001099762//NM_001251//NM_001291776	NM_001040059//NM_001251	mRNA	macrosialin isoform A precursor//macrosialin isoform B precursor//macrosialin precursor	-//This gene encodes a 110-kD transmembrane glycoprotein that is highly expressed by human monocytes and tissue macrophages. It is a member of the lysosomal/endosomal-associated membrane glycoprotein (LAMP) family. The protein primarily localizes to lysosomes and endosomes with a smaller fraction circulating to the cell surface. It is a type I integral membrane protein with a heavily glycosylated…
GLRX	GLRX	GLRX	chr5:95149552-95158577	Control	Treated (sp20)	OK	2.46501	23.0457	3.22483	9.34913	2.87167	0.02145	0.733574	no	chr5	95149552	95158577	NM_001037604//NM_001118890//NM_001127288//NM_001195224//NM_001198722//NM_001243658//NM_001243659//NM_001285014//NM_002064//NM_205160//NM_214233	NM_001118890//NM_001243658//NM_001243659//NM_002064	mRNA	glutaredoxin-1	-//This gene encodes a member of the glutaredoxin family. The encoded protein is a cytoplasmic enzyme catalyzing the reversible reduction of glutathione-protein mixed disulfides. This enzyme highly contributes to the antioxidant defense system. It is crucial for several signalling pathways by controlling the S-glutathionylation status of signalling mediators. It is involved in beta-amyloid toxici…
SNHG9	SNHG9	SNHG9	chr16:2014996-2015505	Control	Treated (sp20)	OK	15.7726	144.076	3.19134	9.13458	2.57991	0.03405	0.826644	no	chr16	2014996	2015505	NR_003142	NR_003142	RNA	-	-
PRR9	PRR9	PRR9	chr1:153190059-153191793	Control	Treated (sp20)	OK	0.833619	7.57676	3.18412	9.089	2.63722	0.03395	0.825829	no	chr1	153190059	153191793	NM_001195571//NM_130245//NM_201974	NM_001195571	mRNA	proline-rich protein 9//two-component response regulator-like APRR9	-
KLHL21	KLHL21	KLHL21	chr1:6650783-6662958	Control	Treated (sp20)	OK	11.5324	104.507	3.17983	9.06203	3.72766	0.0009	0.286846	no	chr1	6650783	6662958	NM_001076811//NM_001324309//NM_014851	NM_001324309//NM_014851	mRNA	kelch-like protein 21//kelch-like protein 21 isoform 1//kelch-like protein 21 isoform 2	-
HIST2H2BE	HIST2H2BE	HIST2H2BE	chr1:149856009-149858232	Control	Treated (sp20)	OK	2.81294	24.8544	3.14335	8.83574	3.20194	0.00825	0.6215	no	chr1	149856009	149858232	NM_001099384//NM_001131764//NM_003528	NM_003528	mRNA	histone H2B type 2-E	-//Histones are basic nuclear proteins that are responsible for the nucleosome structure of the chromosomal fiber in eukaryotes. Two molecules of each of the four core histones (H2A, H2B, H3, and H4) form an octamer, around which approximately 146 bp of DNA is wrapped in repeating units, called nucleosomes. The linker histone, H1, interacts with linker DNA between nucleosomes and functions in the…
HIST1H2BD	HIST1H2BD	HIST1H2BD	chr6:26158348-26171576	Control	Treated (sp20)	OK	7.88695	69.4562	3.13856	8.80647	2.76421	0.0255	0.774976	no	chr6	26158348	26158835.0//26171576.0	NM_001046246//NM_001243656//NM_021063//NM_138720	NM_021063//NM_138720	mRNA	histone H2B type 1-D	-//Histones are basic nuclear proteins that are responsible for the nucleosome structure of the chromosomal fiber in eukaryotes. Nucleosomes consist of approximately 146 bp of DNA wrapped around a histone octamer composed of pairs of each of the four core histones (H2A, H2B, H3, and H4). The chromatin fiber is further compacted through the interaction of a linker histone, H1, with the DNA between…
CLU	CLU	CLU	chr8:27454433-27472328	Control	Treated (sp20)	OK	8.69667	75.9571	3.12665	8.73404	3.5308	0.0017	0.377339	no	chr8	27454433	27468954.0//27469268.0//27472328.0	NM_001003370//NM_001081944//NM_001082049//NM_001195474//NM_001831//NM_173902//NM_204900//NM_213971//NR_038335//NR_045494	NM_001831//NR_038335//NR_045494	RNA//mRNA	-//clusterin precursor//clusterin preproprotein	The protein encoded by this gene is a secreted chaperone that can under some stress conditions also be found in the cell cytosol. It has been suggested to be involved in several basic biological events such as cell death, tumor progression, and neurodegenerative disorders. Alternate splicing results in both coding and non-coding variants.[provided by RefSeq, May 2011].//This gene encodes a protei…
UBB	UBB	UBB	chr17:16284106-16286059	Control	Treated (sp20)	OK	253.189	2206.17	3.12326	8.71353	2.85619	0.00695	0.579789	no	chr17	16284106.0//16284110.0//16284410.0//16284603.0//16284654.0//16284778.0	16286059	NM_001009117//NM_001009202//NM_001105309//NM_001194808//NM_001281716//NM_001281717//NM_001281718//NM_001281719//NM_001281720//NM_001283983//NM_001293174//NM_001309424//NM_018955//NM_174133	NM_001281716//NM_001281717//NM_001281718//NM_001281719//NM_001281720//NM_018955	mRNA	polyubiquitin-B//polyubiquitin-B precursor	-//This gene encodes ubiquitin, one of the most conserved proteins known. Ubiquitin has a major role in targeting cellular proteins for degradation by the 26S proteosome. It is also involved in the maintenance of chromatin structure, the regulation of gene expression, and the stress response. Ubiquitin is synthesized as a precursor protein consisting of either polyubiquitin chains or a single ubi…
MIR22HG	MIR22HG	MIR22HG	chr17:1614797-1619566	Control	Treated (sp20)	OK	19.2288	162.364	3.07789	8.44379	3.22318	0.0045	0.538633	no	chr17	1614797	1619566	NR_028502//NR_028503//NR_028504//NR_028505	NR_028502//NR_028503//NR_028504//NR_028505	RNA	-	-
FBXW10	FBXW10	FBXW10	chr17:18647325-18682662	Control	Treated (sp20)	OK	0.132757	1.11603	3.07152	8.40656	2.26942	0.03535	0.838137	no	chr17	18647325	18682662	NM_001267585//NM_001267586//NR_051988	NM_001267585//NM_001267586//NR_051988	RNA//mRNA	-//F-box/WD repeat-containing protein 10 isoform 1//F-box/WD repeat-containing protein 10 isoform 2	Members of the F-box protein family, such as FBXW10, are characterized by an approximately 40-amino acid F-box motif. SCF complexes, formed by SKP1 (MIM 601434), cullin (see CUL1; MIM 603134), and F-box proteins, act as protein-ubiquitin ligases. F-box proteins interact with SKP1 through the F box, and they interact with ubiquitination targets through other protein interaction domains (Jin et al.…
MT2A	MT2A	MT2A	chr16:56642477-56643409	Control	Treated (sp20)	OK	24.3234	200.831	3.04557	8.2567	3.07817	0.0109	0.6215	no	chr16	56642477	56643409	NM_001003149//NM_001075140//NM_001133593//NM_001252594//NM_001301287//NM_005953//NM_111773	NM_005953	mRNA	metallothionein 2A//metallothionein-2	-
LYPD3	LYPD3	LYPD3	chr19:43964945-43969831	Control	Treated (sp20)	OK	3.65098	29.8694	3.03231	8.1812	3.05068	0.0107	0.6215	no	chr19	43964945	43969831	NM_001083419//NM_014400	NM_014400	mRNA	ly6/PLAUR domain-containing protein 3 precursor	-
WBP5	WBP5	WBP5	chrX:102611379-102613397	Control	Treated (sp20)	OK	22.876	182.751	2.99797	7.98877	3.34234	0.0019	0.390944	no	-	-	-	-	-	-	-	-
HCG4B	HCG4B	HCG4B	chr6_ssto_hap7:1223622-1226203	Control	Treated (sp20)	OK	0.808833	6.28998	2.95914	7.77661	2.3996	0.04525	0.897061	no	chr6//chr6_apd_hap1//chr6_cox_hap2//chr6_dbb_hap3//chr6_mann_hap4//chr6_qbl_hap6//chr6_ssto_hap7	1134223.0//1186622.0//1187015.0//1187370.0//1223622.0//1406087.0//29892368.0	1136808.0//1189199.0//1189600.0//1189952.0//1226203.0//1408672.0//29894992.0	NR_001317	NR_001317	RNA	-	-
HIST1H2BK	HIST1H2BK	HIST1H2BK	chr6:27106071-27114637	Control	Treated (sp20)	OK	22.6219	174.472	2.9472	7.71253	3.43211	0.00085	0.285554	no	chr6	27106071.0//27114139.0	27114637	NM_001260530//NM_001312653//NM_080593	NM_001312653//NM_080593	mRNA	histone H2B type 1-K	-//Histones are basic nuclear proteins that are responsible for the nucleosome structure of the chromosomal fiber in eukaryotes. Two molecules of each of the four core histones (H2A, H2B, H3, and H4) form an octamer, around which approximately 146 bp of DNA is wrapped in repeating units, called nucleosomes. The linker histone, H1, interacts with linker DNA between nucleosomes and functions in the…
RNF223	RNF223	RNF223	chr1:1007125-1009687	Control	Treated (sp20)	OK	4.38224	33.6281	2.93993	7.67372	2.82602	0.00905	0.6215	no	chr1	1007125	1009687	NM_001205252	NM_001205252	mRNA	RING finger protein 223	-
SPINK1	SPINK1	SPINK1	chr5:147204142-147218794	Control	Treated (sp20)	OK	12.4748	95.2124	2.93213	7.63238	2.89399	0.0162	0.672949	no	chr5	147204142	147218794	NM_001025348//NM_003122	NM_003122	mRNA	serine protease inhibitor Kazal-type 1 precursor	-//The protein encoded by this gene is a trypsin inhibitor, which is secreted from pancreatic acinar cells into pancreatic juice. It is thought to function in the prevention of trypsin-catalyzed premature activation of zymogens within the pancreas and the pancreatic duct. Mutations in this gene are associated with hereditary pancreatitis and tropical calcific pancreatitis. [provided by RefSeq, Oc…
GPATCH3	GPATCH3	GPATCH3	chr1:27216978-27226962	Control	Treated (sp20)	OK	3.61517	27.1487	2.90875	7.50966	3.18171	0.0036	0.5085	no	chr1	27216978	27226962	NM_001098972//NM_001134076//NM_001198540//NM_022078	NM_022078	mRNA	G patch domain-containing protein 3	-
ZNF165	ZNF165	ZNF165	chr6:28048481-28057340	Control	Treated (sp20)	OK	8.59203	63.0619	2.8757	7.33958	3.44244	0.00245	0.428923	no	chr6	28048481	28057340	NM_001191376//NM_003447	NM_003447	mRNA	zinc finger protein 165	-//This gene encodes a member of the Kruppel family of zinc finger proteins. Members of this DNA-binding protein family act as transcriptional regulators. This gene is located within a cluster of zinc finger family members. The encoded protein may play a role in spermatogenesis. [provided by RefSeq, Jul 2008]. ##Evidence-Data-START## Transcript exon combination :: U78722.1, X84801.1 [ECO:0000332]…
RENBP	RENBP	RENBP	chrX:153200721-153210232	Control	Treated (sp20)	OK	1.117	8.1546	2.86798	7.30045	2.36226	0.0478	0.913804	no	chrX	153200721	153210232	NM_001046223//NM_001168794//NM_002910//NM_213900	NM_002910	mRNA	N-acylglucosamine 2-epimerase	-//The gene product inhibits renin activity by forming a dimer with renin, a complex known as high molecular weight renin. The encoded protein contains a leucine zipper domain, which is essential for its dimerization with renin. The gene product can catalyze the interconversion of N-acetylglucosamine to N-acetylmannosamine, indicating that it is a GlcNAc 2-epimerase. Transcript variants utilizing…
FAM21A	FAM21A	FAM21A	chr10:51827647-51893269	Control	Treated (sp20)	OK	3.42804	24.919	2.86179	7.26917	3.28743	0.00225	0.411287	no	chr10	51827647	51893269	NM_001005751//NM_001012593//NM_001205767//NM_001291398//NM_001330102	NM_001005751//NM_001291398//NM_001330102	mRNA	WASH complex subunit FAM21//WASH complex subunit FAM21A isoform 1//WASH complex subunit FAM21A isoform 2//WASH complex subunit FAM21A isoform 3//WASH complex subunit FAM21C	-
COMMD9	COMMD9	COMMD9	chr11:36293841-36310999	Control	Treated (sp20)	OK	0.773838	5.62499	2.86175	7.26895	2.66519	0.011	0.6215	no	chr11	36293841	36310999	NM_001038520//NM_001101653//NM_001245259//NM_001266242//NM_001307932//NM_001307937//NM_014186	NM_001101653//NM_001307932//NM_001307937//NM_014186	mRNA	COMM domain-containing protein 9//COMM domain-containing protein 9 isoform 1//COMM domain-containing protein 9 isoform 2//COMM domain-containing protein 9 isoform 3//COMM domain-containing protein 9 isoform 4	-
DNAJA1	DNAJA1	DNAJA1	chr9:33025208-33039062	Control	Treated (sp20)	OK	60.3823	436.871	2.85501	7.23508	3.22373	0.00455	0.538633	no	chr9	33025200	33039906	NM_001012945//NM_001015637//NM_001133630//NM_001244163//NM_001245570//NM_001246534//NM_001252143//NM_001284713//NM_001287299//NM_001314039//NM_001539	NM_001314039//NM_001539	mRNA	dnaJ homolog subfamily A member 1//dnaJ homolog subfamily A member 1 isoform 1//dnaJ homolog subfamily A member 1 isoform 2	-//This gene encodes a member of the DnaJ family of proteins, which act as heat shock protein 70 cochaperones. Heat shock proteins facilitate protein folding, trafficking, prevention of aggregation, and proteolytic degradation. Members of this family are characterized by a highly conserved N-terminal J domain, a glycine/phenylalanine-rich region, four CxxCxGxG zinc finger repeats, and a C-termina…
NR3C2	NR3C2	NR3C2	chr4:148999914-149363672	Control	Treated (sp20)	OK	0.358829	2.53558	2.82095	7.06626	2.60905	0.03665	0.849924	no	chr4	148999914	149363672	NM_000901//NM_001076690//NM_001132477//NM_001159345//NM_001166104//NM_001191349//NM_001267749//NM_001279987//NM_001287313//NM_001308519	NM_000901//NM_001166104	mRNA	mineralocorticoid receptor//mineralocorticoid receptor isoform 1//mineralocorticoid receptor isoform 2	-//This gene encodes the mineralocorticoid receptor, which mediates aldosterone actions on salt and water balance within restricted target cells. The protein functions as a ligand-dependent transcription factor that binds to mineralocorticoid response elements in order to transactivate target genes. Mutations in this gene cause autosomal dominant pseudohypoaldosteronism type I, a disorder charact…
ADAM32	ADAM32	ADAM32	chr8:38965049-39142436	Control	Treated (sp20)	OK	0.349704	2.45897	2.81385	7.03158	2.27929	0.04855	0.917138	no	chr8	38965047	39142436	NM_001046250//NM_001313994//NM_145004	NM_001313994//NM_145004	mRNA	disintegrin and metalloproteinase domain-containing protein 32 isoform 1 preproprotein//disintegrin and metalloproteinase domain-containing protein 32 isoform 2//disintegrin and metalloproteinase domain-containing protein 32 precursor	-//This gene encodes a member of the disintegrin family of membrane-anchored proteins that play a role in diverse biological processes such as brain development, fertilization, tumor development and inflammation. This gene is predominantly expressed in the testis. The encoded protein undergoes proteolytic processing to generate a mature polypeptide comprised of an metalloprotease, disintegrin and…
IL6R	IL6R	IL6R	chr1:154377668-154441926	Control	Treated (sp20)	OK	2.51193	17.6581	2.81346	7.02969	3.04628	0.0038	0.515713	no	chr1	154377668	154410561.0//154441926.0	NM_000565//NM_001044675//NM_001110785//NM_001206866//NM_001267756//NM_181359//NM_214403	NM_000565//NM_001206866//NM_181359	mRNA	interleukin-6 receptor subunit alpha isoform 1 precursor//interleukin-6 receptor subunit alpha isoform 2 precursor//interleukin-6 receptor subunit alpha isoform 3 precursor//interleukin-6 receptor subunit alpha precursor	-//This gene encodes a subunit of the interleukin 6 (IL6) receptor complex. Interleukin 6 is a potent pleiotropic cytokine that regulates cell growth and differentiation and plays an important role in the immune response. The IL6 receptor is a protein complex consisting of this protein and interleukin 6 signal transducer (IL6ST/GP130/IL6-beta), a receptor subunit also shared by many other cytokin…
SNHG19	SNHG19	SNHG19	chr16:2204782-2205359	Control	Treated (sp20)	OK	17.8782	124.371	2.79838	6.95657	2.6753	0.0145	0.660201	no	chr16	2204782	2205359	NR_132114	NR_132114	RNA	-	-
ZNF292	ZNF292	ZNF292	chr6:87865268-87973406	Control	Treated (sp20)	OK	4.30665	29.9158	2.79627	6.94642	3.39952	0.00145	0.36047	no	chr6	87865268	87973406	NM_001192850//NM_015021	NM_015021	mRNA	zinc finger protein 292	-
TCTA	TCTA	TCTA	chr3:49449638-49453909	Control	Treated (sp20)	OK	3.13772	21.7898	2.79586	6.94447	2.77331	0.0176	0.684606	no	chr3	49449638	49453909	NM_001034789//NM_001132887//NM_001260695//NM_022171	NM_022171	mRNA	T-cell leukemia translocation-altered gene protein//T-cell leukemia translocation-altered gene protein homolog	-
FRMD3	FRMD3	FRMD3	chr9:85857904-86153348	Control	Treated (sp20)	OK	0.10341	0.712923	2.78537	6.89414	1.43418	0.0444	0.889285	no	chr9	85857904.0//85859538.0	85882202.0//85946876.0//86082657.0//86153348.0	NM_001046348//NM_001132757//NM_001244959//NM_001244960//NM_001244961//NM_001244962//NM_174938	NM_001244959//NM_001244960//NM_001244961//NM_001244962//NM_174938	mRNA	FERM domain-containing protein 3//FERM domain-containing protein 3 isoform 1//FERM domain-containing protein 3 isoform 2//FERM domain-containing protein 3 isoform 3//FERM domain-containing protein 3 isoform 4//FERM domain-containing protein 3 isoform 5	-//The protein encoded by this gene is a single pass membrane protein primarily found in ovaries. A similar protein in erythrocytes helps determine the shape of red blood cells, but the function of the encoded protein has not been determined. There is some evidence that this is a tumor suppressor gene, and there is also evidence linking defects in this gene to susceptibility to diabetic nephropat…
BRF2	BRF2	BRF2	chr8:37654400-37707431	Control	Treated (sp20)	OK	5.45967	37.3812	2.77543	6.84679	2.67771	0.0166	0.676338	no	chr8	37701397	37707431	NM_001015582//NM_001284122//NM_018310	NM_018310	mRNA	transcription factor IIIB 50 kDa subunit	-//This gene encodes one of the multiple subunits of the RNA polymerase III transcription factor complex required for transcription of genes with promoter elements upstream of the initiation site. The product of this gene, a TFIIB-like factor, is directly recruited to the TATA-box of polymerase III small nuclear RNA gene promoters through its interaction with the TATA-binding protein. [provided b…
CACYBP	CACYBP	CACYBP	chr1:174968570-174981163	Control	Treated (sp20)	OK	18.0606	122.75	2.76481	6.79656	3.22223	0.0026	0.442712	no	chr1	174968570.0//174968891.0	174981163	NM_001007214//NM_001034809//NM_001134082//NM_001245743//NM_001266661//NM_014412	NM_001007214//NM_014412	mRNA	calcyclin-binding protein//calcyclin-binding protein isoform 1//calcyclin-binding protein isoform 2	-//The protein encoded by this gene is a calcyclin binding protein. It may be involved in calcium-dependent ubiquitination and subsequent proteosomal degradation of target proteins. It probably serves as a molecular bridge in ubiquitin E3 complexes and participates in the ubiquitin-mediated degradation of beta-catenin. Two alternatively spliced transcript variants encoding different isoforms have…
IL24	IL24	IL24	chr1:207070787-207095378	Control	Treated (sp20)	OK	4.59029	31.0089	2.75603	6.75532	2.32199	0.042	0.879935	no	chr1	207070787	207077484	NM_001185156//NM_001185157//NM_001185158//NM_006850	NM_001185156//NM_001185157//NM_001185158//NM_006850	mRNA	interleukin-24 isoform 1 precursor//interleukin-24 isoform 3 precursor//interleukin-24 isoform 4 precursor//interleukin-24 isoform 5	This gene encodes a member of the IL10 family of cytokines. It was identified as a gene induced during terminal differentiation in melanoma cells. The protein encoded by this gene can induce apoptosis selectively in various cancer cells. Overexpression of this gene leads to elevated expression of several GADD family genes, which correlates with the induction of apoptosis. The phosphorylation of m…
ABHD4	ABHD4	ABHD4	chr14:23067146-23081265	Control	Treated (sp20)	OK	15.8668	107.076	2.75455	6.74843	3.36931	0.0021	0.411146	no	chr14	23067146	23081265	NM_001034368//NM_001260756//NM_022060	NM_022060	mRNA	abhydrolase domain-containing protein 4//protein ABHD4	-
TRAPPC2B	TRAPPC2B	TRAPPC2B	chr19:57874802-57890925	Control	Treated (sp20)	OK	19.888	132.287	2.7337	6.6516	2.66403	0.01515	0.666661	no	chr19	57874878	57876721	NR_002166	NR_002166	RNA	-	This gene has been described as a transcribed retropseudogene (or retro-xaptonuon) based on its structure which lacks most of the introns of SEDL and the detection of transcripts from this locus. Most retropseudogenes are thought to not express protein products. A protein product could potentially be encoded by this retropseudogene that would be identical to the protein product of the SEDL gene. …
SRXN1	SRXN1	SRXN1	chr20:627267-634014	Control	Treated (sp20)	OK	24.5998	159.815	2.69968	6.4966	3.23148	0.0039	0.515713	no	chr20	627267	634014	NM_001194557//NM_001205988//NM_080725	NM_080725	mRNA	sulfiredoxin-1	-
TRIM16L	TRIM16L	TRIM16L	chr17:18625401-18639431	Control	Treated (sp20)	OK	3.3293	21.5023	2.6912	6.4585	2.64315	0.02455	0.766725	no	chr17	18625401	18639431	NM_001037330	NM_001037330	mRNA	tripartite motif-containing protein 16-like protein	-
GCLM	GCLM	GCLM	chr1:94350755-94375154	Control	Treated (sp20)	OK	13.8153	88.2789	2.6758	6.38994	3.21179	0.00345	0.504512	no	chr1	94350755	94375154	NM_001007953//NM_001038143//NM_001283803//NM_001308253//NM_002061	NM_001308253//NM_002061	mRNA	glutamate--cysteine ligase regulatory subunit//glutamate--cysteine ligase regulatory subunit isoform 1//glutamate--cysteine ligase regulatory subunit isoform 2	-//Glutamate-cysteine ligase, also known as gamma-glutamylcysteine synthetase, is the first rate limiting enzyme of glutathione synthesis. The enzyme consists of two subunits, a heavy catalytic subunit and a light regulatory subunit. Gamma glutamylcysteine synthetase deficiency has been implicated in some forms of hemolytic anemia. Alternative splicing results in multiple transcript variants enco…
SNHG7	SNHG7	SNHG7	chr9:139607023-139622636	Control	Treated (sp20)	OK	20.3409	129.939	2.67538	6.38807	2.80715	0.0095	0.6215	no	chr9	139619045.0//139619683.0	139622636	NR_003672//NR_024542//NR_024543	NR_003672//NR_024542//NR_024543	RNA	-	-
FTL	FTL	FTL	chr19:49468565-49470136	Control	Treated (sp20)	OK	4014.62	25353.1	2.65883	6.31519	2.76728	0.02665	0.787817	no	chr19	49468565	49470136	NM_000146//NM_001024636//NM_001048150//NM_001101688//NM_001114540//NM_001133378//NM_001244131//NM_001261207//NM_001280630//NM_001283240//NM_001304921//NM_174792//NM_204383	NM_000146	mRNA	ferritin light chain//ferritin, light polypeptide	-//This gene encodes the light subunit of the ferritin protein. Ferritin is the major intracellular iron storage protein in prokaryotes and eukaryotes. It is composed of 24 subunits of the heavy and light ferritin chains. Variation in ferritin subunit composition may affect the rates of iron uptake and release in different tissues. A major function of ferritin is the storage of iron in a soluble …
MSRB1	MSRB1	MSRB1	chr16:1988233-1993294	Control	Treated (sp20)	OK	5.69912	35.7375	2.64863	6.2707	2.60879	0.0229	0.753034	no	chr16	1988233	1993294	NM_001034810//NM_001097460//NM_001114749//NM_001114750//NM_001114751//NM_001124012//NM_001132674//NM_001135558//NM_001170424//NM_001199820//NM_016332//NM_104245	NM_016332	mRNA	methionine-R-sulfoxide reductase B1//peptide methionine sulfoxide reductase B1	-//This gene encodes a selenoprotein, which contains a selenocysteine (Sec) residue at its active site. The selenocysteine is encoded by the UGA codon that normally signals translation termination. The 3' UTR of selenoprotein genes have a common stem-loop structure, the sec insertion sequence (SECIS), that is necessary for the recognition of UGA as a Sec codon rather than as a stop signal. This p…
JOSD2	JOSD2	JOSD2	chr19:51009253-51014612	Control	Treated (sp20)	OK	12.3368	76.7962	2.63807	6.22497	2.80811	0.01605	0.672949	no	chr19	51009253	51014416.0//51014612.0	NM_001243416//NM_001270639//NM_001270640//NM_001270641//NM_001270686//NM_138334	NM_001270639//NM_001270640//NM_001270641//NM_001270686//NM_138334	mRNA	josephin-2//josephin-2 isoform 1//josephin-2 isoform 2	-//This gene encodes a protein containing a Josephin domain. Josephin domain-containing proteins are deubiquitinating enzymes which catalyze the hydrolysis of the bond between the C-terminal glycine of the ubiquitin peptide and protein substrates. Alternatively spliced transcript variants encoding multiple isoforms have been observed for this gene. [provided by RefSeq, Jul 2012].
FAM21C	FAM21C	FAM21C	chr10:46222647-46288412	Control	Treated (sp20)	OK	2.29544	14.2444	2.63355	6.20552	2.8814	0.0061	0.542718	no	chr10	46222647	46288412	NM_001131627//NM_001169106//NM_001169107//NM_001330074//NM_015262	NM_001169106//NM_001169107//NM_001330074//NM_015262	mRNA	WASH complex subunit FAM21//WASH complex subunit FAM21C isoform 1//WASH complex subunit FAM21C isoform 2//WASH complex subunit FAM21C isoform 3//WASH complex subunit FAM21C isoform 4	-
SMIM4	SMIM4	SMIM4	chr3:52570620-52574586	Control	Treated (sp20)	OK	20.138	121.463	2.59252	6.03153	2.5237	0.027	0.787817	no	chr3	52570620	52574586	NM_001124767//NM_001302175	NM_001124767	mRNA	small integral membrane protein 4	-
MRPL18	MRPL18	MRPL18	chr6:160211491-160219461	Control	Treated (sp20)	OK	50.2496	301.954	2.58714	6.00908	3.17406	0.00335	0.49572	no	chr6	160210843.0//160210898.0//160211477.0//160211548.0	160219461	NM_001034608//NM_001265858//NM_001285279//NM_001318817//NM_014161//NR_134860//NR_134861//NR_134862//NR_134863//NR_134864//NR_134865//NR_134866	NM_001318817//NM_014161//NR_134860//NR_134861//NR_134862//NR_134863//NR_134864//NR_134865//NR_134866	RNA//mRNA	-//39S ribosomal protein L18, mitochondrial//39S ribosomal protein L18, mitochondrial isoform 1//39S ribosomal protein L18, mitochondrial isoform 2	-//This nuclear gene encodes a protein component of the larger 39S subunit of mitochondrial ribosome. This protein may also aid in the import of nuclear-encoded 5S rRNA into mitochondria. Alternative splicing results in multiple transcript variants, most of which are not predicted to encode a protein. A pseudogene of this gene is found on chromosome 16. [provided by RefSeq, Jan 2016].
NR4A2	NR4A2	NR4A2	chr2:157180943-157189287	Control	Treated (sp20)	OK	2.72211	16.2844	2.58069	5.98227	2.86632	0.01005	0.6215	no	chr2	157180943	157189287	NM_001076208//NM_001190276//NM_001266910//NM_006186	NM_006186	mRNA	nuclear receptor subfamily 4 group A member 2	-//This gene encodes a member of the steroid-thyroid hormone-retinoid receptor superfamily. The encoded protein may act as a transcription factor. Mutations in this gene have been associated with disorders related to dopaminergic dysfunction, including Parkinson disease, schizophernia, and manic depression. Misregulation of this gene may be associated with rheumatoid arthritis. Alternatively spli…
SERPINB2	SERPINB2	SERPINB2	chr18:61554938-61571124	Control	Treated (sp20)	OK	5.16369	30.8375	2.57821	5.97199	2.83457	0.00915	0.6215	no	chr18	61554938	61571124	NM_001143818//NM_001168916//NM_001171154//NM_001174115//NM_001192051//NM_001192079//NM_002575	NM_001143818//NM_002575	mRNA	plasminogen activator inhibitor 2//serpin peptidase inhibitor, clade B (ovalbumin), member 2	-
INSIG1	INSIG1	INSIG1	chr7:155089485-155101945	Control	Treated (sp20)	OK	11.3194	66.9059	2.56334	5.91073	2.98998	0.00535	0.542718	no	chr7	155089485	155101945	NM_001030966//NM_001077909//NM_001244521//NM_001286088//NM_001287692//NM_001290924//NM_005542//NM_198336//NM_198337	NM_005542//NM_198336//NM_198337	mRNA	insulin induced gene 1//insulin-induced gene 1 protein//insulin-induced gene 1 protein isoform 1//insulin-induced gene 1 protein isoform 2//insulin-induced gene 1 protein isoform 3	-//Oxysterols regulate cholesterol homeostasis through the liver X receptor (LXR)- and sterol regulatory element-binding protein (SREBP)-mediated signaling pathways. This gene is an insulin-induced gene. It encodes an endoplasmic reticulum (ER) membrane protein that plays a critical role in regulating cholesterol concentrations in cells. This protein binds to the sterol-sensing domains of SREBP c…
PSMC4	PSMC4	PSMC4	chr19:40476911-40487671	Control	Treated (sp20)	OK	73.8755	436.009	2.56119	5.90194	2.80357	0.0086	0.6215	no	chr19	40476911	40487671	NM_001035083//NM_001266336//NM_001284828//NM_006503//NM_153001	NM_006503//NM_153001	mRNA	26S protease regulatory subunit 6B//26S protease regulatory subunit 6B isoform 1//26S protease regulatory subunit 6B isoform 2	-//The 26S proteasome is a multicatalytic proteinase complex with a highly ordered structure composed of 2 complexes, a 20S core and a 19S regulator. The 20S core is composed of 4 rings of 28 non-identical subunits; 2 rings are composed of 7 alpha subunits and 2 rings are composed of 7 beta subunits. The 19S regulator is composed of a base, which contains 6 ATPase subunits and 2 non-ATPase subuni…
PFDN5	PFDN5	PFDN5	chr12:53689234-53693234	Control	Treated (sp20)	OK	69.5165	409.518	2.5585	5.89095	3.13683	0.00235	0.423341	no	chr12	53689234	53693234	NM_001132155//NM_001251949//NM_001261627//NM_002624//NM_145897//NM_174732	NM_002624//NM_145897	mRNA	prefoldin subunit 5//prefoldin subunit 5 isoform alpha//prefoldin subunit 5 isoform gamma	-//This gene encodes a member of the prefoldin alpha subunit family. The encoded protein is one of six subunits of prefoldin, a molecular chaperone complex that binds and stabilizes newly synthesized polypeptides, thereby allowing them to fold correctly. The complex, consisting of two alpha and four beta subunits, forms a double beta barrel assembly with six protruding coiled-coils. The encoded p…
JMJD6	JMJD6	JMJD6	chr17:74708913-74722881	Control	Treated (sp20)	OK	12.5498	73.6882	2.55377	5.87166	3.02102	0.00495	0.542718	no	chr17	74708913.0//74714524.0	74722881	NM_001030703//NM_001034320//NM_001081461//NM_001133081//NM_001280223//NM_015167	NM_001081461//NM_015167	mRNA	bifunctional arginine demethylase and lysyl-hydroxylase JMJD6//bifunctional arginine demethylase and lysyl-hydroxylase JMJD6 isoform 1//bifunctional arginine demethylase and lysyl-hydroxylase JMJD6 isoform 2	-//This gene encodes a nuclear protein with a JmjC domain. JmjC domain-containing proteins are predicted to function as protein hydroxylases or histone demethylases. This protein was first identified as a putative phosphatidylserine receptor involved in phagocytosis of apoptotic cells; however, subsequent studies have indicated that it does not directly function in the clearance of apoptotic cell…
LOC101927482	LOC101927482	LOC101927482	chr2:197063974-197457335	Control	Treated (sp20)	OK	1.80034	10.5369	2.54911	5.85273	2.31671	0.04825	0.913804	no	chr2	197124747	197128928	NR_110225//NR_110226	NR_110225//NR_110226	RNA	-	-
GADD45B	GADD45B	GADD45B	chr19:2476122-2478257	Control	Treated (sp20)	OK	18.7827	109.754	2.5468	5.84336	3.00485	0.00565	0.542718	no	chr19	2476122	2478257	NM_001040604//NM_001044666//NM_001245309//NM_001260874//NM_015675	NM_015675	mRNA	growth arrest and DNA damage-inducible protein GADD45 beta//growth arrest and DNA damage-inducible protein GADD45 gamma	-//This gene is a member of a group of genes whose transcript levels are increased following stressful growth arrest conditions and treatment with DNA-damaging agents. The genes in this group respond to environmental stresses by mediating activation of the p38/JNK pathway. This activation is mediated via their proteins binding and activating MTK1/MEKK4 kinase, which is an upstream activator of bo…
MFSD1	MFSD1	MFSD1	chr3:158519714-158547508	Control	Treated (sp20)	OK	6.89111	39.5567	2.52111	5.74025	2.71415	0.01245	0.647288	no	chr3	158519714	158547508	NM_001031321//NM_001075351//NM_001134013//NM_001167903//NM_001289406//NM_001289407//NM_022736//NR_110328	NM_001167903//NM_001289406//NM_001289407//NM_022736//NR_110328	RNA//mRNA	-//major facilitator superfamily domain-containing protein 1//major facilitator superfamily domain-containing protein 1 isoform 1//major facilitator superfamily domain-containing protein 1 isoform 2//major facilitator superfamily domain-containing protein 1 isoform 3//major facilitator superfamily domain-containing protein 1 isoform 4	-
CLN3	CLN3	CLN3	chr16:28477973-28503623	Control	Treated (sp20)	OK	3.00763	17.0318	2.50153	5.66286	2.25773	0.0361	0.848248	no	chr16	28477973.0//28488599.0//28488600.0	28503403.0//28503623.0	NM_000086//NM_001013417//NM_001042432//NM_001075174//NM_001113051//NM_001178185//NM_001283889//NM_001286104//NM_001286105//NM_001286109//NM_001286110	NM_000086//NM_001042432//NM_001286104//NM_001286105//NM_001286109//NM_001286110	mRNA	battenin//battenin isoform a//battenin isoform b//battenin isoform c//battenin isoform d//battenin isoform e//cyclin CLN3	-//This gene encodes a protein that is involved in lysosomal function. Mutations in this, as well as other neuronal ceroid-lipofuscinosis (CLN) genes, cause neurodegenerative diseases commonly known as Batten disease or collectively known as neuronal ceroid lipofuscinoses (NCLs). Many alternatively spliced transcript variants have been found for this gene. [provided by RefSeq, Jul 2008].
SNHG6	SNHG6	SNHG6	chr8:67782983-67837777	Control	Treated (sp20)	OK	41.131	226.288	2.45986	5.50164	2.68658	0.01605	0.672949	no	chr8	67834164	67837777	NR_002599	NR_002599	RNA	-	-
SURF2	SURF2	SURF2	chr9:136223420-136228041	Control	Treated (sp20)	OK	7.64063	41.9788	2.4579	5.49415	2.44349	0.0239	0.759084	no	chr9	136223420	136228041	NM_001045829//NM_001194794//NM_001245429//NM_001278928//NM_017503	NM_001278928//NM_017503	mRNA	surfeit locus protein 2//surfeit locus protein 2 isoform 1//surfeit locus protein 2 isoform 2	-//This gene shares a bidirectional promoter with surfeit 1 (SURF1; GeneID: 6834), which is located on the opposite strand. It encodes a conserved protein that is expressed in a variety of tissues. [provided by RefSeq, Jul 2013].
DANCR	DANCR	DANCR	chr4:53578620-53580305	Control	Treated (sp20)	OK	17.7573	96.8621	2.44752	5.45478	2.64882	0.01545	0.666661	no	chr4	53578620	53580305	NR_024031//NR_131910//NR_131911	NR_024031	RNA	-	-
PSMB7	PSMB7	PSMB7	chr9:127115743-127177752	Control	Treated (sp20)	OK	37.5209	202.066	2.42906	5.38543	2.34662	0.02545	0.774976	no	chr9	127115743	127177752	NM_001038527//NM_001097476//NM_001265663//NM_001284453//NM_001319564//NM_002799//NM_204397	NM_002799	mRNA	proteasome subunit beta type-7//proteasome subunit beta type-7 precursor	-//The proteasome is a multicatalytic proteinase complex with a highly ordered ring-shaped 20S core structure. The core structure is composed of 4 rings of 28 non-identical subunits; 2 rings are composed of 7 alpha subunits and 2 rings are composed of 7 beta subunits. Proteasomes are distributed throughout eukaryotic cells at a high concentration and cleave peptides in an ATP/ubiquitin-dependent …
UFD1L	UFD1L	UFD1L	chr22:19437463-19466738	Control	Treated (sp20)	OK	19.6878	102.867	2.38541	5.22491	2.91445	0.0047	0.540935	no	chr22	19437463	19466738	NM_001035247//NM_001075300//NM_001257731//NM_005659//NM_204301	NM_001035247//NM_005659	mRNA	ubiquitin fusion degradation protein 1 homolog//ubiquitin fusion degradation protein 1 homolog isoform A//ubiquitin fusion degradation protein 1 homolog isoform B	-//The protein encoded by this gene forms a complex with two other proteins, nuclear protein localization-4 and valosin-containing protein, and this complex is necessary for the degradation of ubiquitinated proteins. In addition, this complex controls the disassembly of the mitotic spindle and the formation of a closed nuclear envelope after mitosis. Mutations in this gene have been associated wi…
RAB13	RAB13	RAB13	chr1:153954092-153958853	Control	Treated (sp20)	OK	20.3228	105.764	2.37968	5.2042	2.87327	0.004	0.517917	no	chr1	153954092	153957842.0//153958853.0	NM_001024540//NM_001261291//NM_001272038//NM_001283194//NM_001313859//NM_002870//NR_073553	NM_001272038//NM_002870//NR_073553	RNA//mRNA	-//ras-related protein Rab-13//ras-related protein Rab-13 isoform 1//ras-related protein Rab-13 isoform 2	-//This gene is a member of the Rab family of small G proteins and plays a role in regulating membrane trafficking between trans-Golgi network (TGN) and recycling endosomes (RE). The encoded protein is involved in the assembly of tight junctions, which are components of the apical junctional complex (AJC) of epithelial cells. The AJC plays a role in forming a barrier between luminal contents and …
BCAR3	BCAR3	BCAR3	chr1:94027297-94312706	Control	Treated (sp20)	OK	3.35147	17.4222	2.37806	5.19838	2.56769	0.0163	0.672949	no	chr1	94027297.0//94027342.0	94050719.0//94079702.0//94146926.0//94147394.0//94312706.0	NM_001024483//NM_001261408//NM_001261409//NM_001261410//NM_001285086//NM_001308251//NM_003567	NM_001261408//NM_001261409//NM_001261410//NM_001308251//NM_003567	mRNA	breast cancer anti-estrogen resistance protein 3//breast cancer anti-estrogen resistance protein 3 isoform 1//breast cancer anti-estrogen resistance protein 3 isoform 2//breast cancer anti-estrogen resistance protein 3 isoform 3	-//Breast tumors are initially dependent on estrogens for growth and progression and can be inhibited by anti-estrogens such as tamoxifen. However, breast cancers progress to become anti-estrogen resistant. Breast cancer anti-estrogen resistance gene 3 was identified in the search for genes involved in the development of estrogen resistance. The gene encodes a component of intracellular signal tr…
ABL2	ABL2	ABL2	chr1:179068461-179198819	Control	Treated (sp20)	OK	7.18822	36.9801	2.36304	5.14454	2.70612	0.006	0.542718	no	chr1	179068461.0//179079715.0	179112224.0//179198819.0	NM_001136000//NM_001136001//NM_001143855//NM_001168236//NM_001168237//NM_001168238//NM_001168239//NM_005158//NM_007314	NM_001136000//NM_001136001//NM_001168236//NM_001168237//NM_001168238//NM_001168239//NM_005158//NM_007314	mRNA	Abelson tyrosine-protein kinase 2//Abelson tyrosine-protein kinase 2 isoform b//Abelson tyrosine-protein kinase 2 isoform c//Abelson tyrosine-protein kinase 2 isoform d//Abelson tyrosine-protein kinase 2 isoform e//Abelson tyrosine-protein kinase 2 isoform f//Abelson tyrosine-protein kinase 2 isoform g//Abelson tyrosine-protein kinase 2 isoform h//Abelson tyrosine-protein kinase 2 isoform i	-//This gene encodes a member of the Abelson family of nonreceptor tyrosine protein kinases. The protein is highly similar to the c-abl oncogene 1 protein, including the tyrosine kinase, SH2 and SH3 domains, and it plays a role in cytoskeletal rearrangements through its C-terminal F-actin- and microtubule-binding sequences. This gene is expressed in both normal and tumor cells, and is involved in…
SPSB1	SPSB1	SPSB1	chr1:9352940-9429590	Control	Treated (sp20)	OK	3.79475	19.4276	2.35603	5.1196	2.62776	0.01835	0.688892	no	chr1	9352940	9429590	NM_001034209//NM_001257717//NM_025106	NM_025106	mRNA	SPRY domain-containing SOCS box protein 1	-
GPKOW	GPKOW	GPKOW	chrX:48970322-48980151	Control	Treated (sp20)	OK	3.94843	20.1239	2.34956	5.09668	2.53222	0.01375	0.6596	no	chrX	48970322	48980151	NM_001193252//NM_015698	NM_015698	mRNA	G patch domain and KOW motifs-containing protein	-//This gene encodes a putative RNA-binding protein containing G-patch and KOW (Kyprides, Ouzounis, Woese) domains. The encoded protein interacts directly with protein kinase A and protein kinase X and is also found associated with the spliceosome. [provided by RefSeq, Aug 2013]. ##Evidence-Data-START## Transcript exon combination :: AB209806.1, U66359.1 [ECO:0000332] RNAseq introns :: mixed/part…
AP5Z1	AP5Z1	AP5Z1	chr7:4815261-4834026	Control	Treated (sp20)	OK	5.41392	27.2766	2.33292	5.03823	2.75031	0.0099	0.6215	no	chr7	4815261	4834026	NM_001205358//NM_001244772//NM_014855	NM_014855	mRNA	AP-5 complex subunit zeta-1	-//This gene was identified by genome-wide screen for genes involved in homologous recombination DNA double-strand break repair (HR-DSBR). The encoded protein was found in a complex with other proteins that have a role in HR-DSBR. Knockdown of this gene reduced homologous recombination, and mutations in this gene were found in patients with spastic paraplegia. It was concluded that this gene like…
SHFM1	SHFM1	SHFM1	chr7:96318078-96339203	Control	Treated (sp20)	OK	73.9355	371.235	2.32799	5.02107	2.86033	0.0057	0.542718	no	chr7	96318078	96339203	NM_001085439//NM_001085442//NM_001113317//NM_001266805//NM_006304	NM_006304	mRNA	26S proteasome complex subunit DSS1	-//The product of this gene has been localized within the split hand/split foot malformation locus SHFM1 at chromosome 7. It has been proposed to be a candidate gene for the autosomal dominant form of the heterogeneous limb developmental disorder split hand/split foot malformation type 1. In addition, it has been shown to directly interact with BRCA2. It also may play a role in the completion of …
HIST1H2AC	HIST1H2AC	HIST1H2AC	chr6:26124372-26124918	Control	Treated (sp20)	OK	8.7662	43.9181	2.32479	5.00994	2.10902	0.0371	0.853987	no	chr6	26124372	26124918	NM_001193778//NM_001205596//NM_003512	NM_003512	mRNA	histone H2A type 1-C	-//Histones are basic nuclear proteins that are responsible for the nucleosome structure of the chromosomal fiber in eukaryotes. Two molecules of each of the four core histones (H2A, H2B, H3, and H4) form an octamer, around which approximately 146 bp of DNA is wrapped in repeating units, called nucleosomes. The linker histone, H1, interacts with linker DNA between nucleosomes and functions in the…
ATP6V0D1	ATP6V0D1	ATP6V0D1	chr16:67471916-67515089	Control	Treated (sp20)	OK	15.4927	77.3773	2.32032	4.99444	2.76056	0.0109	0.6215	no	chr16	67471916	67515089	NM_001133069//NM_001293311//NM_004691//NM_174505	NM_004691	mRNA	V-type proton ATPase subunit d 1	-//This gene encodes a component of vacuolar ATPase (V-ATPase), a multisubunit enzyme that mediates acidification of eukaryotic intracellular organelles. V-ATPase dependent organelle acidification is necessary for such intracellular processes as protein sorting, zymogen activation, receptor-mediated endocytosis, and synaptic vesicle proton gradient generation. V-ATPase is composed of a cytosolic …
HIST1H1C	HIST1H1C	HIST1H1C	chr6:26055967-26056699	Control	Treated (sp20)	OK	11.1001	55.3483	2.31797	4.98629	2.24609	0.04065	0.865205	no	chr6	26055967	26056699	NM_001083425//NM_005319	NM_005319	mRNA	histone H1.2	-//Histones are basic nuclear proteins responsible for nucleosome structure of the chromosomal fiber in eukaryotes. Two molecules of each of the four core histones (H2A, H2B, H3, and H4) form an octamer, around which approximately 146 bp of DNA is wrapped in repeating units, called nucleosomes. The linker histone, H1, interacts with linker DNA between nucleosomes and functions in the compaction o…
LVCAT8	LVCAT8	LVCAT8	chr4:185505246-185546026	Control	Treated (sp20)	OK	2.85556	14.1238	2.30628	4.94607	2.04956	0.03895	0.863433	no	chr4	185505246.0//185539769.0	185546026	NR_131965//NR_131966//NR_131967	NR_131965//NR_131966//NR_131967	RNA	-	-
COA6	COA6	COA6	chr1:234508552-234519795	Control	Treated (sp20)	OK	40.2573	198.766	2.30375	4.93739	2.72887	0.0061	0.542718	no	chr1	234509182.0//234509428.0//234509446.0	234519795	NM_001012985//NM_001182751//NM_001206641//NM_001206642//NM_001206643//NM_001206644//NM_001301733	NM_001012985//NM_001206641//NM_001301733	mRNA	Coa6p//cytochrome c oxidase assembly factor 6 homolog//cytochrome c oxidase assembly factor 6 homolog isoform 1//cytochrome c oxidase assembly factor 6 homolog isoform 2//cytochrome c oxidase assembly factor 6 homolog isoform 3	-//This gene encodes a member of the cytochrome c oxidase subunit 6B family. The encoded protein associates with cytochrome c oxidase may act has an cytochrome c oxidase mitochondrial respiratory complex VI assembly factor. Mutations in this gene may be associated with fatal infantile cardiomyopathy. Alternate splicing results in multiple transcript variants. [provided by RefSeq, Sep 2014].
SLIRP	SLIRP	SLIRP	chr14:78174413-78183941	Control	Treated (sp20)	OK	98.0363	482.636	2.29955	4.92303	2.74888	0.0069	0.579507	no	chr14	78174413	78183941	NM_001037485//NM_001097472//NM_001145184//NM_001267863//NM_001267864//NM_031210//NR_052025	NM_001267863//NM_001267864//NM_031210//NR_052025	RNA//mRNA	-//SRA stem-loop-interacting RNA-binding protein, mitochondrial//SRA stem-loop-interacting RNA-binding protein, mitochondrial isoform 1 precursor//SRA stem-loop-interacting RNA-binding protein, mitochondrial isoform 2 precursor//SRA stem-loop-interacting RNA-binding protein, mitochondrial isoform 3 precursor	-//Steroid receptor RNA activator (SRA, or SRA1; MIM 603819) is a complex RNA molecule containing multiple stable stem-loop structures that functions in coactivation of nuclear receptors. SLIRP interacts with stem-loop structure-7 of SRA (STR7) and modulates nuclear receptor transactivation (Hatchell et al., 2006 [PubMed 16762838]).[supplied by OMIM, Mar 2008].
FKBP4	FKBP4	FKBP4	chr12:2904107-2914587	Control	Treated (sp20)	OK	31.0469	150.508	2.27732	4.84776	2.67839	0.0109	0.6215	no	chr12	2904107	2914587	NM_001006250//NM_001034322//NM_001082310//NM_001195337//NM_001261339//NM_002014	NM_002014	mRNA	peptidyl-prolyl cis-trans isomerase FKBP4	-//The protein encoded by this gene is a member of the immunophilin protein family, which play a role in immunoregulation and basic cellular processes involving protein folding and trafficking. This encoded protein is a cis-trans prolyl isomerase that binds to the immunosuppressants FK506 and rapamycin. It has high structural and functional similarity to FK506-binding protein 1A (FKBP1A), but unl…
TMEM126A	TMEM126A	TMEM126A	chr11:85358962-85367597	Control	Treated (sp20)	OK	13.07	63.1427	2.27236	4.83112	2.46375	0.01825	0.688892	no	chr11	85358962	85367597	NM_001037608//NM_001133899//NM_001243592//NM_001244735//NM_001261136//NM_032273	NM_001244735//NM_032273	mRNA	transmembrane protein 126A//transmembrane protein 126A isoform 1//transmembrane protein 126A isoform 2	-//The protein encoded by this gene is a mitochondrial membrane protein of unknown function. Defects in this gene are a cause of optic atrophy type 7 (OPA7). Two transcript variants encoding different isoforms have been found for this gene. [provided by RefSeq, Sep 2011].
ATP6V0E1	ATP6V0E1	ATP6V0E1	chr5:172410762-172461900	Control	Treated (sp20)	OK	100.478	478.224	2.25081	4.75949	2.70808	0.0099	0.6215	no	chr5	172410762	172461900	NM_001003128//NM_001034050//NM_001044579//NM_001097532//NM_001132177//NM_001261126//NM_003945	NM_003945	mRNA	V-type proton ATPase subunit e 1	-//This gene encodes a component of vacuolar ATPase (V-ATPase), a multisubunit enzyme that mediates acidification of eukaryotic intracellular organelles. V-ATPase dependent organelle acidification is necessary for such intracellular processes as protein sorting, zymogen activation, receptor-mediated endocytosis, and synaptic vesicle proton gradient generation. V-ATPase is composed of a cytosolic …
SOD1	SOD1	SOD1	chr21:33031934-33041243	Control	Treated (sp20)	OK	119.277	559.364	2.22947	4.68962	2.65597	0.0136	0.6596	no	chr21	33031934	33041243	NM_000454//NM_001003035//NM_001009025//NM_001032804//NM_001081826//NM_001082627//NM_001131969//NM_001145185//NM_001181762//NM_001190422//NM_001245154//NM_001248369//NM_001281545//NM_001285406//NM_001285550//NM_001286879//NM_001290973//NM_174615//NM_205064	NM_000454	mRNA	superoxide dismutase 1, soluble//superoxide dismutase SOD1//superoxide dismutase [Cu-Zn]	-//The protein encoded by this gene binds copper and zinc ions and is one of two isozymes responsible for destroying free superoxide radicals in the body. The encoded isozyme is a soluble cytoplasmic protein, acting as a homodimer to convert naturally-occuring but harmful superoxide radicals to molecular oxygen and hydrogen peroxide. The other isozyme is a mitochondrial protein. Mutations in this…
ZNF586	ZNF586	ZNF586	chr19:58281019-58291984	Control	Treated (sp20)	OK	3.71639	17.4081	2.22778	4.68414	2.38934	0.02685	0.787817	no	chr19	58281019	58291984	NM_001077426//NM_001204814//NM_017652	NM_001077426//NM_001204814//NM_017652	mRNA	zinc finger protein 586 isoform a//zinc finger protein 586 isoform b//zinc finger protein 586 isoform c	-
NXT2	NXT2	NXT2	chrX:108779009-108787927	Control	Treated (sp20)	OK	2.66534	12.4806	2.2273	4.68255	2.14326	0.04555	0.897284	no	chrX	108779009.0//108780058.0//108780346.0	108787927	NM_001006436//NM_001100353//NM_001242617//NM_001242618//NM_001265707//NM_018698	NM_001242617//NM_001242618//NM_018698	mRNA	NTF2-related export protein 2//NTF2-related export protein 2 isoform 1//NTF2-related export protein 2 isoform 2//NTF2-related export protein 2 isoform 3	-//The protein encoded by this gene contains a nuclear transport factor 2 (NTF2) domain, which plays an important role in the trafficking of macromolecules, ions, and small molecules between the cytoplasm and nucleus. This protein may also have a role in mRNA nuclear export. Alternatively spliced transcript variants encoding different isoforms have been noted for this gene. [provided by RefSeq, J…
MYL6B	MYL6B	MYL6B	chr12:56546203-56551771	Control	Treated (sp20)	OK	8.35063	38.5466	2.20665	4.61601	2.34716	0.0248	0.772214	no	chr12	56546203	56551771	NM_001075713//NM_001199629//NM_002475	NM_001199629//NM_002475	mRNA	myosin light chain 6B	-//Myosin is a hexameric ATPase cellular motor protein. It is composed of two heavy chains, two nonphosphorylatable alkali light chains, and two phosphorylatable regulatory light chains. This gene encodes a myosin alkali light chain expressed in both slow-twitch skeletal muscle and in nonmuscle tissue. Alternative splicing results in multiple transcript variants. [provided by RefSeq, Dec 2010].
PSMA2	PSMA2	PSMA2	chr7:42956461-42971805	Control	Treated (sp20)	OK	29.688	134.715	2.18196	4.53769	2.6924	0.01035	0.6215	no	chr7	42956461	42971805	NM_001012860//NM_001034662//NM_001245801//NM_001266881//NM_001283708//NM_001290585//NM_002787	NM_002787	mRNA	proteasome subunit alpha type-2	-//The proteasome is a multicatalytic proteinase complex with a highly ordered ring-shaped 20S core structure. The core structure is composed of 4 rings of 28 non-identical subunits; 2 rings are composed of 7 alpha subunits and 2 rings are composed of 7 beta subunits. Proteasomes are distributed throughout eukaryotic cells at a high concentration and cleave peptides in an ATP/ubiquitin-dependent …
SERTAD1	SERTAD1	SERTAD1	chr19:40928408-40931932	Control	Treated (sp20)	OK	43.6702	192.989	2.1438	4.41924	2.66295	0.01025	0.6215	no	chr19	40928408	40931932	NM_001040564//NM_001261264//NM_013376	NM_013376	mRNA	SERTA domain-containing protein 1	-
AURKAIP1	AURKAIP1	AURKAIP1	chr1:1309109-1310818	Control	Treated (sp20)	OK	36.9582	162.804	2.13917	4.40508	2.466	0.02195	0.739081	no	chr1	1309109.0//1309110.0	1310562.0//1310580.0//1310818.0	NM_001030872//NM_001075255//NM_001127229//NM_001127230//NM_001245852//NM_001260532//NM_001283503//NM_017900	NM_001127229//NM_001127230//NM_017900	mRNA	aurora kinase A-interacting protein	-
DUSP10	DUSP10	DUSP10	chr1:221874761-221915518	Control	Treated (sp20)	OK	4.10328	17.9312	2.12762	4.36997	2.36187	0.01975	0.713374	no	chr1	221874761	221910242.0//221915518.0	NM_001031044//NM_001034725//NM_001257695//NM_007207//NR_111939//NR_111940	NM_007207//NR_111939//NR_111940	RNA//mRNA	-//dual specificity protein phosphatase 10	-//Dual specificity protein phosphatases inactivate their target kinases by dephosphorylating both the phosphoserine/threonine and phosphotyrosine residues. They negatively regulate members of the MAP kinase superfamily, which is associated with cellular proliferation and differentiation. Different members of this family of dual specificity phosphatases show distinct substrate specificities for M…
TOM1	TOM1	TOM1	chr22:35695267-35743987	Control	Treated (sp20)	OK	3.91361	16.9018	2.1106	4.31872	2.22477	0.0483	0.913804	no	chr22	35695267.0//35695796.0	35743987	NM_001035015//NM_001135445//NM_001135729//NM_001135730//NM_001135732//NM_001180765//NM_001266163//NM_005488//NM_118299//NM_205144//NR_024194//NR_024195	NM_001135729//NM_001135730//NM_001135732//NM_005488//NR_024194//NR_024195	RNA//mRNA	-//E3 ubiquitin-protein ligase TOM1//target of Myb protein 1//target of Myb protein 1 isoform 1//target of Myb protein 1 isoform 2//target of Myb protein 1 isoform 3//target of Myb protein 1 isoform 4//tobamovirus multiplication protein 1	-//This gene was identified as a target of the v-myb oncogene. The encoded protein shares its N-terminal domain in common with proteins associated with vesicular trafficking at the endosome. It is recruited to the endosomes by its interaction with endofin. Several alternatively spliced transcript variants encoding different isoforms have been found for this gene. [provided by RefSeq, Oct 2008].
C12orf49	C12orf49	C12orf49	chr12:117151124-117175875	Control	Treated (sp20)	OK	10.9231	46.7591	2.09786	4.28075	2.60599	0.0133	0.6596	no	chr12	117151124	117175875	NM_024738	NM_024738	mRNA	UPF0454 protein C12orf49 precursor	-
TAF7	TAF7	TAF7	chr5:140698056-140700351	Control	Treated (sp20)	OK	31.9024	136.446	2.09659	4.27698	2.56755	0.01255	0.647288	no	chr5	140698056	140700351	NM_001036117//NM_001046028//NM_001132839//NM_001182734//NM_001193945//NM_001277886//NM_001285154//NM_005642//NM_104405	NM_005642	mRNA	TBP-associated factor 7//Taf7p//transcription initiation factor TFIID subunit 7//transcription initiation factor TFIID subunit 7-like	-//The intronless gene for this transcription coactivator is located between the protocadherin beta and gamma gene clusters on chromosome 5. The protein encoded by this gene is a component of the TFIID protein complex, a complex which binds to the TATA box in class II promoters and recruits RNA polymerase II and other factors. This particular subunit interacts with the largest TFIID subunit, as w…
EXOSC4	EXOSC4	EXOSC4	chr8:145133521-145135551	Control	Treated (sp20)	OK	14.2239	60.6522	2.09224	4.2641	2.29154	0.03035	0.813551	no	chr8	145133521	145135551	NM_001078086//NM_001261104//NM_019037	NM_019037	mRNA	exosome complex component RRP41	-
ATP6V1C1	ATP6V1C1	ATP6V1C1	chr8:104033247-104085285	Control	Treated (sp20)	OK	7.06088	30.0719	2.0905	4.25895	2.58585	0.01305	0.6596	no	chr8	104033247	104085285	NM_001131534//NM_001190205//NM_001260769//NM_001285055//NM_001309283//NM_001695//NM_176676	NM_001695	mRNA	V-type proton ATPase subunit C 1	-//This gene encodes a component of vacuolar ATPase (V-ATPase), a multisubunit enzyme that mediates acidification of intracellular compartments of eukaryotic cells. V-ATPase dependent acidification is necessary for such intracellular processes as protein sorting, zymogen activation, receptor-mediated endocytosis, and synaptic vesicle proton gradient generation. V-ATPase is composed of a cytosolic…
AHSA1	AHSA1	AHSA1	chr14:77924372-77935815	Control	Treated (sp20)	OK	80.7654	340.466	2.0757	4.21549	2.46554	0.0174	0.684606	no	chr14	77924219.0//77924372.0	77935815	NM_001034666//NM_001134027//NM_001245791//NM_001266884//NM_001321441//NM_012111	NM_001321441//NM_012111	mRNA	activator of 90 kDa heat shock protein ATPase homolog 1//activator of 90 kDa heat shock protein ATPase homolog 1 isoform 1//activator of 90 kDa heat shock protein ATPase homolog 1 isoform 2	-
PSMB6	PSMB6	PSMB6	chr17:4699438-4701798	Control	Treated (sp20)	OK	94.7744	397.917	2.0699	4.19857	2.50087	0.0179	0.684606	no	chr17	4699438	4701798	NM_001034369//NM_001144926//NM_001195714//NM_001270481//NM_001290596//NM_001319563//NM_002798	NM_001270481//NM_002798	mRNA	proteasome subunit beta type-6//proteasome subunit beta type-6 isoform 1 precursor//proteasome subunit beta type-6 isoform 2//proteasome subunit beta type-6 precursor	-//The proteasome is a multicatalytic proteinase complex with a highly ordered ring-shaped 20S core structure. The core structure is composed of 4 rings of 28 non-identical subunits; 2 rings are composed of 7 alpha subunits and 2 rings are composed of 7 beta subunits. Proteasomes are distributed throughout eukaryotic cells at a high concentration and cleave peptides in an ATP/ubiquitin-dependent …
RPS28	RPS28	RPS28	chr19:8386383-8387280	Control	Treated (sp20)	OK	537.318	2249.61	2.06583	4.18674	2.48081	0.0204	0.718334	no	chr19	8386383	8387280	NM_001001587//NM_001025316//NM_001031//NM_001193436//NM_001302177//NM_125810	NM_001031	mRNA	40S ribosomal protein S28//40S ribosomal protein S28-2	-//Ribosomes, the organelles that catalyze protein synthesis, consist of a small 40S subunit and a large 60S subunit. Together these subunits are composed of 4 RNA species and approximately 80 structurally distinct proteins. This gene encodes a ribosomal protein that is a component of the 40S subunit. The protein belongs to the S28E family of ribosomal proteins. It is located in the cytoplasm. As…
PTGR1	PTGR1	PTGR1	chr9:114287438-114362135	Control	Treated (sp20)	OK	21.8688	91.3264	2.06216	4.1761	2.47405	0.01825	0.688892	no	chr9	114312001.0//114325246.0	114361711.0//114362135.0	NM_001031435//NM_001035281//NM_001082702//NM_001146108//NM_001146109//NM_012212//NM_214385	NM_001146108//NM_001146109//NM_012212	mRNA	prostaglandin reductase 1//prostaglandin reductase 1 isoform 1//prostaglandin reductase 1 isoform 2	-//This gene encodes an enzyme that is involved in the inactivation of the chemotactic factor, leukotriene B4. The encoded protein specifically catalyzes the NADP+ dependent conversion of leukotriene B4 to 12-oxo-leukotriene B4. A pseudogene of this gene is found on chromosome 1. Alternative splicing results in multiple transcript variants. [provided by RefSeq, Mar 2009].
SCPEP1	SCPEP1	SCPEP1	chr17:55055467-55084129	Control	Treated (sp20)	OK	6.31708	26.3504	2.0605	4.17129	2.28312	0.0337	0.824589	no	chr17	55055467	55084129	NM_001012803//NM_001045909//NM_001261026//NM_021626	NM_021626	mRNA	retinoid-inducible serine carboxypeptidase precursor	-
NDUFB7	NDUFB7	NDUFB7	chr19:14676889-14682889	Control	Treated (sp20)	OK	31.2781	130.297	2.05858	4.16576	2.28842	0.0305	0.813552	no	chr19	14676889	14682889	NM_001071802//NM_001194515//NM_004146//NM_176660	NM_004146	mRNA	NADH dehydrogenase [ubiquinone] 1 beta subcomplex subunit 7	-//The protein encoded by this gene is a subunit of the multisubunit NADH:ubiquinone oxidoreductase (complex I). Mammalian complex I is composed of 45 different subunits. It is located at the mitochondrial inner membrane. This protein has NADH dehydrogenase activity and oxidoreductase activity. It transfers electrons from NADH to the respiratory chain. The immediate electron acceptor for the enzy…
TXN	TXN	TXN	chr9:113006091-113018920	Control	Treated (sp20)	OK	348.222	1427.73	2.03564	4.10006	2.20618	0.0308	0.814424	no	chr9	113006091	113018920	NM_001009421//NM_001042732//NM_001081813//NM_001132431//NM_001244938//NM_001245567//NM_001281553//NM_003329//NM_173968//NM_205453//NM_214313	NM_001244938//NM_003329	mRNA	thioredoxin//thioredoxin isoform 1//thioredoxin isoform 2	-//The protein encoded by this gene acts as a homodimer and is involved in many redox reactions. The encoded protein is active in the reversible S-nitrosylation of cysteines in certain proteins, which is part of the response to intracellular nitric oxide. This protein is found in the cytoplasm. Two transcript variants encoding different isoforms have been found for this gene. [provided by RefSeq,…
PSMD6	PSMD6	PSMD6	chr3:63989697-64009686	Control	Treated (sp20)	OK	39.9798	163.607	2.03289	4.09224	2.44542	0.02545	0.774976	no	chr3	63996224	64009148.0//64009282.0//64009686.0	NM_001034649//NM_001266757//NM_001271779//NM_001271780//NM_001271781//NM_014814	NM_001271779//NM_001271780//NM_001271781//NM_014814	mRNA	26S proteasome non-ATPase regulatory subunit 6//26S proteasome non-ATPase regulatory subunit 6 isoform 1//26S proteasome non-ATPase regulatory subunit 6 isoform 2//26S proteasome non-ATPase regulatory subunit 6 isoform 3//26S proteasome non-ATPase regulatory subunit 6 isoform 4	-//This gene encodes a member of the protease subunit S10 family. The encoded protein is a subunit of the 26S proteasome which colocalizes with DNA damage foci and is involved in the ATP-dependent degradation of ubiquinated proteins. Alternative splicing results in multiple transcript variants [provided by RefSeq, Nov 2012].
UBA52	UBA52	UBA52	chr19:18682613-18688270	Control	Treated (sp20)	OK	59.1009	240.614	2.02547	4.07124	2.21529	0.0336	0.824589	no	chr19	18682539.0//18682611.0//18682683.0//18683649.0	18688270	NM_001009286//NM_001033930//NM_001076363//NM_001123354//NM_001128095//NM_001131235//NM_001195756//NM_001242453//NM_001283157//NM_001304907//NM_001321017//NM_001321018//NM_001321019//NM_001321020//NM_001321021//NM_001321022//NM_003333//NM_205075//NM_214211	NM_001033930//NM_001321017//NM_001321018//NM_001321019//NM_001321020//NM_001321021//NM_001321022//NM_003333	mRNA	60S ribosomal protein L40//ubiquitin A-52 residue ribosomal protein fusion product 1//ubiquitin-60S ribosomal protein L40//ubiquitin-60S ribosomal protein L40 isoform 1 precursor//ubiquitin-60S ribosomal protein L40 isoform 2//ubiquitin-60S ribosomal protein L40 isoform 3//ubiquitin-60S ribosomal protein L40 precursor	-//Ubiquitin is a highly conserved nuclear and cytoplasmic protein that has a major role in targeting cellular proteins for degradation by the 26S proteosome. It is also involved in the maintenance of chromatin structure, the regulation of gene expression, and the stress response. Ubiquitin is synthesized as a precursor protein consisting of either polyubiquitin chains or a single ubiquitin moiet…
TRIM16	TRIM16	TRIM16	chr17:15531279-15586193	Control	Treated (sp20)	OK	10.7387	43.6495	2.02315	4.06469	2.47313	0.01465	0.661597	no	chr17	15531279	15586193	NM_001132944//NM_006470	NM_006470	mRNA	tripartite motif-containing protein 16	-//This gene was identified as an estrogen and anti-estrogen regulated gene in epithelial cells stably expressing estrogen receptor. The protein encoded by this gene contains two B box domains and a coiled-coiled region that are characteristic of the B box zinc finger protein family. The proteins of this family have been reported to be involved in a variety of biological processes including cell …
LINC-PINT	LINC-PINT	LINC-PINT	chr7:130626518-130794675	Control	Treated (sp20)	OK	5.50646	22.3784	2.02291	4.06403	1.92226	0.03365	0.824589	no	chr7	130562320.0//130565750.0//130626518.0//130628918.0	130598069.0//130791789.0//130794675.0	NR_015431//NR_024153//NR_034120//NR_109850//NR_109851//NR_109852//NR_109853//NR_109854//NR_109855//NR_110472//NR_110473	NR_015431//NR_024153//NR_034120//NR_109850//NR_109851//NR_109852//NR_109853//NR_109854//NR_109855//NR_110472//NR_110473	RNA	-	-
TALDO1	TALDO1	TALDO1	chr11:747431-765024	Control	Treated (sp20)	OK	47.989	194.886	2.02185	4.06106	2.52031	0.01715	0.682858	no	chr11	747431	765024	NM_001031177//NM_001035283//NM_001199564//NM_001244935//NM_001284894//NM_006755	NM_006755	mRNA	transaldolase	-//Transaldolase 1 is a key enzyme of the nonoxidative pentose phosphate pathway providing ribose-5-phosphate for nucleic acid synthesis and NADPH for lipid biosynthesis. This pathway can also maintain glutathione at a reduced state and thus protect sulfhydryl groups and cellular integrity from oxygen radicals. The functional gene of transaldolase 1 is located on chromosome 11 and a pseudogene is…
PSMC1	PSMC1	PSMC1	chr14:90722893-90738966	Control	Treated (sp20)	OK	39.4656	160.093	2.02024	4.05652	2.48101	0.01595	0.672949	no	chr14	90722893.0//90724282.0	90738966.0//90738969.0	NM_001014855//NM_001244151//NM_001245312//NM_001251951//NM_001266333//NM_001284765//NM_001330212//NM_002802//NM_204958	NM_001330212//NM_002802	mRNA	26S protease regulatory subunit 4//26S protease regulatory subunit 4 isoform a//26S protease regulatory subunit 4 isoform b//proteasome (prosome, macropain) 26S subunit, ATPase, 1	-//The 26S proteasome is a multicatalytic proteinase complex with a highly ordered structure composed of 2 complexes, a 20S core and a 19S regulator. The 20S core is composed of 4 rings of 28 non-identical subunits; 2 rings are composed of 7 alpha subunits and 2 rings are composed of 7 beta subunits. The 19S regulator is composed of a base, which contains 6 ATPase subunits and 2 non-ATPase subuni…
RPS27L	RPS27L	RPS27L	chr15:63445538-63449741	Control	Treated (sp20)	OK	108.837	438.126	2.00918	4.02552	2.37742	0.0265	0.787817	no	chr15	63445538	63449741	NM_001040578//NM_001193433//NM_001277460//NM_001285141//NM_015920	NM_015920	mRNA	40S ribosomal protein S27-like	-//This gene encodes a protein sharing 96% amino acid similarity with ribosomal protein S27, which suggests the encoded protein may be a component of the 40S ribosomal subunit. [provided by RefSeq, Jul 2008]. ##Evidence-Data-START## Transcript exon combination :: BU170753.1, BG504326.1 [ECO:0000332] RNAseq introns :: single sample supports all introns SAMEA1966682, SAMEA1968189 [ECO:0000348] ##Ev…
HSPA4L	HSPA4L	HSPA4L	chr4:128703452-128754526	Control	Treated (sp20)	OK	11.6805	47.0107	2.00889	4.02472	2.49603	0.01655	0.676338	no	chr4	128702975.0//128703363.0//128704677.0	128755228	NM_001012576//NM_001317381//NM_001317382//NM_001317383//NM_014278	NM_001317381//NM_001317382//NM_001317383//NM_014278	mRNA	heat shock 70 kDa protein 4L//heat shock 70 kDa protein 4L isoform 1//heat shock 70 kDa protein 4L isoform 2//heat shock 70 kDa protein 4L isoform 3//heat shock 70 kDa protein 4L isoform 4	-//The protein encoded by this gene is heat shock inducible and may act as a chaperone. The encoded protein can protect the heat-shocked cell against the harmful effects of aggregated proteins. This gene is highly expressed in leukemia cells and may be a good target for therapeutic intervention. Several transcripts encoding different isoforms have been found for this gene. [provided by RefSeq, De…
ST13	ST13	ST13	chr22:41220538-41253012	Control	Treated (sp20)	OK	31.0133	124.376	2.00375	4.01041	2.43771	0.02035	0.718334	no	chr22	41220538	41253012	NM_001030757//NM_001101926//NM_001133649//NM_001252418//NM_001261322//NM_001278589//NM_001287303//NM_001309324//NM_003932	NM_001278589//NM_003932	mRNA	hsc70-interacting protein//hsc70-interacting protein isoform 1//hsc70-interacting protein isoform 2	-//The protein encoded by this gene is an adaptor protein that mediates the association of the heat shock proteins HSP70 and HSP90. This protein has been shown to be involved in the assembly process of glucocorticoid receptor, which requires the assistance of multiple molecular chaperones. The expression of this gene is reported to be downregulated in colorectal carcinoma tissue suggesting that i…
NDUFB3	NDUFB3	NDUFB3	chr2:201936461-201950473	Control	Treated (sp20)	OK	32.5894	130.693	2.00371	4.01029	2.32289	0.02355	0.758359	no	chr2	201936461	201950473	NM_001076783//NM_001245694//NM_001245873//NM_001257102//NM_001279717//NM_001302167//NM_002491//NM_176667	NM_001257102//NM_002491	mRNA	NADH dehydrogenase [ubiquinone] 1 beta subcomplex subunit 3	-//This gene encodes an accessory subunit of the mitochondrial membrane respiratory chain NADH dehydrogenase (Complex I) which is the first enzyme in the electron transport chain of mitochondria. This protein localizes to the inner membrane of the mitochondrion as a single-pass membrane protein. Mutations in this gene contribute to mitochondrial complex 1 deficiency. Alternative splicing results …
SELK	SELK	SELK	chr3:53919225-53925989	Control	Treated (sp20)	OK	41.0118	163.315	1.99355	3.98215	2.32998	0.03145	0.814424	no	chr3	53919225	53925989	NM_001025441//NM_001037489//NM_001044553//NM_001114877//NM_001114878//NM_001159381//NM_001168396//NM_001199761//NM_001199833//NM_001199915//NM_001200024//NM_021237	NM_021237	mRNA	selenoprotein K	-//This gene encodes a selenoprotein, which contains a selenocysteine (Sec) residue at its active site. The selenocysteine is encoded by the UGA codon that normally signals translation termination. The 3' UTR of selenoprotein genes have a common stem-loop structure, the sec insertion sequence (SECIS), that is necessary for the recognition of UGA as a Sec codon rather than as a stop signal. This s…
CARD6	CARD6	CARD6	chr5:40841409-40855456	Control	Treated (sp20)	OK	3.00483	11.954	1.99214	3.97826	2.19965	0.0399	0.863433	no	chr5	40841409	40855456	NM_001192521//NM_032587	NM_032587	mRNA	caspase recruitment domain-containing protein 6	-//This gene encodes a protein that contains a caspase recruitment domain (CARD), an antiparallel six-helical bundle that mediates homotypic protein-protein interactions. The encoded protein is a microtubule-associated protein that has been shown to interact with receptor-interacting protein kinases and positively modulate signal transduction pathways converging on activation of the inducible tra…
DNAJB2	DNAJB2	DNAJB2	chr2:220144039-220151622	Control	Treated (sp20)	OK	23.7937	94.51	1.98989	3.97206	2.28715	0.0259	0.777626	no	chr2	220144039	220151622	NM_001034592//NM_001039550//NM_001169096//NM_001266581//NM_001280413//NM_001284091//NM_006736	NM_001039550//NM_006736	mRNA	dnaJ homolog subfamily B member 2//dnaJ homolog subfamily B member 2 isoform a//dnaJ homolog subfamily B member 2 isoform b	-//This gene is almost exclusively expressed in the brain, mainly in the neuronal layers. It encodes a protein that shows sequence similarity to bacterial DnaJ protein and the yeast homologs. In bacteria, this protein is implicated in protein folding and protein complex dissociation. Alternatively spliced transcript variants encoding different isoforms have been described for this gene. [provided…
POMP	POMP	POMP	chr13:29233140-29253093	Control	Treated (sp20)	OK	61.9874	245.658	1.9866	3.96303	2.44254	0.019	0.702405	no	chr13	29233140	29253093	NM_001034376//NM_001132434//NM_001245582//NM_001251996//NM_001257806//NM_001285051//NM_015932	NM_015932	mRNA	proteasome maturation protein	-//The protein encoded by this gene is a molecular chaperone that binds 20S preproteasome components and is essential for 20S proteasome formation. The 20S proteasome is the proteolytically active component of the 26S proteasome complex. The encoded protein is degraded before the maturation of the 20S proteasome is complete. A variant in the 5' UTR of this gene has been associated with KLICK synd…
VPS11	VPS11	VPS11	chr11:118938462-118952688	Control	Treated (sp20)	OK	3.97335	15.4932	1.96321	3.89928	2.2303	0.0345	0.831076	no	chr11	118938462	118952688	NM_001076216//NM_001132789//NM_001290185//NM_021729//NM_126544	NM_001290185//NM_021729	mRNA	vacuolar protein sorting 11 protein//vacuolar protein sorting-associated protein 11 homolog//vacuolar protein sorting-associated protein 11 homolog isoform 1//vacuolar protein sorting-associated protein 11 homolog isoform 2	-//Vesicle mediated protein sorting plays an important role in segregation of intracellular molecules into distinct organelles. Genetic studies in yeast have identified more than 40 vacuolar protein sorting (VPS) genes involved in vesicle transport to vacuoles. This gene encodes the human homolog of yeast class C Vps11 protein. The mammalian class C Vps proteins are predominantly associated with …
NDUFA4	NDUFA4	NDUFA4	chr7:10971579-10979813	Control	Treated (sp20)	OK	29.3241	114.328	1.96302	3.89877	2.44274	0.0205	0.719539	no	chr7	10971579	10979813	NM_001035524//NM_001079924//NM_001097468//NM_001253776//NM_001302107//NM_002489//NM_175820	NM_002489	mRNA	cytochrome c oxidase subunit NDUFA4	-//The protein encoded by this gene belongs to the complex I 9kDa subunit family. Mammalian complex I of mitochondrial respiratory chain is composed of 45 different subunits. This protein has NADH dehydrogenase activity and oxidoreductase activity. It transfers electrons from NADH to the respiratory chain. The immediate electron acceptor for the enzyme is believed to be ubiquinone. [provided by R…
SDHAF2	SDHAF2	SDHAF2	chr11:61197596-61214239	Control	Treated (sp20)	OK	15.6361	60.8421	1.96019	3.89113	2.29625	0.0255	0.774976	no	chr11	61197596	61214239	NM_001077045//NM_001133410//NM_001193692//NM_001251854//NM_001277889//NM_001277890//NM_001283647//NM_017841	NM_017841	mRNA	succinate dehydrogenase assembly factor 2, mitochondrial//succinate dehydrogenase assembly factor 2, mitochondrial isoform 1//succinate dehydrogenase assembly factor 2, mitochondrial isoform 2//succinate dehydrogenase assembly factor 2, mitochondrial precursor	-//This gene encodes a mitochondrial protein needed for the flavination of a succinate dehydrogenase complex subunit required for activity of the complex. Mutations in this gene are associated with paraganglioma.[provided by RefSeq, Jul 2010]. Publication Note: This RefSeq record includes a subset of the publications that are available for this gene. Please see the Gene record to access additiona…
NCBP2-AS2	NCBP2-AS2	NCBP2-AS2	chr3:196669493-196670884	Control	Treated (sp20)	OK	6.78688	26.3994	1.95968	3.88977	2.04003	0.04705	0.908123	no	chr3	196669493	196670884	NR_024388	NR_024388	RNA	-	-
RPL36AL	RPL36AL	RPL36AL	chr14:50085405-50087403	Control	Treated (sp20)	OK	221.288	857.833	1.95477	3.87655	2.3222	0.02945	0.813551	no	chr14	50085405	50087403	NM_001001//NM_001079508//NM_001132485//NM_001168904//NM_001313800//NM_213917	NM_001001	mRNA	60S ribosomal protein L36a//60S ribosomal protein L36a-like	-//Cytoplasmic ribosomes, organelles that catalyze protein synthesis, consist of a small 40S subunit and a large 60S subunit. Together these subunits are composed of 4 RNA species and approximately 80 structurally distinct proteins. This gene encodes a ribosomal protein that is a component of the 60S subunit. The protein, which shares sequence similarity with yeast ribosomal protein L44, belongs …
MYEOV2	MYEOV2	MYEOV2	chr2:241065979-241075764	Control	Treated (sp20)	OK	37.4545	144.178	1.94464	3.84942	2.1084	0.0433	0.883934	no	-	-	-	NM_001277705//NR_102420//NR_102421	-	RNA//mRNA	-//myeloma-overexpressed gene 2 protein	-
PLEKHB2	PLEKHB2	PLEKHB2	chr2:131862419-131907425	Control	Treated (sp20)	OK	40.7425	156.247	1.93922	3.83499	2.25478	0.02935	0.813551	no	chr2	131862419	131907425	NM_001031302//NM_001083529//NM_001100623//NM_001132961//NM_001245320//NM_001246486//NM_001267062//NM_001267063//NM_001267064//NM_001267065//NM_001267066//NM_001267067//NM_001267068//NM_001309448//NM_001309450//NM_001309451//NM_001309452//NM_017958	NM_001100623//NM_001267062//NM_001267063//NM_001267064//NM_001267065//NM_001267066//NM_001267067//NM_001267068//NM_001309448//NM_001309450//NM_001309451//NM_001309452//NM_017958	mRNA	pleckstrin homology domain-containing family B member 2//pleckstrin homology domain-containing family B member 2 isoform 10//pleckstrin homology domain-containing family B member 2 isoform 11//pleckstrin homology domain-containing family B member 2 isoform 12//pleckstrin homology domain-containing family B member 2 isoform 13//pleckstrin homology domain-containing family B member 2 isoform 2//ple…	-
AVPI1	AVPI1	AVPI1	chr10:99437180-99447015	Control	Treated (sp20)	OK	13.1665	50.1832	1.93033	3.81143	2.26812	0.0302	0.813551	no	chr10	99437180	99447015	NM_001034760//NM_001132673//NM_001266977//NM_021732	NM_021732	mRNA	arginine vasopressin-induced protein 1	-
C14orf2	C14orf2	C14orf2	chr14:104378624-104387903	Control	Treated (sp20)	OK	120.94	457.029	1.91799	3.77897	2.37856	0.0172	0.682858	no	chr14	104378624	104387903	NM_001127393//NM_001302136//NM_004894	NM_001127393//NM_004894	mRNA	6.8 kDa mitochondrial proteolipid//6.8 kDa mitochondrial proteolipid isoform 1//6.8 kDa mitochondrial proteolipid isoform 2	-
ATP6V0A1	ATP6V0A1	ATP6V0A1	chr17:40610861-40674597	Control	Treated (sp20)	OK	5.31938	20.0959	1.91757	3.77787	2.22421	0.04305	0.883934	no	chr17	40610861	40674597	NM_001130020//NM_001130021//NM_001133189//NM_005177//NM_174754//NM_204724	NM_001130020//NM_001130021//NM_005177	mRNA	V-type proton ATPase 116 kDa subunit a isoform 1//V-type proton ATPase 116 kDa subunit a isoform 1 isoform a//V-type proton ATPase 116 kDa subunit a isoform 1 isoform b//V-type proton ATPase 116 kDa subunit a isoform 1 isoform c	-//This gene encodes a component of vacuolar ATPase (V-ATPase), a multisubunit enzyme that mediates acidification of eukaryotic intracellular organelles. V-ATPase dependent organelle acidification is necessary for such intracellular processes as protein sorting, zymogen activation, receptor-mediated endocytosis, and synaptic vesicle proton gradient generation. V-ATPase is composed of a cytosolic …
SNX3	SNX3	SNX3	chr6:108532420-108582464	Control	Treated (sp20)	OK	52.1417	195.997	1.91032	3.75893	2.37995	0.01545	0.666661	no	chr6	108532420	108582464	NM_001006408//NM_001079778//NM_001133205//NM_001168987//NM_001171324//NM_001183777//NM_001245497//NM_001257953//NM_001300928//NM_001300929//NM_003795//NM_152827	NM_001300928//NM_001300929//NM_003795//NM_152827	mRNA	Snx3p//sorting nexin-3//sorting nexin-3 isoform a//sorting nexin-3 isoform b//sorting nexin-3 isoform c//sorting nexin-3 isoform d	-//This gene encodes a member of the sorting nexin family. Members of this family contain a phox (PX) domain, which is a phosphoinositide binding domain, and are involved in intracellular trafficking. This protein does not contain a coiled coil region, like most family members. This protein interacts with phosphatidylinositol-3-phosphate, and is involved in protein trafficking. A pseudogene of th…
SCAND1	SCAND1	SCAND1	chr20:34541538-34543281	Control	Treated (sp20)	OK	46.7923	175.761	1.90927	3.75619	2.21724	0.0317	0.817763	no	chr20	34541538	34542548.0//34543281.0	NM_001079591//NM_001081480//NM_001190908//NM_016558//NM_033630	NM_016558//NM_033630	mRNA	SCAN domain-containing protein 1//SCAN domain-containing protein 1 isoform 1//SCAN domain-containing protein 1 isoform 2	-//This gene encodes a SCAN box domain-containing protein. The SCAN domain is a highly conserved, leucine-rich motif of approximately 60 aa originally found within a subfamily of zinc finger proteins. This gene belongs to a family of genes that encode an isolated SCAN domain, but no zinc finger motif. This protein binds to and may regulate the function of the transcription factor myeloid zinc fin…
SPNS1	SPNS1	SPNS1	chr16:28986095-28995869	Control	Treated (sp20)	OK	22.0509	82.7677	1.90823	3.75348	2.30144	0.031	0.814424	no	chr16	28986095	28995869	NM_001076808//NM_001142448//NM_001142449//NM_001142450//NM_001142451//NM_001243020//NM_032038	NM_001142448//NM_001142449//NM_001142450//NM_001142451//NM_032038	mRNA	protein spinster homolog 1//protein spinster homolog 1 isoform 1//protein spinster homolog 1 isoform 2//protein spinster homolog 1 isoform 3//protein spinster homolog 1 isoform 4	-
LIN37	LIN37	LIN37	chr19:36239261-36245420	Control	Treated (sp20)	OK	8.42919	31.089	1.88294	3.68825	2.06704	0.043	0.883934	no	chr19	36239261	36245420	NM_001076026//NM_001243377//NM_019104	NM_019104	mRNA	protein lin-37 homolog	-//This gene encodes a protein expressed in the eye. [provided by RefSeq, Jul 2008]. ##Evidence-Data-START## RNAseq introns :: single sample supports all introns SAMEA1965299, SAMEA1966682 [ECO:0000348] ##Evidence-Data-END##
SMCR8	SMCR8	SMCR8	chr17:18218593-18266877	Control	Treated (sp20)	OK	4.02915	14.8582	1.88271	3.68768	2.05696	0.04695	0.908123	no	chr17	18218593	18231370	NM_144775	NM_144775	mRNA	Smith-Magenis syndrome chromosomal region candidate gene 8 protein	-
PELO	PELO	PELO	chr5:52083773-52249485	Control	Treated (sp20)	OK	11.5438	42.4447	1.87847	3.67684	2.1705	0.0365	0.849924	no	chr5	52083773	52098452	NM_001031592//NM_001034566//NM_001131828//NM_001190867//NM_015946	NM_015946	mRNA	protein pelota homolog	-//This gene encodes a protein which contains a conserved nuclear localization signal. The encoded protein may have a role in spermatogenesis, cell cycle control, and in meiotic cell division. [provided by RefSeq, Jul 2008]. Publication Note: This RefSeq record includes a subset of the publications that are available for this gene. Please see the Gene record to access additional publications. ##E…
TUBB2A	TUBB2A	TUBB2A	chr6:3153900-3157783	Control	Treated (sp20)	OK	21.9671	80.4071	1.87198	3.66034	2.27896	0.03135	0.814424	no	chr6	3153900.0//3153901.0	3157783	NM_001069//NM_001168974//NM_001283342//NM_001310315	NM_001069//NM_001310315	mRNA	tubulin beta-2A chain//tubulin beta-2A chain isoform 1//tubulin beta-2A chain isoform 2	-//Microtubules, key participants in processes such as mitosis and intracellular transport, are composed of heterodimers of alpha- and beta-tubulins. The protein encoded by this gene is a beta-tubulin. Defects in this gene are associated with complex cortical dysplasia with other brain malformations-5. Two transcript variants encoding distinct isoforms have been found for this gene. [provided by …
NUDC	NUDC	NUDC	chr1:27248212-27273362	Control	Treated (sp20)	OK	38.1097	139.381	1.8708	3.65736	2.31405	0.0245	0.766725	no	chr1	27248212	27273362	NM_001006311//NM_001075607//NM_001243803//NM_001280350//NM_006600	NM_006600	mRNA	nuclear migration protein nudC	-//This gene encodes a nuclear distribution protein that plays an essential role in mitosis and cytokinesis. The encoded protein is involved in spindle formation during mitosis and in microtubule organization during cytokinesis. Pseudogenes of this gene are found on chromosome 2. [provided by RefSeq, Feb 2012]. Publication Note: This RefSeq record includes a subset of the publications that are av…
KBTBD8	KBTBD8	KBTBD8	chr3:67048726-67061632	Control	Treated (sp20)	OK	2.12543	7.75645	1.86764	3.64936	2.04614	0.04235	0.883239	no	chr3	67048726	67061632	NM_001192696//NM_032505	NM_032505	mRNA	kelch repeat and BTB domain-containing protein 8	-
ZNF622	ZNF622	ZNF622	chr5:16451627-16465894	Control	Treated (sp20)	OK	30.6286	111.634	1.86583	3.64476	2.33457	0.02925	0.813551	no	chr5	16451627	16465894	NM_001034451//NM_001260691//NM_001287117//NM_033414//NM_204130	NM_033414	mRNA	zinc finger protein 622	-
OSER1	OSER1	OSER1	chr20:42824580-42839546	Control	Treated (sp20)	OK	24.9746	90.3606	1.85523	3.6181	2.31879	0.0311	0.814424	no	chr20	42824580	42839546	NM_001015568//NM_001029981//NM_001133802//NM_001277969//NM_001279967//NM_001284007//NM_016470	NM_016470	mRNA	oxidative stress-responsive serine-rich protein 1//uncharacterized protein C20orf111 homolog	-
TNFRSF10D	TNFRSF10D	TNFRSF10D	chr8:22993100-23021543	Control	Treated (sp20)	OK	11.1208	40.1493	1.85211	3.61029	2.27711	0.0252	0.774976	no	chr8	22993100	23021543	NM_001102327//NM_003840	NM_003840	mRNA	tumor necrosis factor receptor superfamily member 10D precursor//tumor necrosis factor receptor superfamily, member 10d, decoy with truncated death domain	-//The protein encoded by this gene is a member of the TNF-receptor superfamily. This receptor contains an extracellular TRAIL-binding domain, a transmembrane domain, and a truncated cytoplamic death domain. This receptor does not induce apoptosis, and has been shown to play an inhibitory role in TRAIL-induced cell apoptosis. [provided by RefSeq, Jul 2008]. Sequence Note: This RefSeq record was c…
FAM214A	FAM214A	FAM214A	chr15:52873517-52970831	Control	Treated (sp20)	OK	3.04176	10.9815	1.8521	3.61025	2.03552	0.04495	0.893966	no	chr15	52873517	52944247.0//52970831.0	NM_001005811//NM_001286495//NM_019600//NR_104457	NM_001286495//NM_019600//NR_104457	RNA//mRNA	-//protein FAM214A//protein FAM214A isoform 1//protein FAM214A isoform 2	-
SRP14	SRP14	SRP14	chr15:40327890-40331403	Control	Treated (sp20)	OK	89.5166	319.333	1.83483	3.5673	2.19436	0.0267	0.787817	no	chr15	40327890	40331403	NM_001003251//NM_001006478//NM_001100350//NM_001131937//NM_001180151//NM_001245853//NM_001265919//NM_001285137//NM_001309434//NM_001317927//NM_003134	NM_001309434//NM_003134	mRNA	RNA-binding signal recognition particle subunit SRP14//signal recognition particle 14 kDa protein//signal recognition particle 14 kDa protein isoform 1//signal recognition particle 14 kDa protein isoform 2//signal recognition particle subunit SRP14	-
PSMB4	PSMB4	PSMB4	chr1:151372040-151374412	Control	Treated (sp20)	OK	172.191	614.213	1.83473	3.56704	2.2012	0.0377	0.858262	no	chr1	151372040	151374412	NM_001034266//NM_001168954//NM_001171305//NM_001244455//NM_001245313//NM_001265704//NM_001284864//NM_002796	NM_002796	mRNA	proteasome subunit beta type-4//proteasome subunit beta type-4 precursor	-//The proteasome is a multicatalytic proteinase complex with a highly ordered ring-shaped 20S core structure. The core structure is composed of 4 rings of 28 non-identical subunits; 2 rings are composed of 7 alpha subunits and 2 rings are composed of 7 beta subunits. Proteasomes are distributed throughout eukaryotic cells at a high concentration and cleave peptides in an ATP/ubiquitin-dependent …
PSMD2	PSMD2	PSMD2	chr3:184016885-184026842	Control	Treated (sp20)	OK	45.3619	161.261	1.82984	3.55499	2.12579	0.04115	0.869047	no	chr3	184016885.0//184018368.0	184026842	NM_001012934//NM_001101197//NM_001132415//NM_001243477//NM_001278708//NM_001278709//NM_002808	NM_001278708//NM_001278709//NM_002808	mRNA	26S proteasome non-ATPase regulatory subunit 2//26S proteasome non-ATPase regulatory subunit 2 isoform 1//26S proteasome non-ATPase regulatory subunit 2 isoform 2//26S proteasome non-ATPase regulatory subunit 2 isoform 3	-//The 26S proteasome is a multicatalytic proteinase complex with a highly ordered structure composed of 2 complexes, a 20S core and a 19S regulator. The 20S core is composed of 4 rings of 28 non-identical subunits; 2 rings are composed of 7 alpha subunits and 2 rings are composed of 7 beta subunits. The 19S regulator is composed of a base, which contains 6 ATPase subunits and 2 non-ATPase subuni…
DUSP14	DUSP14	DUSP14	chr17:35849950-35873588	Control	Treated (sp20)	OK	32.5102	115.152	1.82458	3.54203	2.25683	0.03015	0.813551	no	chr17	35849950	35873588	NM_001075308//NM_001261585//NM_001284094//NM_007026	NM_007026	mRNA	dual specificity protein phosphatase 14	-//Dual-specificity phosphatases (DUSPs) constitute a large heterogeneous subgroup of the type I cysteine-based protein-tyrosine phosphatase superfamily. DUSPs are characterized by their ability to dephosphorylate both tyrosine and serine/threonine residues. They have been implicated as major modulators of critical signaling pathways. DUSP14 contains the consensus DUSP C-terminal catalytic domain…
CKS2	CKS2	CKS2	chr9:91926109-91931618	Control	Treated (sp20)	OK	108.073	381.547	1.81985	3.53046	2.21154	0.0333	0.824589	no	chr9	91926109	91931618	NM_001113319//NM_001267543//NM_001302118//NM_001827//NM_128356	NM_001827	mRNA	cyclin-dependent kinases regulatory subunit 2	-//CKS2 protein binds to the catalytic subunit of the cyclin dependent kinases and is essential for their biological function. The CKS2 mRNA is found to be expressed in different patterns through the cell cycle in HeLa cells, which reflects specialized role for the encoded protein. [provided by RefSeq, Jul 2008]. Publication Note: This RefSeq record includes a subset of the publications that are …
UBL5	UBL5	UBL5	chr19:9938555-9940797	Control	Treated (sp20)	OK	122.935	433.572	1.81838	3.52684	2.18777	0.03925	0.863433	no	chr19	9938555.0//9938567.0	9940797	NM_001037710//NM_001048241//NM_001131809//NM_001204116//NM_001261050//NM_024292//NM_123595	NM_001048241//NM_024292	mRNA	ubiquitin-like protein 5	-//This gene encodes a member of a group of proteins similar to ubiquitin. The encoded protein is not thought to degrade proteins like ubiquitin but to affect their function through being bound to target proteins by an isopeptide bond. The gene product has been studied as a link to predisposition to obesity based on its expression in Psammomys obesus, the fat sand rat, which is an animal model fo…
DAD1	DAD1	DAD1	chr14:23033806-23058143	Control	Treated (sp20)	OK	177.797	623.858	1.81099	3.50882	2.22855	0.02965	0.813551	no	chr14	23033806	23058143	NM_001007473//NM_001034761//NM_001132071//NM_001180324//NM_001194131//NM_001245387//NM_001246888//NM_001344//NM_130045//NM_213944	NM_001344	mRNA	Dad1p//dolichyl-diphosphooligosaccharide--protein glycosyltransferase subunit DAD1//phospholipase A(1) DAD1	-//DAD1, the defender against apoptotic cell death, was initially identified as a negative regulator of programmed cell death in the temperature sensitive tsBN7 cell line. The DAD1 protein disappeared in temperature-sensitive cells following a shift to the nonpermissive temperature, suggesting that loss of the DAD1 protein triggered apoptosis. DAD1 is believed to be a tightly associated subunit o…
RPL35A	RPL35A	RPL35A	chr3:197615945-197686886	Control	Treated (sp20)	OK	409.024	1434.15	1.80994	3.50627	2.0833	0.04465	0.89085	no	chr3	197677051.0//197677094.0	197682721	NM_000996//NM_001025321//NM_001132630//NM_001163880//NM_001180196//NM_001205225//NM_001245875//NM_001251952//NM_001265744//NM_001277457//NM_001283437//NM_001304936//NM_001316311	NM_000996//NM_001316311	mRNA	60S ribosomal protein L35a//ribosomal 60S subunit protein L35A//ribosomal protein L35a	-//Ribosomes, the organelles that catalyze protein synthesis, consist of a small 40S subunit and a large 60S subunit. Together these subunits are composed of 4 RNA species and approximately 80 structurally distinct proteins. This gene encodes a ribosomal protein that is a component of the 60S subunit. The protein belongs to the L35AE family of ribosomal proteins. It is located in the cytoplasm. T…
NEU1	NEU1	NEU1	chr6_ssto_hap7:3159576-3163457	Control	Treated (sp20)	OK	18.2357	63.8935	1.8089	3.50376	2.20893	0.03015	0.813551	no	chr6//chr6_apd_hap1//chr6_cox_hap2//chr6_dbb_hap3//chr6_mann_hap4//chr6_mcf_hap5//chr6_qbl_hap6//chr6_ssto_hap7	3112414.0//3120619.0//3141583.0//3159576.0//3169887.0//31826828.0//3206706.0//3336575.0	3116295.0//3124500.0//3145464.0//3163457.0//3173768.0//31830709.0//3210587.0//3340456.0	NM_000434//NM_001083642//NM_001101822//NM_001132271//NM_001135467//NM_001266298	NM_000434	mRNA	sialidase-1//sialidase-1 isoform 1 precursor//sialidase-1 isoform 2 precursor//sialidase-1 precursor	-//The protein encoded by this gene is a lysosomal enzyme that cleaves terminal sialic acid residues from substrates such as glycoproteins and glycolipids. In the lysosome, this enzyme is part of a heterotrimeric complex together with beta-galactosidase and cathepsin A (the latter is also referred to as 'protective protein'). Mutations in this gene can lead to sialidosis, a lysosomal storage dise…
IER5	IER5	IER5	chr1:181057637-181059979	Control	Treated (sp20)	OK	99.8113	349.682	1.80877	3.50343	2.15685	0.0395	0.863433	no	chr1	181057637	181059979	NM_001258436//NM_016545	NM_016545	mRNA	immediate early response gene 5 protein	-//This gene encodes a protein that is similar to other immediate early response proteins. In the mouse, a similar gene may play an important role in mediating the cellular response to mitogenic signals. Studies in rats found the expression of a similar gene to be increased after waking and sleep deprivation. [provided by RefSeq, Jul 2008].
SIRT6	SIRT6	SIRT6	chr19:4174105-4182596	Control	Treated (sp20)	OK	8.93866	31.2158	1.80415	3.49222	2.04852	0.04015	0.863433	no	chr19	4174105	4182303.0//4182601.0	NM_001039320//NM_001098084//NM_001114273//NM_001193285//NM_001321058//NM_001321059//NM_001321060//NM_001321061//NM_001321062//NM_001321063//NM_001321064//NM_016539	NM_001193285//NM_001321058//NM_001321059//NM_001321060//NM_001321061//NM_001321062//NM_001321063//NM_001321064//NM_016539	mRNA	NAD-dependent protein deacetylase sirtuin-6//NAD-dependent protein deacetylase sirtuin-6 isoform 1//NAD-dependent protein deacetylase sirtuin-6 isoform 2//NAD-dependent protein deacetylase sirtuin-6 isoform 3//NAD-dependent protein deacetylase sirtuin-6 isoform 4//NAD-dependent protein deacetylase sirtuin-6 isoform 5//NAD-dependent protein deacetylase sirtuin-6 isoform 6//NAD-dependent protein de…	-//This gene encodes a member of the sirtuin family of NAD-dependent enzymes that are implicated in cellular stress resistance, genomic stability, aging and energy homeostasis. The encoded protein is localized to the nucleus, exhibits ADP-ribosyl transferase and histone deacetylase activities, and plays a role in DNA repair, maintenance of telomeric chromatin, inflammation, lipid and glucose meta…
RPS15	RPS15	RPS15	chr19:1438362-1440496	Control	Treated (sp20)	OK	551.095	1913.61	1.79592	3.47238	2.03838	0.04005	0.863433	no	chr19	1438362.0//1438423.0	1440496	NM_001018//NM_001024541//NM_001035879//NM_001131583//NM_001183294//NM_001245484//NM_001265922//NM_001304888//NM_001308226//NM_100308//NM_205462//NM_214334	NM_001018//NM_001308226	mRNA	40S ribosomal protein S15//40S ribosomal protein S15 isoform 1//40S ribosomal protein S15 isoform 2//40S ribosomal protein S15-1//ribosomal 40S subunit protein S15//ribosomal protein S15	-//Ribosomes, the organelles that catalyze protein synthesis, consist of a small 40S subunit and a large 60S subunit. Together these subunits are composed of 4 RNA species and approximately 80 structurally distinct proteins. This gene encodes a ribosomal protein that is a component of the 40S subunit. The protein belongs to the S19P family of ribosomal proteins. It is located in the cytoplasm. Th…
RNF114	RNF114	RNF114	chr20:48552913-48570422	Control	Treated (sp20)	OK	53.2947	184.185	1.78909	3.45597	2.13571	0.04325	0.883934	no	chr20	48552913	48570422	NM_001001767//NM_001001869//NM_001024531//NM_001127506//NM_001131866//NM_001283520//NM_018683	NM_018683	mRNA	E3 ubiquitin-protein ligase RNF114	-
TTC1	TTC1	TTC1	chr5:159436106-159492552	Control	Treated (sp20)	OK	14.0016	48.2969	1.78634	3.44938	2.1528	0.0386	0.863433	no	chr5	159436106	159492552	NM_001034217//NM_001245868//NM_001266114//NM_001282500//NM_003314	NM_001282500//NM_003314	mRNA	tetratricopeptide repeat protein 1	-//This gene encodes a protein that belongs to the tetratrico peptide repeat superfamily of proteins. The encoded protein plays a role in protein-protein interactions, and binds to the Galpha subunit of G protein-coupled receptors to activate the Ras signaling pathway. Alternate splicing results in multiple transcript variants. [provided by RefSeq, Sep 2013].
LINC01057	LINC01057	LINC01057	chr1:95123088-95285837	Control	Treated (sp20)	OK	17.7782	61.1692	1.7827	3.44069	2.09319	0.03965	0.863433	no	chr1	95123088	95285837	NR_104131	NR_104131	RNA	-	-
NGDN	NGDN	NGDN	chr14:23938897-23947402	Control	Treated (sp20)	OK	33.721	115.45	1.77555	3.42368	2.20748	0.0301	0.813551	no	chr14	23938897	23947402	NM_001042635//NM_001046459//NM_001244788//NM_001266254//NM_015514	NM_001042635//NM_015514	mRNA	neuroguidin//neuroguidin isoform 1//neuroguidin isoform 2	-//Neuroguidin is an EIF4E (MIM 133440)-binding protein that interacts with CPEB (MIM 607342) and functions as a translational regulatory protein during development of the vertebrate nervous system (Jung et al., 2006 [PubMed 16705177]).[supplied by OMIM, Mar 2008].
BLVRB	BLVRB	BLVRB	chr19:40953690-40971725	Control	Treated (sp20)	OK	131.524	448.756	1.77061	3.41197	2.1712	0.03235	0.817763	no	chr19	40953690	40971725	NM_000713//NM_174251	NM_000713	mRNA	flavin reductase (NADPH)	-//The final step in heme metabolism in mammals is catalyzed by the cytosolic biliverdin reductase enzymes A and B (EC 1.3.1.24).[supplied by OMIM, Jul 2009]. Publication Note: This RefSeq record includes a subset of the publications that are available for this gene. Please see the Gene record to access additional publications. ##Evidence-Data-START## Transcript exon combination :: EU794593.1, BU…
PSMC2	PSMC2	PSMC2	chr7:102987970-103629963	Control	Treated (sp20)	OK	33.3126	112.547	1.75639	3.37851	2.06637	0.0314	0.814424	no	chr7	102987970	103002914.0//103009842.0	NM_001006225//NM_001015639//NM_001132672//NM_001204453//NM_001245008//NM_001279896//NM_002803	NM_001204453//NM_002803	mRNA	26S protease regulatory subunit 7//26S protease regulatory subunit 7 isoform 1//26S protease regulatory subunit 7 isoform 2	-//The 26S proteasome is a multicatalytic proteinase complex with a highly ordered structure composed of 2 complexes, a 20S core and a 19S regulator. The 20S core is composed of 4 rings of 28 non-identical subunits; 2 rings are composed of 7 alpha subunits and 2 rings are composed of 7 beta subunits. The 19S regulator is composed of a base, which contains 6 ATPase subunits and 2 non-ATPase subuni…
MGST1	MGST1	MGST1	chr12:16500075-16530123	Control	Treated (sp20)	OK	78.2471	264.271	1.75591	3.37739	2.19471	0.02345	0.758359	no	chr12	16500075.0//16500576.0//16500711.0//16506350.0	16517344.0//16530123.0	NM_001007815//NM_001135550//NM_001245446//NM_001251941//NM_001260511//NM_001260512//NM_001267598//NM_001283735//NM_020300//NM_145764//NM_145791//NM_145792//NM_214300//NR_048545//NR_048547	NM_001260511//NM_001260512//NM_001267598//NM_020300//NM_145764//NM_145791//NM_145792//NR_048545//NR_048547	RNA//mRNA	-//microsomal glutathione S-transferase 1//microsomal glutathione S-transferase 1 isoform a//microsomal glutathione S-transferase 1 isoform b//microsomal glutathione S-transferase 1 isoform c	-//The MAPEG (Membrane Associated Proteins in Eicosanoid and Glutathione metabolism) family consists of six human proteins, two of which are involved in the production of leukotrienes and prostaglandin E, important mediators of inflammation. Other family members, demonstrating glutathione S-transferase and peroxidase activities, are involved in cellular defense against toxic, carcinogenic, and ph…
GNPDA1	GNPDA1	GNPDA1	chr5:141380233-141392620	Control	Treated (sp20)	OK	19.7116	66.4041	1.75223	3.36878	2.18312	0.03605	0.848248	no	chr5	141380233	141392620	NM_001006156//NM_001080287//NM_001133995//NM_001244093//NM_001257944//NM_005471	NM_005471	mRNA	glucosamine-6-phosphate isomerase 1	-//Glucosamine-6-phosphate deaminase (EC 3.5.99.6) is an allosteric enzyme that catalyzes the reversible conversion of D-glucosamine-6-phosphate into D-fructose-6-phosphate and ammonium (Arreola et al., 2003 [PubMed 12965206]).[supplied by OMIM, Jan 2010]. Sequence Note: The RefSeq transcript and protein were derived from transcript and genomic sequence to make the sequence consistent with the re…
CHORDC1	CHORDC1	CHORDC1	chr11:89933596-89956532	Control	Treated (sp20)	OK	32.6169	109.439	1.74644	3.35529	2.1388	0.03265	0.818225	no	chr11	89933596	89956532	NM_001030832//NM_001045912//NM_001113446//NM_001131646//NM_001144073//NM_001246422//NM_001257756//NM_001283229//NM_012124	NM_001144073//NM_012124	mRNA	cysteine and histidine-rich domain-containing protein 1//cysteine and histidine-rich domain-containing protein 1 isoform a//cysteine and histidine-rich domain-containing protein 1 isoform b	-
ATP6V1F	ATP6V1F	ATP6V1F	chr7:128502856-128505903	Control	Treated (sp20)	OK	80.0333	265.569	1.73041	3.31823	2.07754	0.03995	0.863433	no	chr7	128502856	128505903	NM_001045869//NM_001198909//NM_001245302//NM_001252592//NM_001304878//NM_004231	NM_001198909//NM_004231	mRNA	V-type proton ATPase subunit F//V-type proton ATPase subunit F isoform 1//V-type proton ATPase subunit F isoform 2	-//This gene encodes a component of vacuolar ATPase (V-ATPase), a multisubunit enzyme that mediates acidification of eukaryotic intracellular organelles. V-ATPase dependent organelle acidification is necessary for such intracellular processes as protein sorting, zymogen activation, receptor-mediated endocytosis, and synaptic vesicle proton gradient generation. V-ATPase is composed of a cytosolic …
ATP6V1B2	ATP6V1B2	ATP6V1B2	chr8:20054703-20079207	Control	Treated (sp20)	OK	22.922	76.0104	1.72946	3.31605	2.16488	0.04065	0.865205	no	chr8	20054703	20079207	NM_001001146//NM_001133201//NM_001280322//NM_001293241//NM_001693//NM_176671	NM_001693	mRNA	V-type proton ATPase subunit B//V-type proton ATPase subunit B, brain isoform//V-type proton ATPase subunit B, brain isoform isoform 1//V-type proton ATPase subunit B, brain isoform isoform 2	-//This gene encodes a component of vacuolar ATPase (V-ATPase), a multisubunit enzyme that mediates acidification of eukaryotic intracellular organelles. V-ATPase dependent organelle acidification is necessary for such intracellular processes as protein sorting, zymogen activation, receptor-mediated endocytosis, and synaptic vesicle proton gradient generation. V-ATPase is composed of a cytosolic …
DUSP1	DUSP1	DUSP1	chr5:172195092-172198203	Control	Treated (sp20)	OK	36.0681	119.436	1.72744	3.3114	2.16702	0.03815	0.863433	no	chr5	172195092	172198203	NM_001046452//NM_001085359//NM_001256075//NM_001257450//NM_004417	NM_004417	mRNA	dual specificity protein phosphatase 1	-//The expression of DUSP1 gene is induced in human skin fibroblasts by oxidative/heat stress and growth factors. It specifies a protein with structural features similar to members of the non-receptor-type protein-tyrosine phosphatase family, and which has significant amino-acid sequence similarity to a Tyr/Ser-protein phosphatase encoded by the late gene H1 of vaccinia virus. The bacterially exp…
RRAGC	RRAGC	RRAGC	chr1:39303868-39325495	Control	Treated (sp20)	OK	18.0176	59.5837	1.72551	3.30697	2.09117	0.0445	0.889285	no	chr1	39303868	39325495	NM_001030896//NM_001076456//NM_001161867//NM_001271851//NM_022157	NM_001271851//NM_022157	mRNA	ras-related GTP-binding protein C//ras-related GTP-binding protein C isoform 1//ras-related GTP-binding protein C isoform 2	-//This gene encodes a member of the GTR/RAG GTP-binding protein family. The encoded protein is a monomeric guanine nucleotide-binding protein which forms a heterodimer with RRAGA and RRAGB and is primarily localized to the cytoplasm. The encoded protein promotes intracellular localization of the mTOR complex. Alternative splicing results in multiple transcript variants. [provided by RefSeq, Dec …
HSBP1	HSBP1	HSBP1	chr16:83841507-83846607	Control	Treated (sp20)	OK	29.6745	97.5504	1.71692	3.28735	2.14986	0.0375	0.855275	no	chr16	83841507	83846607	NM_001097485//NM_001112809//NM_001113316//NM_001131587//NM_001245242//NM_001258044//NM_001537	NM_001537	mRNA	heat shock factor-binding protein 1	-//The heat-shock response is elicited by exposure of cells to thermal and chemical stress and through the activation of HSFs (heat shock factors) results in the elevated expression of heat-shock induced genes. Heat shock factor binding protein 1 (HSBP1), is a 76-amino-acid protein that binds to heat shock factor 1(HSF1), which is a transcription factor involved in the HS response. During HS resp…
MRPL52	MRPL52	MRPL52	chr14:23299091-23304246	Control	Treated (sp20)	OK	44.414	145.545	1.71238	3.27701	2.03018	0.04545	0.897284	no	chr14	23299091	23304246	NM_001110180//NM_001185151//NM_001265996//NM_001318870//NM_178336//NM_180982//NM_181304//NM_181305//NM_181306//NM_181307	NM_001318870//NM_178336//NM_180982//NM_181304//NM_181305//NM_181306//NM_181307	mRNA	39S ribosomal protein L52, mitochondrial//39S ribosomal protein L52, mitochondrial isoform a//39S ribosomal protein L52, mitochondrial isoform c//39S ribosomal protein L52, mitochondrial isoform d//39S ribosomal protein L52, mitochondrial isoform e//39S ribosomal protein L52, mitochondrial isoform f//39S ribosomal protein L52, mitochondrial precursor	-//Mammalian mitochondrial ribosomal proteins are encoded by nuclear genes and help in protein synthesis within the mitochondrion. Mitochondrial ribosomes (mitoribosomes) consist of a small 28S subunit and a large 39S subunit. They have an estimated 75% protein to rRNA composition compared to prokaryotic ribosomes, where this ratio is reversed. Another difference between mammalian mitoribosomes a…
DDX39A	DDX39A	DDX39A	chr19:14519609-14530195	Control	Treated (sp20)	OK	26.8514	87.8928	1.71075	3.2733	2.13295	0.02865	0.811206	no	chr19	14519609	14530195	NM_001034752//NM_001193491//NM_005804//NR_046366	NM_005804//NR_046366	RNA//mRNA	-//ATP-dependent RNA helicase DDX39A	-//This gene encodes a member of the DEAD box protein family. These proteins are characterized by the conserved motif Asp-Glu-Ala-Asp (DEAD) and are putative RNA helicases. They are implicated in a number of cellular processes involving alteration of RNA secondary structure, such as translation initiation, nuclear and mitochondrial splicing, and ribosome and spliceosome assembly. Based on their d…
ZNF143	ZNF143	ZNF143	chr11:9482511-9550071	Control	Treated (sp20)	OK	7.71809	25.1659	1.70515	3.26064	2.04727	0.04125	0.869047	no	chr11	9482511	9550071	NM_001102154//NM_001282656//NM_001282657//NM_003442	NM_001282656//NM_001282657//NM_003442	mRNA	zinc finger protein 143//zinc finger protein 143 isoform 1//zinc finger protein 143 isoform 2//zinc finger protein 143 isoform 3	-
STIP1	STIP1	STIP1	chr11:63952743-63972020	Control	Treated (sp20)	OK	66.8491	216.216	1.69349	3.23439	1.98784	0.04695	0.908123	no	chr11	63952743.0//63953586.0	63972020	NM_001035492//NM_001280449//NM_001282652//NM_001282653//NM_006819	NM_001282652//NM_001282653//NM_006819	mRNA	stress-induced-phosphoprotein 1//stress-induced-phosphoprotein 1 isoform a//stress-induced-phosphoprotein 1 isoform b//stress-induced-phosphoprotein 1 isoform c	-//STIP1 is an adaptor protein that coordinates the functions of HSP70 (see HSPA1A; MIM 140550) and HSP90 (see HSP90AA1; MIM 140571) in protein folding. It is thought to assist in the transfer of proteins from HSP70 to HSP90 by binding both HSP90 and substrate-bound HSP70. STIP1 also stimulates the ATPase activity of HSP70 and inhibits the ATPase activity of HSP90, suggesting that it regulates bo…
PSMB5	PSMB5	PSMB5	chr14:23495059-23504429	Control	Treated (sp20)	OK	102.424	330.296	1.68921	3.22479	2.07812	0.04205	0.879935	no	chr14	23495059	23504354.0//23504429.0	NM_001037612//NM_001130725//NM_001132591//NM_001144932//NM_001260845//NM_001277726//NM_001283645//NM_002797	NM_001130725//NM_001144932//NM_002797	mRNA	proteasome subunit beta type-5//proteasome subunit beta type-5 isoform 1//proteasome subunit beta type-5 isoform 2//proteasome subunit beta type-5 isoform 3//proteasome subunit beta type-5 precursor	-//The proteasome is a multicatalytic proteinase complex with a highly ordered ring-shaped 20S core structure. The core structure is composed of 4 rings of 28 non-identical subunits; 2 rings are composed of 7 alpha subunits and 2 rings are composed of 7 beta subunits. Proteasomes are distributed throughout eukaryotic cells at a high concentration and cleave peptides in an ATP/ubiquitin-dependent …
PSMD13	PSMD13	PSMD13	chr11:236807-252984	Control	Treated (sp20)	OK	30.5886	98.3771	1.68533	3.21614	2.07598	0.0437	0.884676	no	chr11	236807	252984	NM_001024532//NM_001280192//NM_001284151//NM_002817//NM_175932	NM_002817//NM_175932	mRNA	26S proteasome non-ATPase regulatory subunit 13//26S proteasome non-ATPase regulatory subunit 13 isoform 1//26S proteasome non-ATPase regulatory subunit 13 isoform 2	-//The 26S proteasome is a multicatalytic proteinase complex with a highly ordered structure composed of 2 complexes, a 20S core and a 19S regulator. The 20S core is composed of 4 rings of 28 non-identical subunits; 2 rings are composed of 7 alpha subunits and 2 rings are composed of 7 beta subunits. The 19S regulator is composed of a base, which contains 6 ATPase subunits and 2 non-ATPase subuni…
SYF2	SYF2	SYF2	chr1:25548766-25559013	Control	Treated (sp20)	OK	16.4116	52.4736	1.67688	3.19735	1.98441	0.04265	0.883566	no	chr1	25548766	25559013	NM_001181258//NM_001245817//NM_001257294//NM_001280375//NM_001323500//NM_015484//NM_207170	NM_015484//NM_207170	mRNA	Syf2p//pre-mRNA-splicing factor SYF2//pre-mRNA-splicing factor SYF2 isoform 1//pre-mRNA-splicing factor SYF2 isoform 2//pre-mRNA-splicing factor syf2	-//This gene encodes a nuclear protein that interacts with cyclin D-type binding-protein 1, which is thought to be a cell cycle regulator at the G1/S transition. Alternate transcriptional splice variants, encoding different isoforms, have been characterized. [provided by RefSeq, Jul 2008].
CLTB	CLTB	CLTB	chr5:175819455-175843570	Control	Treated (sp20)	OK	69.4504	219.271	1.65866	3.15723	2.08119	0.0336	0.824589	no	chr5	175819455	175843570	NM_001030609//NM_001305576//NM_001834//NM_007097//NM_174277//NR_045724	NM_001834//NM_007097//NR_045724	RNA//mRNA	-//clathrin light chain B//clathrin light chain B isoform 1//clathrin light chain B isoform 2//clathrin light chain B isoform a//clathrin light chain B isoform b	-//Clathrin is a large, soluble protein composed of heavy and light chains. It functions as the main structural component of the lattice-type cytoplasmic face of coated pits and vesicles which entrap specific macromolecules during receptor-mediated endocytosis. This gene encodes one of two clathrin light chain proteins which are believed to function as regulatory elements. Alternative splicing re…
WBP2	WBP2	WBP2	chr17:73841779-73851501	Control	Treated (sp20)	OK	29.9073	94.3348	1.65729	3.15424	2.0699	0.0479	0.913804	no	chr17	73841779	73851501.0//73851893.0	NM_001192132//NM_001258099//NM_001278018//NM_001280501//NM_001285167//NM_001330499//NM_012478	NM_001330499//NM_012478	mRNA	WW domain-binding protein 2//WW domain-binding protein 2 isoform 1//WW domain-binding protein 2 isoform 2	-//The globular WW domain is composed of 38 to 40 semiconserved amino acids shared by proteins of diverse functions including structural, regulatory, and signaling proteins. The domain is involved in mediating protein-protein interactions through the binding of polyproline ligands. This gene encodes a WW domain binding protein, which binds to the WW domain of Yes kinase-associated protein by its …
PEPD	PEPD	PEPD	chr19:33877854-34012799	Control	Treated (sp20)	OK	12.6563	39.8809	1.65584	3.15107	1.96943	0.0492	0.922407	no	chr19	33877854	34012799	NM_000285//NM_001079717//NM_001080318//NM_001133693//NM_001166056//NM_001166057//NM_001280530	NM_000285//NM_001166056//NM_001166057	mRNA	xaa-Pro dipeptidase//xaa-Pro dipeptidase isoform 1//xaa-Pro dipeptidase isoform 2//xaa-Pro dipeptidase isoform 3	-//This gene encodes a member of the peptidase family. The protein forms a homodimer that hydrolyzes dipeptides or tripeptides with C-terminal proline or hydroxyproline residues. The enzyme serves an important role in the recycling of proline, and may be rate limiting for the production of collagen. Mutations in this gene result in prolidase deficiency, which is characterized by the excretion of …
VPS50	VPS50	VPS50	chr7:92861652-92990435	Control	Treated (sp20)	OK	3.7872	11.9017	1.65196	3.14261	1.86934	0.04825	0.913804	no	chr7	92861652	92905737.0//92990435.0	NM_001012854//NM_001105413//NM_001257998//NM_017667//NM_024553	NM_001257998//NM_017667//NM_024553	mRNA	syndetin//syndetin isoform a//syndetin isoform b//syndetin isoform c	-
NOSIP	NOSIP	NOSIP	chr19:50058724-50083829	Control	Treated (sp20)	OK	61.6214	192.686	1.64475	3.12693	2.04941	0.0455	0.897284	no	chr19	50058724	50083829	NM_001075502//NM_001194679//NM_001270960//NM_001284556//NM_015953	NM_001270960//NM_015953	mRNA	nitric oxide synthase-interacting protein	-//The protein encoded by this gene may modulate the activity and localization of nitric oxide synthase (endothelial and neuronal) and thus nitric oxide production. Alternative splicing results in multiple transcript variants that encode the same protein. [provided by RefSeq, Aug 2012].
BRK1	BRK1	BRK1	chr3:10157332-10168874	Control	Treated (sp20)	OK	44.5484	139.017	1.64182	3.12058	2.04171	0.0483	0.913804	no	chr3	10157332	10168874	NM_001114510//NM_018462//NM_127829	NM_018462	mRNA	protein BRICK 1//protein BRICK1	-
COX6B1	COX6B1	COX6B1	chr19:36139124-36149686	Control	Treated (sp20)	OK	229.324	712.382	1.63526	3.10644	2.00344	0.04625	0.906763	no	chr19	36139124	36149686	NM_001040281//NM_001131741//NM_001863//NM_176675	NM_001863	mRNA	cytochrome c oxidase subunit 6B1	-//Cytochrome c oxidase (COX), the terminal enzyme of the mitochondrial respiratory chain, catalyzes the electron transfer from reduced cytochrome c to oxygen. It is a heteromeric complex consisting of 3 catalytic subunits encoded by mitochondrial genes and multiple structural subunits encoded by nuclear genes. The mitochondrially-encoded subunits function in electron transfer, and the nuclear-en…
COX7B	COX7B	COX7B	chrX:77154960-77160881	Control	Treated (sp20)	OK	177.509	549.558	1.63038	3.09594	2.04965	0.04915	0.922407	no	chrX	77154960	77160881	NM_001132444//NM_001246258//NM_001258140//NM_001866//NM_175795	NM_001866	mRNA	cytochrome c oxidase subunit 7B, mitochondrial//cytochrome c oxidase subunit 7B, mitochondrial precursor	-//Cytochrome c oxidase (COX), the terminal component of the mitochondrial respiratory chain, catalyzes the electron transfer from reduced cytochrome c to oxygen. This component is a heteromeric complex consisting of 3 catalytic subunits encoded by mitochondrial genes and multiple structural subunits encoded by nuclear genes. The mitochondrially-encoded subunits function in electron transfer, and…
NSFL1C	NSFL1C	NSFL1C	chr20:1422806-1448337	Control	Treated (sp20)	OK	16.7006	50.755	1.60365	3.03911	1.99849	0.0445	0.889285	no	chr20	1422806	1448337	NM_001030859//NM_001034557//NM_001132038//NM_001206736//NM_001244443//NM_001245477//NM_001266663//NM_016143//NM_018839//NR_038164	NM_001206736//NM_016143//NM_018839//NR_038164	RNA//mRNA	-//NSFL1 cofactor p47//NSFL1 cofactor p47 isoform a//NSFL1 cofactor p47 isoform b//NSFL1 cofactor p47 isoform d	-//N-ethylmaleimide-sensitive factor (NSF) and valosin-containing protein (p97) are two ATPases known to be involved in transport vesicle/target membrane fusion and fusions between membrane compartments. A trimer of the protein encoded by this gene binds a hexamer of cytosolic p97 and is required for p97-mediated regrowth of Golgi cisternae from mitotic Golgi fragments. Alternative splicing resul…
UBE2L3	UBE2L3	UBE2L3	chr22:21899957-21978323	Control	Treated (sp20)	OK	26.7795	79.6508	1.57256	2.97432	1.95693	0.0465	0.907448	no	chr22	21903735.0//21921835.0//21922018.0	21978323	NM_001006180//NM_001078094//NM_001134142//NM_001185133//NM_001193593//NM_001256355//NM_001256356//NM_001285223//NM_003347//NR_028436//NR_046082	NM_001256355//NM_001256356//NM_003347//NR_028436//NR_046082	RNA//mRNA	-//ubiquitin-conjugating enzyme E2 L3//ubiquitin-conjugating enzyme E2 L3 isoform 1//ubiquitin-conjugating enzyme E2 L3 isoform 3//ubiquitin-conjugating enzyme E2 L3 isoform 4	-//The modification of proteins with ubiquitin is an important cellular mechanism for targeting abnormal or short-lived proteins for degradation. Ubiquitination involves at least three classes of enzymes: ubiquitin-activating enzymes (E1s), ubiquitin-conjugating enzymes (E2s) and ubiquitin-protein ligases (E3s). This gene encodes a member of the E2 ubiquitin-conjugating enzyme family. This enzyme…
GLTSCR2	GLTSCR2	GLTSCR2	chr19:48248792-48260323	Control	Treated (sp20)	OK	84.0073	245.939	1.54971	2.92759	1.9319	0.04685	0.908123	no	chr19	48248792	48260323	NM_001038507//NM_001261574//NM_015710	NM_015710	mRNA	glioma tumor suppressor candidate region gene 2 protein	-
SLC29A2	SLC29A2	SLC29A2	chr11:66129991-66139947	Control	Treated (sp20)	OK	33.6587	11.3038	-1.57417	2.97764	-1.90346	0.0482	0.913804	no	chr11	66129991	66139291.0//66139947.0	NM_001082690//NM_001103269//NM_001159797//NM_001300868//NM_001300869//NM_001532//NR_125343	NM_001300868//NM_001300869//NM_001532//NR_125343	RNA//mRNA	-//equilibrative nucleoside transporter 2//equilibrative nucleoside transporter 2 isoform a//equilibrative nucleoside transporter 2 isoform b	-//The uptake of nucleosides by transporters, such as SLC29A2, is essential for nucleotide synthesis by salvage pathways in cells that lack de novo biosynthetic pathways. Nucleoside transport also plays a key role in the regulation of many physiologic processes through its effect on adenosine concentration at the cell surface (Griffiths et al., 1997 [PubMed 9396714]).[supplied by OMIM, Nov 2008].
CENPE	CENPE	CENPE	chr4:104026962-104119566	Control	Treated (sp20)	OK	9.241	3.04705	-1.60064	3.03277	-1.94284	0.04995	0.92419	no	chr4	104026962	104119566	NM_001286734//NM_001813	NM_001286734//NM_001813	mRNA	centromere-associated protein E isoform 1 precursor//centromere-associated protein E isoform 2	Centrosome-associated protein E (CENPE) is a kinesin-like motor protein that accumulates in the G2 phase of the cell cycle. Unlike other centrosome-associated proteins, it is not present during interphase and first appears at the centromere region of chromosomes during prometaphase. This protein is required for stable spindle microtubule capture at kinetochores which is a necessary step in chromo…
UBE2C	UBE2C	UBE2C	chr20:44441214-44445596	Control	Treated (sp20)	OK	268.025	87.0422	-1.62258	3.07925	-1.98916	0.0397	0.863433	no	chr20	44441214.0//44441671.0	44445596	NM_001037449//NM_001281741//NM_001281742//NM_001283749//NM_007019//NM_181799//NM_181800//NM_181801//NR_104036//NR_104037	NM_001281741//NM_001281742//NM_007019//NM_181799//NM_181800//NM_181801//NR_104036//NR_104037	RNA//mRNA	-//ubiquitin-conjugating enzyme E2 C//ubiquitin-conjugating enzyme E2 C isoform 1//ubiquitin-conjugating enzyme E2 C isoform 2//ubiquitin-conjugating enzyme E2 C isoform 3//ubiquitin-conjugating enzyme E2 C isoform 4//ubiquitin-conjugating enzyme E2 C isoform 6//ubiquitin-conjugating enzyme E2 C isoform 7	-//The modification of proteins with ubiquitin is an important cellular mechanism for targeting abnormal or short-lived proteins for degradation. Ubiquitination involves at least three classes of enzymes: ubiquitin-activating enzymes, ubiquitin-conjugating enzymes, and ubiquitin-protein ligases. This gene encodes a member of the E2 ubiquitin-conjugating enzyme family. The encoded protein is requi…
SLC7A11	SLC7A11	SLC7A11	chr4:138948576-139163503	Control	Treated (sp20)	OK	32.6381	10.5811	-1.62507	3.08457	-2.02234	0.03885	0.863433	no	chr4	139085247	139163503	NM_001132262//NM_001252182//NM_001266291//NM_001301862//NM_001318341//NM_014331	NM_014331	mRNA	cystine/glutamate transporter	-//This gene encodes a member of a heteromeric, sodium-independent, anionic amino acid transport system that is highly specific for cysteine and glutamate. In this system, designated Xc(-), the anionic form of cysteine is transported in exchange for glutamate. This protein has been identified as the predominant mediator of Kaposi sarcoma-associated herpesvirus fusion and entry permissiveness into…
SHMT2	SHMT2	SHMT2	chr12:57623355-57634475	Control	Treated (sp20)	OK	94.4345	30.3842	-1.63599	3.10801	-2.04742	0.0334	0.824589	no	chr12	57623355.0//57623827.0//57624110.0//57624142.0//57624148.0	57628718	NM_001034282//NM_001082405//NM_001131276//NM_001166356//NM_001166357//NM_001166358//NM_001166359//NM_005412//NR_029415//NR_029416//NR_029417//NR_048562	NM_001166356//NM_001166357//NM_001166358//NM_001166359//NM_005412//NR_029415//NR_029416//NR_029417//NR_048562	RNA//mRNA	-//serine hydroxymethyltransferase, mitochondrial//serine hydroxymethyltransferase, mitochondrial isoform 1 precursor//serine hydroxymethyltransferase, mitochondrial isoform 2 precursor//serine hydroxymethyltransferase, mitochondrial isoform 3//serine hydroxymethyltransferase, mitochondrial precursor	-//This gene encodes the mitochondrial form of a pyridoxal phosphate-dependent enzyme that catalyzes the reversible reaction of serine and tetrahydrofolate to glycine and 5,10-methylene tetrahydrofolate. The encoded product is primarily responsible for glycine synthesis. The activity of the encoded protein has been suggested to be the primary source of intracellular glycine. The gene which encode…
PODXL	PODXL	PODXL	chr7:131185020-131241376	Control	Treated (sp20)	OK	14.0356	4.48809	-1.64492	3.1273	-2.01438	0.0404	0.865205	no	chr7	131185020	131241376	NM_001018111//NM_001020809//NM_001082766//NM_001271894//NM_005397	NM_001018111//NM_005397	mRNA	podocalyxin isoform 1 precursor//podocalyxin isoform 2 precursor//podocalyxin precursor	-//This gene encodes a member of the sialomucin protein family. The encoded protein was originally identified as an important component of glomerular podocytes. Podocytes are highly differentiated epithelial cells with interdigitating foot processes covering the outer aspect of the glomerular basement membrane. Other biological activities of the encoded protein include: binding in a membrane prot…
MSH2	MSH2	MSH2	chr2:47630205-47710367	Control	Treated (sp20)	OK	30.522	9.67983	-1.6568	3.15315	-2.04518	0.0436	0.884091	no	chr2	47630205	47710367	NM_000251//NM_001034584//NM_001183344//NM_001195357//NM_001247138//NM_001258281//NM_113607	NM_000251//NM_001258281	mRNA	DNA mismatch repair protein Msh2//DNA mismatch repair protein Msh2 isoform 1//DNA mismatch repair protein Msh2 isoform 2//mismatch repair ATPase MSH2//mismatch repair protein	-//This locus is frequently mutated in hereditary nonpolyposis colon cancer (HNPCC). When cloned, it was discovered to be a human homolog of the E. coli mismatch repair gene mutS, consistent with the characteristic alterations in microsatellite sequences (RER+ phenotype) found in HNPCC. Two transcript variants encoding different isoforms have been found for this gene. [provided by RefSeq, Apr 201…
POLE	POLE	POLE	chr12:133200347-133264110	Control	Treated (sp20)	OK	19.2819	6.0939	-1.66181	3.16413	-2.07845	0.04655	0.907448	no	chr12	133200347	133264110	NM_001191429//NM_006231	NM_006231	mRNA	DNA polymerase epsilon catalytic subunit A	-//This gene encodes the catalytic subunit of DNA polymerase epsilon. The enzyme is involved in DNA repair and chromosomal DNA replication. Mutations in this gene have been associated with colorectal cancer 12 and facial dysmorphism, immunodeficiency, livedo, and short stature. [provided by RefSeq, Sep 2013]. Sequence Note: This RefSeq record was created from transcript and genomic sequence data …
WHSC1	WHSC1	WHSC1	chr4:1873122-1983934	Control	Treated (sp20)	OK	28.394	8.84453	-1.68273	3.21035	-2.02558	0.03995	0.863433	no	chr4	1873122.0//1894508.0//1902352.0	1944302.0//1950545.0//1983930.0//1983934.0	NM_001042424//NM_007331//NM_133330//NM_133331//NM_133334//NM_133335	NM_001042424//NM_007331//NM_133330//NM_133331//NM_133334//NM_133335	mRNA	histone-lysine N-methyltransferase NSD2 isoform 1//histone-lysine N-methyltransferase NSD2 isoform 3//histone-lysine N-methyltransferase NSD2 isoform 4	This gene encodes a protein that contains four domains present in other developmental proteins: a PWWP domain, an HMG box, a SET domain, and a PHD-type zinc finger. It is expressed ubiquitously in early development. Wolf-Hirschhorn syndrome (WHS) is a malformation syndrome associated with a hemizygous deletion of the distal short arm of chromosome 4. This gene maps to the 165 kb WHS critical regi…
NASP	NASP	NASP	chr1:46049659-46084578	Control	Treated (sp20)	OK	88.579	27.5411	-1.68538	3.21625	-1.95687	0.04965	0.92419	no	chr1	46049659	46084578	NM_001038088//NM_001082789//NM_001195193//NM_002482//NM_152298	NM_001195193//NM_002482//NM_152298	mRNA	nuclear autoantigenic sperm protein//nuclear autoantigenic sperm protein isoform 2//nuclear autoantigenic sperm protein isoform 3//nuclear autoantigenic sperm protein isoform 4	-//This gene encodes a H1 histone binding protein that is involved in transporting histones into the nucleus of dividing cells. Multiple isoforms are encoded by transcript variants of this gene. The somatic form is expressed in all mitotic cells, is localized to the nucleus, and is coupled to the cell cycle. The testicular form is expressed in embryonic tissues, tumor cells, and the testis. In ma…
NCAPD2	NCAPD2	NCAPD2	chr12:6603297-6641132	Control	Treated (sp20)	OK	17.02	5.25247	-1.69616	3.24038	-2.00782	0.047	0.908123	no	chr12	6603297	6641132	NM_001080862//NM_001206711//NM_014865	NM_014865	mRNA	condensin complex subunit 1	-
TK1	TK1	TK1	chr17:76170159-76183285	Control	Treated (sp20)	OK	86.1584	26.433	-1.70465	3.2595	-2.0818	0.03985	0.863433	no	chr17	76170159	76183285	NM_001097572//NM_003258//NM_204898	NM_003258	mRNA	thymidine kinase, cytosolic	-
TMC4	TMC4	TMC4	chr19:54663832-54676944	Control	Treated (sp20)	OK	32.1768	9.84463	-1.70861	3.26846	-1.98307	0.0491	0.922407	no	chr19	54663832	54676944	NM_001110440//NM_001145303//NM_001168876//NM_144686	NM_001145303//NM_144686	mRNA	transmembrane channel-like protein 4//transmembrane channel-like protein 4 isoform 1//transmembrane channel-like protein 4 isoform 2	-
HGSNAT	HGSNAT	HGSNAT	chr8:42995591-43057970	Control	Treated (sp20)	OK	29.4782	8.96123	-1.71788	3.28953	-2.12763	0.0401	0.863433	no	chr8	42995591	43057970	NM_152419	NM_152419	mRNA	heparan-alpha-glucosaminide N-acetyltransferase precursor	This gene encodes a lysosomal acetyltransferase, which is one of several enzymes involved in the lysosomal degradation of heparin sulfate. Mutations in this gene are associated with Sanfilippo syndrome C, one type of the lysosomal storage disease mucopolysaccaridosis III, which results from impaired degradation of heparan sulfate. [provided by RefSeq, Jan 2009]. Publication Note: This RefSeq reco…
CDC42EP1	CDC42EP1	CDC42EP1	chr22:37956470-37965410	Control	Treated (sp20)	OK	74.306	22.5624	-1.71956	3.29336	-2.13551	0.0366	0.849924	no	chr22	37956470	37965410	NM_001075495//NM_152243	NM_152243	mRNA	cdc42 effector protein 1	-//CDC42 is a member of the Rho GTPase family that regulates multiple cellular activities, including actin polymerization. The protein encoded by this gene is a CDC42 binding protein that mediates actin cytoskeleton reorganization at the plasma membrane. This protein is secreted and is primarily found in bone marrow. [provided by RefSeq, Jul 2008]. Publication Note: This RefSeq record includes a …
CYP1A1	CYP1A1	CYP1A1	chr15:75011882-75017877	Control	Treated (sp20)	OK	69.8675	21.1671	-1.7228	3.30076	-2.15649	0.0383	0.863433	no	chr15	75011882	75017951	NM_000499//NM_001024859//NM_001040238//NM_001129905//NM_001319216//NM_001319217//NM_205147//NM_214412	NM_000499//NM_001319216//NM_001319217	mRNA	cytochrome P450 1A1//cytochrome P450 1A1 isoform 1//cytochrome P450 1A1 isoform 2//cytochrome P450 1A4	-//This gene, CYP1A1, encodes a member of the cytochrome P450 superfamily of enzymes. The cytochrome P450 proteins are monooxygenases which catalyze many reactions involved in drug metabolism and synthesis of cholesterol, steroids and other lipids. This protein localizes to the endoplasmic reticulum and its expression is induced by some polycyclic aromatic hydrocarbons (PAHs), some of which are f…
PREP	PREP	PREP	chr6:105725441-105850999	Control	Treated (sp20)	OK	48.8964	14.7591	-1.72812	3.31297	-2.14713	0.039	0.863433	no	chr6	105725441	105850999	NM_001004050//NM_001006410//NM_001257914//NM_002726//NM_174772	NM_002726	mRNA	prolyl endopeptidase	-//The protein encoded by this gene is a cytosolic prolyl endopeptidase that cleaves peptide bonds on the C-terminal side of prolyl residues within peptides that are up to approximately 30 amino acids long. Prolyl endopeptidases have been reported to be involved in the maturation and degradation of peptide hormones and neuropeptides. [provided by RefSeq, Jul 2008]. Sequence Note: This RefSeq reco…
BACE2	BACE2	BACE2	chr21:42539727-42654461	Control	Treated (sp20)	OK	22.8143	6.8756	-1.73038	3.31815	-2.15387	0.0325	0.817763	no	chr21	42539727	42654461	NM_001206062//NM_012105//NM_138991//NM_138992	NM_012105//NM_138991//NM_138992	mRNA	beta-secretase 2 isoform A preproprotein//beta-secretase 2 isoform B preproprotein//beta-secretase 2 isoform C preproprotein//beta-secretase 2 precursor	-//This gene encodes an integral membrane glycoprotein that functions as an aspartic protease. The encoded protein cleaves amyloid precursor protein into amyloid beta peptide, which is a critical step in the etiology of Alzheimer's disease and Down syndrome. The protein precursor is further processed into an active mature peptide. Alternative splicing results in multiple transcript variants. [pro…
ANKRD36C	ANKRD36C	ANKRD36C	chr2:96515295-96658068	Control	Treated (sp20)	OK	15.3284	4.61033	-1.73327	3.32479	-2.16404	0.0408	0.865433	no	chr2	96515295	96658068	NM_001310154	NM_001310154	mRNA	ankyrin repeat domain-containing protein 36C	-
EPHB4	EPHB4	EPHB4	chr7:100400186-100425143	Control	Treated (sp20)	OK	47.4883	14.2812	-1.73345	3.32523	-2.16716	0.0382	0.863433	no	chr7	100400186	100425143	NM_001206268//NM_004444	NM_004444	mRNA	ephrin type-B receptor 4 precursor	-//Ephrin receptors and their ligands, the ephrins, mediate numerous developmental processes, particularly in the nervous system. Based on their structures and sequence relationships, ephrins are divided into the ephrin-A (EFNA) class, which are anchored to the membrane by a glycosylphosphatidylinositol linkage, and the ephrin-B (EFNB) class, which are transmembrane proteins. The Eph family of re…
RRM1	RRM1	RRM1	chr11:4115923-4160106	Control	Treated (sp20)	OK	67.2032	20.1815	-1.7355	3.32994	-2.16311	0.0394	0.863433	no	chr11	4115914.0//4137307.0	4160155	NM_001030837//NM_001033//NM_001113296//NM_001132540//NM_001265887//NM_001318064//NM_001318065//NM_001330193	NM_001033//NM_001318064//NM_001318065//NM_001330193	mRNA	ribonucleoside-diphosphate reductase large subunit//ribonucleoside-diphosphate reductase large subunit isoform 1//ribonucleoside-diphosphate reductase large subunit isoform 2//ribonucleoside-diphosphate reductase large subunit isoform 3//ribonucleoside-diphosphate reductase large subunit isoform 4	-//This gene encodes the large and catalytic subunit of ribonucleotide reductase, an enzyme essential for the conversion of ribonucleotides into deoxyribonucleotides. A pool of available deoxyribonucleotides is important for DNA replication during S phase of the cell cycle as well as multiple DNA repair processes. Alternative splicing results in multiple transcript variants. [provided by RefSeq, …
ETS2	ETS2	ETS2	chr21:40177230-40196878	Control	Treated (sp20)	OK	82.383	24.7342	-1.73584	3.33073	-2.09805	0.0392	0.863433	no	chr21	40177230.0//40177754.0	40196878	NM_001080214//NM_001133139//NM_001256295//NM_005239//NM_205312	NM_001256295//NM_005239	mRNA	protein C-ets-2//protein C-ets-2 isoform 1//protein C-ets-2 isoform 2	-//This gene encodes a transcription factor which regulates genes involved in development and apoptosis. The encoded protein is also a protooncogene and shown to be involved in regulation of telomerase. A pseudogene of this gene is located on the X chromosome. Alternative splicing results in multiple transcript variants. [provided by RefSeq, Jan 2012].
TSPAN15	TSPAN15	TSPAN15	chr10:71211225-71267423	Control	Treated (sp20)	OK	55.4664	16.4873	-1.75026	3.36419	-2.09508	0.04665	0.907448	no	chr10	71211225	71267423	NM_001006499//NM_001075829//NM_001266979//NM_001283162//NM_012339	NM_012339	mRNA	tetraspanin-15	-//The protein encoded by this gene is a member of the transmembrane 4 superfamily, also known as the tetraspanin family. Most of these members are cell-surface proteins that are characterized by the presence of four hydrophobic domains. The proteins mediate signal transduction events that play a role in the regulation of cell development, activation, growth and motility. The use of alternate pol…
MYRF	MYRF	MYRF	chr11:61520108-61555990	Control	Treated (sp20)	OK	20.7172	6.12706	-1.75756	3.38126	-2.0989	0.0412	0.869047	no	chr11	61520108.0//61522860.0	61555990	NM_001127392//NM_001194718//NM_013279	NM_001127392//NM_013279	mRNA	myelin regulatory factor//myelin regulatory factor isoform 1//myelin regulatory factor isoform 2 precursor	-//This gene encodes a transcription factor that is required for central nervous system myelination and may regulate oligodendrocyte differentiation. It is thought to act by increasing the expression of genes that effect myelin production but may also directly promote myelin gene expression. Loss of a similar gene in mouse models results in severe demyelination. Alternative splicing results in mu…
PKD1P1	PKD1P1	PKD1P1	chr16:16411465-16444465	Control	Treated (sp20)	OK	108.414	32.0503	-1.75814	3.38262	-2.01767	0.0466	0.907448	no	chr16	16411465	16444465	NR_036447	NR_036447	RNA	-	-
RASIP1	RASIP1	RASIP1	chr19:49223841-49243970	Control	Treated (sp20)	OK	47.0805	13.8811	-1.76201	3.3917	-2.08427	0.048	0.913804	no	chr19	49223841	49243970	NM_001193160//NM_017805	NM_017805	mRNA	ras-interacting protein 1	-
CCNB1	CCNB1	CCNB1	chr5:68462836-68474070	Control	Treated (sp20)	OK	41.5331	12.2435	-1.76225	3.39226	-2.08346	0.0472	0.909606	no	chr5	68462836	68474070	NM_001045872//NM_001170768//NM_001261149//NM_031966	NM_031966	mRNA	G2/mitotic-specific cyclin-B1	-//The protein encoded by this gene is a regulatory protein involved in mitosis. The gene product complexes with p34(cdc2) to form the maturation-promoting factor (MPF). Two alternative transcripts have been found, a constitutively expressed transcript and a cell cycle-regulated transcript, that is expressed predominantly during G2/M phase. The different transcripts result from the use of alterna…
UGGT2	UGGT2	UGGT2	chr13:96453835-96705736	Control	Treated (sp20)	OK	12.9135	3.80377	-1.76338	3.39492	-2.08709	0.0426	0.883566	no	chr13	96453835	96705736	NM_001252099//NM_020121	NM_020121	mRNA	UDP-glucose:glycoprotein glucosyltransferase 2 precursor	-//UDP-glucose:glycoprotein glucosyltransferase (UGT) is a soluble protein of the endoplasmic reticulum (ER) that selectively reglucosylates unfolded glycoproteins, thus providing quality control for protein transport out of the ER.[supplied by OMIM, Oct 2009]. ##Evidence-Data-START## Transcript exon combination :: AF227906.2, BC125233.1 [ECO:0000332] RNAseq introns :: mixed/partial sample suppor…
CACNG8	CACNG8	CACNG8	chr19:54466289-54493469	Control	Treated (sp20)	OK	6.09433	1.79074	-1.76691	3.40325	-2.02728	0.04485	0.893406	no	chr19	54466289	54493469	NM_031895	NM_031895	mRNA	voltage-dependent calcium channel gamma-8 subunit	The protein encoded by this gene is a type I transmembrane AMPA receptor regulatory protein (TARP). TARPs regulate both trafficking and channel gating of the AMPA receptors. This gene is part of a functionally diverse eight-member protein subfamily of the PMP-22/EMP/MP20 family and is located in a cluster with two family members, a type II TARP and a calcium channel gamma subunit. The mRNA for th…
DTD1	DTD1	DTD1	chr20:18568555-18744560	Control	Treated (sp20)	OK	43.5166	12.6715	-1.77998	3.43421	-2.04197	0.04405	0.887425	no	chr20	18568536	18612818.0//18744560.0	NM_001038104//NM_001180279//NM_001199402//NM_001245119//NM_001266658//NM_001318043//NM_080820	NM_001318043//NM_080820	mRNA	D-tyrosyl-tRNA(Tyr) deacylase//D-tyrosyl-tRNA(Tyr) deacylase 1//D-tyrosyl-tRNA(Tyr) deacylase 1 isoform 1//D-tyrosyl-tRNA(Tyr) deacylase 1 isoform 2	-//The protein encoded by this gene is similar in sequence to histidyl-tRNA synthetase, which hydrolyzes D-tyrosyl-tRNA(Tyr) into D-tyrosine and free tRNA(Tyr). The encoded protein binds the DNA unwinding element and plays a role in the initiation of DNA replication. Alternative splicing results in multiple transcript variants encoding different isoforms. [provided by RefSeq, Dec 2015].
COL4A5	COL4A5	COL4A5	chrX:107683073-107940775	Control	Treated (sp20)	OK	19.211	5.56532	-1.7874	3.45191	-2.17634	0.0338	0.825011	no	chrX	107683073	107940775	NM_000495//NM_001002979//NM_033380	NM_000495//NM_033380	mRNA	collagen alpha-5(IV) chain isoform 1 precursor//collagen alpha-5(IV) chain isoform 2 precursor//collagen alpha-5(IV) chain precursor	-//This gene encodes one of the six subunits of type IV collagen, the major structural component of basement membranes. Mutations in this gene are associated with X-linked Alport syndrome, also known as hereditary nephritis. Like the other members of the type IV collagen gene family, this gene is organized in a head-to-head conformation with another type IV collagen gene so that each gene pair sh…
MOV10	MOV10	MOV10	chr1:113216933-113243368	Control	Treated (sp20)	OK	33.7601	9.73263	-1.79442	3.46875	-2.17319	0.0324	0.817763	no	chr1	113216933.0//113217094.0//113217292.0	113243359.0//113243368.0	NM_001012843//NM_001075839//NM_001130079//NM_001261223//NM_001286072//NM_001321324//NM_020963	NM_001130079//NM_001286072//NM_001321324//NM_020963	mRNA	putative helicase MOV-10//putative helicase MOV-10 isoform 1//putative helicase MOV-10 isoform 2	-
CCDC14	CCDC14	CCDC14	chr3:123632273-123680255	Control	Treated (sp20)	OK	30.2058	8.6995	-1.79582	3.47213	-2.11511	0.0389	0.863433	no	chr3	123632273	123680255	NM_001308317//NM_022757	NM_001308317//NM_022757	mRNA	coiled-coil domain-containing protein 14 isoform 1//coiled-coil domain-containing protein 14 isoform 2	-
CENPF	CENPF	CENPF	chr1:214776531-214837914	Control	Treated (sp20)	OK	21.0591	6.05445	-1.79838	3.47828	-2.21508	0.02875	0.812188	no	chr1	214776531	214837914	NM_001256586//NM_016343//NM_204645	NM_016343	mRNA	centromere protein F	-//This gene encodes a protein that associates with the centromere-kinetochore complex. The protein is a component of the nuclear matrix during the G2 phase of interphase. In late G2 the protein associates with the kinetochore and maintains this association through early anaphase. It localizes to the spindle midzone and the intracellular bridge in late anaphase and telophase, respectively, and is…
RECQL4	RECQL4	RECQL4	chr8:145736666-145743210	Control	Treated (sp20)	OK	19.6682	5.65436	-1.79843	3.47841	-2.11238	0.0398	0.863433	no	chr8	145736666	145743210	NM_001098037//NM_004260	NM_004260	mRNA	ATP-dependent DNA helicase Q4	-//The protein encoded by this gene is a DNA helicase that belongs to the RecQ helicase family. DNA helicases unwind double-stranded DNA into single-stranded DNAs and may modulate chromosome segregation. This gene is predominantly expressed in thymus and testis. Mutations in this gene are associated with Rothmund-Thomson, RAPADILINO and Baller-Gerold syndromes. [provided by RefSeq, Jan 2010]. Pub…
MMP1	MMP1	MMP1	chr11:102654406-102714342	Control	Treated (sp20)	OK	219.155	62.9028	-1.80076	3.48403	-2.13719	0.03445	0.831076	no	chr11	102660640	102668966	NM_001081847//NM_001145938//NM_001166229//NM_001171139//NM_001181881//NM_002421//NM_174112	NM_001145938//NM_002421	mRNA	S-methylmethionine permease MMP1//interstitial collagenase isoform 1 preproprotein//interstitial collagenase isoform 2//interstitial collagenase precursor	-//This gene encodes a member of the peptidase M10 family of matrix metalloproteinases (MMPs). Proteins in this family are involved in the breakdown of extracellular matrix in normal physiological processes, such as embryonic development, reproduction, and tissue remodeling, as well as in disease processes, such as arthritis and metastasis. The encoded preproprotein is proteolytically processed t…
NEK2	NEK2	NEK2	chr1:211831598-211848972	Control	Treated (sp20)	OK	20.4052	5.85636	-1.80086	3.48428	-1.99591	0.0487	0.917183	no	chr1	211831598.0//211836113.0//211839772.0	211848972	NM_001031050//NM_001046270//NM_001204182//NM_001204183//NM_001258137//NM_001280514//NM_002497//NM_111353//NM_202492	NM_001204182//NM_001204183//NM_002497	mRNA	serine/threonine-protein kinase Nek2//serine/threonine-protein kinase Nek2 isoform 1//serine/threonine-protein kinase Nek2 isoform 2//serine/threonine-protein kinase Nek2 isoform 3	-//This gene encodes a serine/threonine-protein kinase that is involved in mitotic regulation. This protein is localized to the centrosome, and undetectable during G1 phase, but accumulates progressively throughout the S phase, reaching maximal levels in late G2 phase. Alternatively spliced transcript variants encoding different isoforms with distinct C-termini have been noted for this gene. [pro…
LRRC16A	LRRC16A	LRRC16A	chr6:25279655-25620758	Control	Treated (sp20)	OK	11.7	3.34344	-1.8071	3.49939	-2.14183	0.0405	0.865205	no	-	-	-	NM_001159370	-	mRNA	F-actin-uncapping protein LRRC16A	-
PSPH	PSPH	PSPH	chr7:56078743-56119268	Control	Treated (sp20)	OK	30.001	8.56332	-1.80877	3.50343	-2.09689	0.0362	0.848992	no	chr7	56078743	56119268	NM_001046355//NM_001126360//NM_001131758//NM_001243221//NM_001252272//NM_004577	NM_004577	mRNA	phosphoserine phosphatase	-//The protein encoded by this gene belongs to a subfamily of the phosphotransferases. This encoded enzyme is responsible for the third and last step in L-serine formation. It catalyzes magnesium-dependent hydrolysis of L-phosphoserine and is also involved in an exchange reaction between L-serine and L-phosphoserine. Deficiency of this protein is thought to be linked to Williams syndrome. [provid…
HLCS	HLCS	HLCS	chr21:38123188-38362545	Control	Treated (sp20)	OK	7.48195	2.13098	-1.8119	3.51104	-2.02685	0.0477	0.913804	no	chr21	38123188	38338956.0//38353264.0//38362545.0	NM_000411//NM_001242784//NM_001242785	NM_000411//NM_001242784//NM_001242785	mRNA	biotin--protein ligase	This gene encodes an enzyme that catalyzes the binding of biotin to carboxylases and histones. The protein plays an important role in gluconeogenesis, fatty acid synthesis and branched chain amino acid catabolism. Defects in this gene are the cause of holocarboxylase synthetase deficiency. Multiple alternatively spliced variants, encoding the same protein, have been identified.[provided by RefSeq…
CPNE7	CPNE7	CPNE7	chr16:89642175-89663654	Control	Treated (sp20)	OK	35.5511	10.1189	-1.81284	3.51334	-2.1331	0.0344	0.831076	no	chr16	89642175	89663654	NM_001192413//NM_014427//NM_153636	NM_014427//NM_153636	mRNA	copine-7//copine-7 isoform a//copine-7 isoform b	-//This gene encodes a member of the copine family, which is composed of calcium-dependent membrane-binding proteins. The gene product contains two N-terminal C2 domains and one von Willebrand factor A domain. The encoded protein may be involved in membrane trafficking. Two alternatively spliced transcript variants encoding different isoforms have been found for this gene. [provided by RefSeq, No…
CDK2	CDK2	CDK2	chr12:56360552-56366573	Control	Treated (sp20)	OK	37.4888	10.6498	-1.81563	3.52014	-2.15987	0.0431	0.883934	no	chr12	56360552	56366573	NM_001014934//NM_001142509//NM_001199857//NM_001279491//NM_001285465//NM_001285608//NM_001290230//NM_001798//NM_052827	NM_001290230//NM_001798//NM_052827	mRNA	cyclin-dependent kinase 2//cyclin-dependent kinase 2 isoform 1//cyclin-dependent kinase 2 isoform 2//cyclin-dependent kinase 2 isoform 3	-//This gene encodes a member of a family of serine/threonine protein kinases that participate in cell cycle regulation. The encoded protein is the catalytic subunit of the cyclin-dependent protein kinase complex, which regulates progression through the cell cycle. Activity of this protein is especially critical during the G1 to S phase transition. This protein associates with and regulated by ot…
SDC4	SDC4	SDC4	chr20:43953928-43977064	Control	Treated (sp20)	OK	267.626	75.8874	-1.81829	3.52662	-2.1343	0.03225	0.817763	no	chr20	43953928	43977064	NM_001007869//NM_001133906//NM_001169028//NM_001257434//NM_001282832//NM_001303160//NM_002999//NM_214284	NM_002999	mRNA	syndecan 4 precursor//syndecan-4//syndecan-4 precursor	-//The protein encoded by this gene is a transmembrane (type I) heparan sulfate proteoglycan that functions as a receptor in intracellular signaling. The encoded protein is found as a homodimer and is a member of the syndecan proteoglycan family. This gene is found on chromosome 20, while a pseudogene has been found on chromosome 22. [provided by RefSeq, Jul 2008]. Publication Note: This RefSeq r…
IFITM1	IFITM1	IFITM1	chr11:313990-315272	Control	Treated (sp20)	OK	177.313	50.0912	-1.82367	3.5398	-2.15187	0.0434	0.883934	no	chr11	313990	315272	NM_001078142//NM_001198758//NM_001198762//NM_003641	NM_003641	mRNA	interferon-induced transmembrane protein 1//interferon-induced transmembrane protein 1 (9-27)	-
TCOF1	TCOF1	TCOF1	chr5:149737201-149779871	Control	Treated (sp20)	OK	41.428	11.6374	-1.83184	3.5599	-2.15343	0.02815	0.805807	no	chr5	149737201	149764195.0//149779871.0	NM_000356//NM_001003057//NM_001008657//NM_001012785//NM_001039952//NM_001135243//NM_001135244//NM_001135245//NM_001195141	NM_000356//NM_001008657//NM_001135243//NM_001135244//NM_001135245//NM_001195141	mRNA	Treacher Collins-Franceschetti syndrome 1//treacle protein//treacle protein isoform b//treacle protein isoform c//treacle protein isoform d//treacle protein isoform e//treacle protein isoform f//treacle protein isoform g	-//This gene encodes a nucleolar protein with a LIS1 homology domain. The protein is involved in ribosomal DNA gene transcription through its interaction with upstream binding factor (UBF). Mutations in this gene have been associated with Treacher Collins syndrome, a disorder which includes abnormal craniofacial development. Multiple transcript variants encoding different isoforms have been found…
AARS	AARS	AARS	chr16:70286296-70323412	Control	Treated (sp20)	OK	114.897	31.9454	-1.84666	3.59667	-2.21598	0.0373	0.855275	no	chr16	70286296	70323412	NM_001005836//NM_001101075//NM_001131919//NM_001605	NM_001605	mRNA	alanine--tRNA ligase, cytoplasmic	-//The human alanyl-tRNA synthetase (AARS) belongs to a family of tRNA synthases, of the class II enzymes. Class II tRNA synthases evolved early in evolution and are highly conserved. This is reflected by the fact that 498 of the 968-residue polypeptide human AARS shares 41% identity witht the E.coli protein. tRNA synthases are the enzymes that interpret the RNA code and attach specific aminoacid…
SLC7A1	SLC7A1	SLC7A1	chr13:30083550-30169825	Control	Treated (sp20)	OK	84.7041	23.4142	-1.85505	3.61764	-2.18921	0.0325	0.817763	no	chr13	30083550	30169825	NM_001012613//NM_001135792//NM_001145490//NM_001266615//NM_001287553//NM_001310833//NM_003045	NM_003045	mRNA	high affinity cationic amino acid transporter 1	-
KIAA0040	KIAA0040	KIAA0040	chr1:175126122-175162229	Control	Treated (sp20)	OK	99.0856	27.0402	-1.87357	3.66438	-2.22701	0.0263	0.785839	no	chr1	175126122	175161949.0//175162229.0	NM_001162893//NM_001162894//NM_001162895//NM_001260825//NM_001319230//NM_001319231//NM_014656	NM_001162893//NM_001162894//NM_001162895//NM_001319230//NM_001319231//NM_014656	mRNA	uncharacterized protein KIAA0040//uncharacterized protein KIAA0040 homolog	-
UNG	UNG	UNG	chr12:109535398-109548798	Control	Treated (sp20)	OK	30.7972	8.37023	-1.87946	3.67937	-2.11413	0.04345	0.883934	no	chr12	109535398.0//109535922.0	109548798	NM_001075513//NM_001131099//NM_001246523//NM_001283317//NM_003362//NM_080911//NM_112749//NM_204189	NM_003362//NM_080911	mRNA	uracil DNA glycosylase//uracil-DNA glycosylase//uracil-DNA glycosylase isoform UNG1 precursor//uracil-DNA glycosylase isoform UNG2	-//This gene encodes one of several uracil-DNA glycosylases. One important function of uracil-DNA glycosylases is to prevent mutagenesis by eliminating uracil from DNA molecules by cleaving the N-glycosylic bond and initiating the base-excision repair (BER) pathway. Uracil bases occur from cytosine deamination or misincorporation of dUMP residues. Alternative promoter usage and splicing of this g…
ETV4	ETV4	ETV4	chr17:41605210-41623800	Control	Treated (sp20)	OK	23.1265	6.25168	-1.88723	3.69925	-2.12086	0.0439	0.885839	no	chr17	41605210	41607803.0//41623305.0//41623800.0	NM_001079675//NM_001261437//NM_001261438//NM_001261439//NM_001986	NM_001079675//NM_001261437//NM_001261438//NM_001261439//NM_001986	mRNA	ETS translocation variant 4 isoform 1//ETS translocation variant 4 isoform 2//ETS translocation variant 4 isoform 3	-
SLC46A1	SLC46A1	SLC46A1	chr17:26698682-26733230	Control	Treated (sp20)	OK	13.0645	3.52069	-1.89172	3.71078	-2.24352	0.02925	0.813551	no	chr17	26721660	26733230	NM_001079585//NM_001082630//NM_001205066//NM_001242366//NM_001243383//NM_080669	NM_001242366//NM_080669	mRNA	proton-coupled folate transporter//proton-coupled folate transporter isoform 1//proton-coupled folate transporter isoform 2//solute carrier family 46, member 1	-//This gene encodes a transmembrane proton-coupled folate transporter protein that facilitates the movement of folate and antifolate substrates across cell membranes, optimally in acidic pH environments. This protein is also expressed in the brain and choroid plexus where it transports folates into the central nervous system. This protein further functions as a heme transporter in duodenal enter…
STAT1	STAT1	STAT1	chr2:191833761-191878976	Control	Treated (sp20)	OK	59.9909	16.1418	-1.89394	3.71649	-2.27539	0.0226	0.748775	no	chr2	191833761.0//191840262.0	191878976	NM_001012914//NM_001077900//NM_001133211//NM_001166203//NM_001261614//NM_001323591//NM_007315//NM_139266//NM_213769	NM_007315//NM_139266	mRNA	signal transducer and activator of transcription 1//signal transducer and activator of transcription 1-alpha/beta//signal transducer and activator of transcription 1-alpha/beta isoform alpha//signal transducer and activator of transcription 1-alpha/beta isoform beta	-//The protein encoded by this gene is a member of the STAT protein family. In response to cytokines and growth factors, STAT family members are phosphorylated by the receptor associated kinases, and then form homo- or heterodimers that translocate to the cell nucleus where they act as transcription activators. This protein can be activated by various ligands including interferon-alpha, interfero…
ZNF239	ZNF239	ZNF239	chr10:44051792-44070066	Control	Treated (sp20)	OK	29.8585	8.03329	-1.89408	3.71685	-2.15015	0.03225	0.817763	no	chr10	44051792	44063907.0//44070065.0//44070066.0	NM_001099282//NM_001099283//NM_001099284//NM_001132654//NM_001324347//NM_001324348//NM_001324349//NM_001324350//NM_001324351//NM_001324352//NM_001324353//NM_005674	NM_001099282//NM_001099283//NM_001099284//NM_001324347//NM_001324348//NM_001324349//NM_001324350//NM_001324351//NM_001324352//NM_001324353//NM_005674	mRNA	zinc finger protein 239//zinc finger protein 239 isoform a//zinc finger protein 239 isoform b//zinc finger protein 239 isoform c	-//MOK2 proteins are DNA- and RNA-binding proteins that are mainly associated with nuclear RNP components, including the nucleoli and extranucleolar structures (Arranz et al., 1997 [PubMed 9121460]).[supplied by OMIM, Mar 2008].//MOK2 proteins are DNA- and RNA-binding proteins that are mainly associated with nuclear RNP components, including the nucleoli and extranucleolar structures (Arranz et a…
MAP3K5	MAP3K5	MAP3K5	chr6:136878186-137113656	Control	Treated (sp20)	OK	5.86015	1.57412	-1.89639	3.72281	-2.05446	0.0466	0.907448	no	chr6	136878186	137113656	NM_001144081//NM_005923	NM_005923	mRNA	mitogen-activated protein kinase kinase kinase 5	-//Mitogen-activated protein kinase (MAPK) signaling cascades include MAPK or extracellular signal-regulated kinase (ERK), MAPK kinase (MKK or MEK), and MAPK kinase kinase (MAPKKK or MEKK). MAPKK kinase/MEKK phosphorylates and activates its downstream protein kinase, MAPK kinase/MEK, which in turn activates MAPK. The kinases of these signaling cascades are highly conserved, and homologs exist in …
CHAC1	CHAC1	CHAC1	chr15:41245635-41248717	Control	Treated (sp20)	OK	192.545	51.718	-1.89646	3.72298	-2.36268	0.02035	0.718334	no	chr15	41245635	41248717	NM_001098882//NM_001142776//NM_001199656//NM_024111	NM_001142776//NM_024111	mRNA	glutathione-specific gamma-glutamylcyclotransferase 1//glutathione-specific gamma-glutamylcyclotransferase 1 isoform a//glutathione-specific gamma-glutamylcyclotransferase 1 isoform b	-
AGRN	AGRN	AGRN	chr1:955502-991499	Control	Treated (sp20)	OK	101.505	27.2222	-1.8987	3.72876	-2.20549	0.0308	0.814424	no	chr1	955502	991499	NM_001305275//NM_198576//NM_205527	NM_001305275//NM_198576	mRNA	agrin isoform 1 precursor//agrin isoform 2 precursor//agrin precursor	-//This gene encodes one of several proteins that are critical in the development of the neuromuscular junction (NMJ), as identified in mouse knock-out studies. The encoded protein contains several laminin G, Kazal type serine protease inhibitor, and epidermal growth factor domains. Additional post-translational modifications occur to add glycosaminoglycans and disulfide bonds. In one family with…
COL27A1	COL27A1	COL27A1	chr9:116917824-117074796	Control	Treated (sp20)	OK	11.972	3.20819	-1.89983	3.7317	-2.23227	0.0304	0.813551	no	chr9	116917824	117074796	NM_001206680//NM_032888	NM_032888	mRNA	collagen alpha-1(XXVII) chain//collagen alpha-1(XXVII) chain preproprotein	-//This gene encodes a member of the fibrillar collagen family, and plays a role during the calcification of cartilage and the transition of cartilage to bone. The encoded protein product is a preproprotein. It includes an N-terminal signal peptide, which is followed by an N-terminal propetide, mature peptide and a C-terminal propeptide. The N-terminal propeptide contains thrombospondin N-termina…
NUP107	NUP107	NUP107	chr12:69080730-69136473	Control	Treated (sp20)	OK	36.277	9.7094	-1.9016	3.73628	-2.21794	0.03685	0.851386	no	chr12	69080730	69139594	NM_001261486//NM_001282159//NM_001330192//NM_020401	NM_001330192//NM_020401	mRNA	nuclear pore complex protein Nup107//nuclear pore complex protein Nup107 isoform 1//nuclear pore complex protein Nup107 isoform 2//nucleoporin 107kDa	-//This gene encodes a member of the nucleoporin family. The protein is localized to the nuclear rim and is an essential component of the nuclear pore complex (NPC). All molecules entering or leaving the nucleus either diffuse through or are actively transported by the NPC. Alternate transcriptional splice variants of this gene have been observed but have not been thoroughly characterized. [provi…
SMC1A	SMC1A	SMC1A	chrX:53401069-53449677	Control	Treated (sp20)	OK	26.2704	7.0241	-1.90305	3.74004	-2.35584	0.0201	0.715883	no	chrX	53401069	53449677	NM_001281463//NM_006306//NM_174614//NM_204516	NM_001281463//NM_006306	mRNA	structural maintenance of chromosomes protein 1A//structural maintenance of chromosomes protein 1A isoform 1//structural maintenance of chromosomes protein 1A isoform 2	-//Proper cohesion of sister chromatids is a prerequisite for the correct segregation of chromosomes during cell division. The cohesin multiprotein complex is required for sister chromatid cohesion. This complex is composed partly of two structural maintenance of chromosomes (SMC) proteins, SMC3 and either SMC1B or the protein encoded by this gene. Most of the cohesin complexes dissociate from th…
HMGB2	HMGB2	HMGB2	chr4:174252526-174255595	Control	Treated (sp20)	OK	281.214	75.0343	-1.90605	3.74781	-2.24987	0.02695	0.787817	no	chr4	174252526	174254920.0//174255509.0//174255595.0	NM_001035997//NM_001037616//NM_001084100//NM_001130688//NM_001130689//NM_001284915//NM_002129//NM_101920//NM_205486//NM_214063	NM_001130688//NM_001130689//NM_002129	mRNA	high mobility group B2 protein//high mobility group protein B2	-//This gene encodes a member of the non-histone chromosomal high mobility group protein family. The proteins of this family are chromatin-associated and ubiquitously distributed in the nucleus of higher eukaryotic cells. In vitro studies have demonstrated that this protein is able to efficiently bend DNA and form DNA circles. These studies suggest a role in facilitating cooperative interactions …
MCM5	MCM5	MCM5	chr22:35796115-35820495	Control	Treated (sp20)	OK	39.579	10.5109	-1.91285	3.76552	-2.27168	0.0322	0.817763	no	chr22	35796115	35820495	NM_001006243//NM_001075290//NM_001182161//NM_001202592//NM_006739//NM_126771	NM_006739	mRNA	DNA replication licensing factor MCM5//MCM DNA helicase complex subunit MCM5//minichromosome maintenance protein 5	-//The protein encoded by this gene is structurally very similar to the CDC46 protein from S. cerevisiae, a protein involved in the initiation of DNA replication. The encoded protein is a member of the MCM family of chromatin-binding proteins and can interact with at least two other members of this family. The encoded protein is upregulated in the transition from the G0 to G1/S phase of the cell …
CDC20	CDC20	CDC20	chr1:43824625-43828873	Control	Treated (sp20)	OK	58.9051	15.5544	-1.92107	3.78704	-2.27625	0.03045	0.813551	no	chr1	43824625	43828873	NM_001006536//NM_001082436//NM_001123094//NM_001180981//NM_001243972//NM_001255//NM_001261117//NM_001283674	NM_001255	mRNA	cell division cycle protein 20 homolog//ubiquitin-protein transferase activating protein CDC20	-//CDC20 appears to act as a regulatory protein interacting with several other proteins at multiple points in the cell cycle. It is required for two microtubule-dependent processes, nuclear movement prior to anaphase and chromosome separation. [provided by RefSeq, Jul 2008]. Publication Note: This RefSeq record includes a subset of the publications that are available for this gene. Please see the…
GPRC5B	GPRC5B	GPRC5B	chr16:19870292-19896956	Control	Treated (sp20)	OK	22.2104	5.85464	-1.92358	3.79364	-2.12351	0.0436	0.884091	no	chr16	19870292	19896233.0//19896956.0	NM_001075741//NM_001133105//NM_001135352//NM_001304771//NM_001319434//NM_016235	NM_001304771//NM_016235	mRNA	G-protein coupled receptor family C group 5 member B//G-protein coupled receptor family C group 5 member B isoform 1 precursor//G-protein coupled receptor family C group 5 member B isoform 2//G-protein coupled receptor family C group 5 member B precursor	-//This gene encodes a member of the type 3 G protein-coupled receptor family. Members of this superfamily are characterized by a signature 7-transmembrane domain motif. The encoded protein may modulate insulin secretion and increased protein expression is associated with type 2 diabetes. Alternative splicing results in multiple transcript variants. [provided by RefSeq, Feb 2015].
HADH	HADH	HADH	chr4:108910869-108956331	Control	Treated (sp20)	OK	20.5039	5.36662	-1.93381	3.82064	-2.11922	0.04015	0.863433	no	chr4	108910869	108956331	NM_001046334//NM_001184705//NM_001261209//NM_001277897//NM_001283144//NM_005327//NM_214331	NM_001184705//NM_005327	mRNA	hydroxyacyl-coenzyme A dehydrogenase, mitochondrial//hydroxyacyl-coenzyme A dehydrogenase, mitochondrial isoform 1 precursor//hydroxyacyl-coenzyme A dehydrogenase, mitochondrial isoform 2 precursor//hydroxyacyl-coenzyme A dehydrogenase, mitochondrial precursor	-//This gene is a member of the 3-hydroxyacyl-CoA dehydrogenase gene family. The encoded protein functions in the mitochondrial matrix to catalyze the oxidation of straight-chain 3-hydroxyacyl-CoAs as part of the beta-oxidation pathway. Its enzymatic activity is highest with medium-chain-length fatty acids. Mutations in this gene cause one form of familial hyperinsulinemic hypoglycemia. The human…
ALDH7A1	ALDH7A1	ALDH7A1	chr5:125877532-125931082	Control	Treated (sp20)	OK	20.9757	5.48781	-1.93442	3.82224	-2.36034	0.01485	0.661597	no	chr5	125877532	125931082	NM_001045969//NM_001182//NM_001201377//NM_001202404	NM_001182//NM_001201377//NM_001202404	mRNA	alpha-aminoadipic semialdehyde dehydrogenase//alpha-aminoadipic semialdehyde dehydrogenase isoform 1 precursor//alpha-aminoadipic semialdehyde dehydrogenase isoform 2//alpha-aminoadipic semialdehyde dehydrogenase isoform 3	-//The protein encoded by this gene is a member of subfamily 7 in the aldehyde dehydrogenase gene family. These enzymes are thought to play a major role in the detoxification of aldehydes generated by alcohol metabolism and lipid peroxidation. This particular member has homology to a previously described protein from the green garden pea, the 26g pea turgor protein. It is also involved in lysine …
ABCA1	ABCA1	ABCA1	chr9:107543283-107690527	Control	Treated (sp20)	OK	4.08777	1.06842	-1.93584	3.826	-2.13963	0.04295	0.883934	no	chr9	107543283	107690527	NM_001024693//NM_001036449//NM_001317080//NM_005502//NM_180023//NM_204145	NM_005502	mRNA	ABC transporter A family member 1//ATP-binding cassette sub-family A member 1//ATP-binding cassette, sub-family A (ABC1), member 1	-//The membrane-associated protein encoded by this gene is a member of the superfamily of ATP-binding cassette (ABC) transporters. ABC proteins transport various molecules across extra- and intracellular membranes. ABC genes are divided into seven distinct subfamilies (ABC1, MDR/TAP, MRP, ALD, OABP, GCN20, White). This protein is a member of the ABC1 subfamily. Members of the ABC1 subfamily compr…
PYCR1	PYCR1	PYCR1	chr17:79890261-79895204	Control	Treated (sp20)	OK	72.5271	18.8931	-1.94066	3.83881	-2.22622	0.0324	0.817763	no	chr17	79890261	79895115.0//79895133.0//79895204.0	NM_001014957//NM_001132370//NM_001245182//NM_001265983//NM_001282279//NM_001282280//NM_001282281//NM_001292083//NM_001292084//NM_001330523//NM_006907//NM_153824	NM_001282279//NM_001282280//NM_001282281//NM_001330523//NM_006907//NM_153824	mRNA	pyrroline-5-carboxylate reductase 1, mitochondrial//pyrroline-5-carboxylate reductase 1, mitochondrial isoform 1//pyrroline-5-carboxylate reductase 1, mitochondrial isoform 2//pyrroline-5-carboxylate reductase 1, mitochondrial isoform 3//pyrroline-5-carboxylate reductase 1, mitochondrial isoform 5//pyrroline-5-carboxylate reductase 1, mitochondrial isoform 6	-//This gene encodes an enzyme that catalyzes the NAD(P)H-dependent conversion of pyrroline-5-carboxylate to proline. This enzyme may also play a physiologic role in the generation of NADP(+) in some cell types. The protein forms a homopolymer and localizes to the mitochondrion. Alternative splicing results in multiple transcript variants. [provided by RefSeq, Aug 2013].//This gene encodes an enz…
GPX8	GPX8	GPX8	chr5:54408798-54469005	Control	Treated (sp20)	OK	18.1919	4.72889	-1.94372	3.84697	-2.24743	0.04245	0.883566	no	chr5	54455945	54463129	NM_001008397//NM_001046088//NM_001243871//NM_001252323//NM_001306197//NM_001306198//NM_001306201//NM_105025//NR_131336//NR_131337//NR_131338//NR_131340	NM_001008397//NM_001306197//NM_001306198//NM_001306201//NR_131336//NR_131337//NR_131338//NR_131340	RNA//mRNA	-//glutathione peroxidase 8//probable glutathione peroxidase 8//probable glutathione peroxidase 8 isoform a//probable glutathione peroxidase 8 isoform b//probable glutathione peroxidase 8 isoform c//probable glutathione peroxidase 8 isoform d	-
SH2B3	SH2B3	SH2B3	chr12:111843751-111889427	Control	Treated (sp20)	OK	13.7836	3.56644	-1.9504	3.86481	-2.21341	0.0313	0.814424	no	chr12	111843751.0//111872665.0	111889427	NM_001193067//NM_001291424//NM_005475	NM_001291424//NM_005475	mRNA	SH2B adapter protein 3//SH2B adapter protein 3 isoform 1//SH2B adapter protein 3 isoform 2	-//This gene encodes a member of the SH2B adaptor family of proteins, which are involved in a range of signaling activities by growth factor and cytokine receptors. The encoded protein is a key negative regulator of cytokine signaling and plays a critical role in hematopoiesis. Mutations in this gene have been associated with susceptibility to celiac disease type 13 and susceptibility to insulin-…
UNC93B1	UNC93B1	UNC93B1	chr11:67758570-67771595	Control	Treated (sp20)	OK	26.4662	6.84547	-1.95093	3.86624	-2.17322	0.04175	0.876609	no	chr11	67758570	67771595	NM_001193147//NM_030930	NM_030930	mRNA	protein unc-93 homolog B1	-//This gene encodes a protein that is involved in innate and adaptive immune response by regulating toll-like receptor signaling. The encoded protein traffics nucleotide sensing toll-like receptors to the endolysosome from the endoplasmic reticulum. Deficiency of the encoded protein has been associated with herpes simplex encephalitis. [provided by RefSeq, Feb 2014]. Publication Note: This RefSe…
SMC2	SMC2	SMC2	chr9:106856540-106903700	Control	Treated (sp20)	OK	18.7087	4.80487	-1.96114	3.8937	-2.30179	0.027	0.787817	no	chr9	106856540.0//106856830.0	106903700	NM_001042550//NM_001042551//NM_001179996//NM_001265602//NM_006444//NM_125635//NM_137151//NM_205230	NM_001042550//NM_001042551//NM_001265602//NM_006444	mRNA	condensin subunit SMC2//structural maintenance of chromosome 2//structural maintenance of chromosomes 2//structural maintenance of chromosomes protein 2	-
KCTD15	KCTD15	KCTD15	chr19:34287750-34306666	Control	Treated (sp20)	OK	34.8341	8.93314	-1.96326	3.89942	-2.27164	0.02995	0.813551	no	chr19	34287750	34306666	NM_001075568//NM_001129994//NM_001129995//NM_001266955//NM_001284057//NM_024076	NM_001129994//NM_001129995//NM_024076	mRNA	BTB/POZ domain-containing protein KCTD15//BTB/POZ domain-containing protein KCTD15 isoform 1//BTB/POZ domain-containing protein KCTD15 isoform 2	-
AJUBA	AJUBA	AJUBA	chr14:23440382-23451851	Control	Treated (sp20)	OK	93.1166	23.8552	-1.96473	3.90341	-2.36044	0.0119	0.642748	no	chr14	23440382.0//23447820.0	23446432.0//23451851.0	NM_001192517//NM_001289097//NM_032876//NM_198086	NM_001289097//NM_032876//NM_198086	mRNA	LIM domain-containing protein ajuba//LIM domain-containing protein ajuba isoform 1//LIM domain-containing protein ajuba isoform 2//LIM domain-containing protein ajuba isoform 3	-
DNA2	DNA2	DNA2	chr10:70173820-70231878	Control	Treated (sp20)	OK	14.1435	3.62186	-1.96534	3.90504	-2.30007	0.0257	0.777253	no	chr10	70173820	70231730.0//70231878.0	NM_001006497//NM_001080449//NM_001179295//NM_001192802//NR_102264	NM_001080449//NR_102264	RNA//mRNA	-//DNA replication ATP-dependent helicase/nuclease DNA2//bifunctional ATP-dependent DNA helicase/ssDNA endodeoxyribonuclease DNA2	-//DNA2 is a conserved helicase/nuclease involved in the maintenance of mitochondrial and nuclear DNA stability (Duxin et al., 2009 [PubMed 19487465]).[supplied by OMIM, Nov 2010].//This gene encodes a member of the DNA2/NAM7 helicase family. The encoded protein is a conserved helicase/nuclease involved in the maintenance of mitochondrial and nuclear DNA stability. Mutations in this gene are asso…
VEGFA	VEGFA	VEGFA	chr6:43737945-43754223	Control	Treated (sp20)	OK	174.258	44.3387	-1.97459	3.93016	-2.33414	0.01255	0.647288	no	chr6	43737945.0//43739721.0	43754223	NM_001003175//NM_001009854//NM_001025110//NM_001025366//NM_001025367//NM_001025368//NM_001025369//NM_001025370//NM_001033756//NM_001081821//NM_001110355//NM_001110501//NM_001110502//NM_001171622//NM_001171623//NM_001171624//NM_001171625//NM_001171626//NM_001171627//NM_001171628//NM_001171629//NM_001171630//NM_001204384//NM_001204385//NM_001278384//NM_001278385//NM_001278410//NM_001278437//NM_0012…	NM_001025366//NM_001025367//NM_001025368//NM_001025369//NM_001025370//NM_001033756//NM_001171622//NM_001171623//NM_001171624//NM_001171625//NM_001171626//NM_001171627//NM_001171628//NM_001171629//NM_001171630//NM_001204384//NM_001204385//NM_001287044//NM_001317010//NM_003376	mRNA	vascular endothelial growth factor A isoform 1 precursor//vascular endothelial growth factor A isoform 2 precursor//vascular endothelial growth factor A isoform 3 precursor//vascular endothelial growth factor A isoform 4//vascular endothelial growth factor A isoform 4 precursor//vascular endothelial growth factor A isoform VEGF-A precursor//vascular endothelial growth factor A isoform VEGF-Ax pre…	-//This gene is a member of the PDGF/VEGF growth factor family. It encodes a heparin-binding protein, which exists as a disulfide-linked homodimer. This growth factor induces proliferation and migration of vascular endothelial cells, and is essential for both physiological and pathological angiogenesis. Disruption of this gene in mice resulted in abnormal embryonic blood vessel formation. This ge…
KIF20B	KIF20B	KIF20B	chr10:91461346-91534700	Control	Treated (sp20)	OK	13.79	3.50856	-1.97467	3.93039	-2.30317	0.02845	0.80923	no	chr10	91461346	91534700	NM_001105258//NM_001284259//NM_016195	NM_001284259//NM_016195	mRNA	kinesin-like protein KIF20B//kinesin-like protein KIF20B isoform 1//kinesin-like protein KIF20B isoform 2	-
TPCN1	TPCN1	TPCN1	chr12:113659242-113736389	Control	Treated (sp20)	OK	12.7275	3.23044	-1.97815	3.93987	-2.23354	0.0304	0.813551	no	chr12	113659242.0//113682065.0	113736389	NM_001143819//NM_001301214//NM_017901	NM_001143819//NM_001301214//NM_017901	mRNA	two pore calcium channel protein 1 isoform 1//two pore calcium channel protein 1 isoform 2//two pore calcium channel protein 1 isoform 3	Voltage-gated Ca(2+) and Na+ channels have 4 homologous domains, each containing 6 transmembrane segments, S1 to S6. TPCN1 is similar to these channels, but it has only 2 domains containing S1 to S6 (Ishibashi et al., 2000 [PubMed 10753632]).[supplied by OMIM, Mar 2008].
STIL	STIL	STIL	chr1:47715810-47779819	Control	Treated (sp20)	OK	19.4065	4.90378	-1.98457	3.95746	-2.26646	0.02585	0.777626	no	chr1	47715810	47779819	NM_001048166//NM_001206662//NM_001282936//NM_001282937//NM_001282938//NM_001282939//NM_003035	NM_001048166//NM_001282936//NM_001282937//NM_001282938//NM_001282939//NM_003035	mRNA	SCL-interrupting locus protein//SCL-interrupting locus protein isoform 1//SCL-interrupting locus protein isoform 2//SCL-interrupting locus protein isoform 3//SCL-interrupting locus protein isoform 4//SCL-interrupting locus protein isoform 5	-//This gene encodes a cytoplasmic protein implicated in regulation of the mitotic spindle checkpoint, a regulatory pathway that monitors chromosome segregation during cell division to ensure the proper distribution of chromosomes to daughter cells. The protein is phosphorylated in mitosis and in response to activation of the spindle checkpoint, and disappears when cells transition to G1 phase. I…
PLK4	PLK4	PLK4	chr4:128802015-128820377	Control	Treated (sp20)	OK	17.6592	4.45629	-1.9865	3.96276	-2.30932	0.01835	0.688892	no	chr4	128802015.0//128802398.0	128820377	NM_001083427//NM_001159785//NM_001190799//NM_001190801//NM_014264	NM_001190799//NM_001190801//NM_014264	mRNA	serine/threonine-protein kinase PLK4//serine/threonine-protein kinase PLK4 isoform 1//serine/threonine-protein kinase PLK4 isoform 2//serine/threonine-protein kinase PLK4 isoform 3	-//This gene encodes a member of the polo family of serine/threonine protein kinases. The protein localizes to centrioles, complex microtubule-based structures found in centrosomes, and regulates centriole duplication during the cell cycle. Three alternatively spliced transcript variants that encode different protein isoforms have been found for this gene. [provided by RefSeq, Jun 2010].
KNTC1	KNTC1	KNTC1	chr12:123011808-123110947	Control	Treated (sp20)	OK	17.8407	4.49987	-1.98722	3.96471	-2.44271	0.017	0.681645	no	chr12	123011808	123110947	NM_001192091//NM_014708	NM_014708	mRNA	kinetochore-associated protein 1	-//This gene encodes a protein that is one of many involved in mechanisms to ensure proper chromosome segregation during cell division. Experimental evidence indicated that the encoded protein functioned in a similar manner to that of the Drosophila rough deal protein. [provided by RefSeq, Jul 2008]. Sequence Note: The RefSeq transcript and protein were derived from genomic sequence to make the s…
MCM4	MCM4	MCM4	chr8:48872762-48890719	Control	Treated (sp20)	OK	38.243	9.6342	-1.98896	3.9695	-2.37729	0.0217	0.734962	no	chr8	48872762	48890719	NM_001075158//NM_001184116//NM_001266203//NM_005914//NM_127197//NM_182746	NM_005914//NM_182746	mRNA	DNA replication licensing factor MCM4//MCM DNA helicase complex subunit MCM4//minichromosome maintenance protein 4	-//The protein encoded by this gene is one of the highly conserved mini-chromosome maintenance proteins (MCM) that are essential for the initiation of eukaryotic genome replication. The hexameric protein complex formed by MCM proteins is a key component of the pre-replication complex (pre_RC) and may be involved in the formation of replication forks and in the recruitment of other DNA replication…
CDCA7	CDCA7	CDCA7	chr2:174219560-174233718	Control	Treated (sp20)	OK	30.858	7.76953	-1.98975	3.97167	-2.34838	0.0242	0.759611	no	chr2	174219560	174233718	NM_001037488//NM_031942//NM_145810	NM_031942//NM_145810	mRNA	cell division cycle-associated protein 7//cell division cycle-associated protein 7 isoform 1//cell division cycle-associated protein 7 isoform 2	-//This gene was identified as a c-Myc responsive gene, and behaves as a direct c-Myc target gene. Overexpression of this gene is found to enhance the transformation of lymphoblastoid cells, and it complements a transformation-defective Myc Box II mutant, suggesting its involvement in c-Myc-mediated cell transformation. Two alternatively spliced transcript variants encoding distinct isoforms have…
POLA2	POLA2	POLA2	chr11:65029322-65066156	Control	Treated (sp20)	OK	10.6727	2.67413	-1.99678	3.99109	-2.19293	0.03365	0.824589	no	chr11	65029322	65066156	NM_001024542//NM_001267008//NM_002689//NM_105430	NM_002689	mRNA	DNA polymerase alpha 2//DNA polymerase alpha subunit B	-
DUSP6	DUSP6	DUSP6	chr12:89741601-89746636	Control	Treated (sp20)	OK	100.188	25.062	-1.99914	3.99761	-2.39462	0.0202	0.717389	no	chr12	89741601	89746636	NM_001046195//NM_001257792//NM_001267842//NM_001946//NM_022652//NM_204354	NM_001946//NM_022652	mRNA	dual specificity protein phosphatase 6//dual specificity protein phosphatase 6 isoform a//dual specificity protein phosphatase 6 isoform b	-//The protein encoded by this gene is a member of the dual specificity protein phosphatase subfamily. These phosphatases inactivate their target kinases by dephosphorylating both the phosphoserine/threonine and phosphotyrosine residues. They negatively regulate members of the mitogen-activated protein (MAP) kinase superfamily (MAPK/ERK, SAPK/JNK, p38), which are associated with cellular prolifer…
FAM111B	FAM111B	FAM111B	chr11:58874657-58894888	Control	Treated (sp20)	OK	23.7371	5.92242	-2.00288	4.00801	-2.41147	0.0235	0.758359	no	chr11	58874657	58894888	NM_001142703//NM_001142704//NM_001205654//NM_198947	NM_001142703//NM_001142704//NM_198947	mRNA	protein FAM111B//protein FAM111B isoform a//protein FAM111B isoform b	-//This gene encodes a protein with a trypsin-like cysteine/serine peptidase domain in the C-terminus. Mutations in this gene are associated with an autosomal dominant form of hereditary fibrosing poikiloderma (HFP). Affected individuals display mottled pigmentation, telangiectasia, epidermal atrophy, tendon contractures, and progressive pulmonary fibrosis. Alternative splicing results in multipl…
MCM2	MCM2	MCM2	chr3:127317199-127341278	Control	Treated (sp20)	OK	44.499	11.0868	-2.00493	4.01369	-2.41041	0.018	0.686319	no	chr3	127317199	127341278	NM_001006139//NM_001178263//NM_001198225//NM_004526//NM_103572//NR_073375	NM_004526//NR_073375	RNA//mRNA	-//DNA replication licensing factor MCM2//MCM DNA helicase complex subunit MCM2//minichromosome maintenance protein 2	-//The protein encoded by this gene is one of the highly conserved mini-chromosome maintenance proteins (MCM) that are involved in the initiation of eukaryotic genome replication. The hexameric protein complex formed by MCM proteins is a key component of the pre-replication complex (pre_RC) and may be involved in the formation of replication forks and in the recruitment of other DNA replication r…
WARS	WARS	WARS	chr14:100800124-100842680	Control	Treated (sp20)	OK	157.062	39.0915	-2.00641	4.0178	-2.31703	0.0253	0.774976	no	chr14	100800124	100841927.0//100842680.0	NM_001082288//NM_001131599//NM_001280042//NM_001283107//NM_004184//NM_173701//NM_174218//NM_213645//NM_213646	NM_004184//NM_173701//NM_213645//NM_213646	mRNA	tryptophan--tRNA ligase, cytoplasmic//tryptophan--tRNA ligase, cytoplasmic isoform a//tryptophan--tRNA ligase, cytoplasmic isoform b	-//Aminoacyl-tRNA synthetases catalyze the aminoacylation of tRNA by their cognate amino acid. Because of their central role in linking amino acids with nucleotide triplets contained in tRNAs, aminoacyl-tRNA synthetases are thought to be among the first proteins that appeared in evolution. Two forms of tryptophanyl-tRNA synthetase exist, a cytoplasmic form, named WARS, and a mitochondrial form, n…
PER3	PER3	PER3	chr1:7844488-7905240	Control	Treated (sp20)	OK	14.6136	3.63484	-2.00735	4.02042	-2.38609	0.02725	0.791396	no	chr1	7844488	7905240	NM_001289779//NM_001289861//NM_001289862//NM_001289863//NM_001289864//NM_016831	NM_001289861//NM_001289862//NM_001289863//NM_001289864//NM_016831	mRNA	period circadian protein homolog 3//period circadian protein homolog 3 isoform 1//period circadian protein homolog 3 isoform 2//period circadian protein homolog 3 isoform 3//period circadian protein homolog 3 isoform 4//period circadian protein homolog 3 isoform 5	This gene is a member of the Period family of genes and is expressed in a circadian pattern in the suprachiasmatic nucleus, the primary circadian pacemaker in the mammalian brain. Genes in this family encode components of the circadian rhythms of locomotor activity, metabolism, and behavior. This gene is upregulated by CLOCK/ARNTL heterodimers but then represses this upregulation in a feedback lo…
KIF22	KIF22	KIF22	chr16:29802033-29816706	Control	Treated (sp20)	OK	51.711	12.8129	-2.01287	4.03585	-2.30485	0.0291	0.813551	no	chr16	29802033.0//29802288.0	29816706	NM_001101868//NM_001132501//NM_001135277//NM_001243019//NM_001256269//NM_001256270//NM_001280277//NM_007317	NM_001256269//NM_001256270//NM_007317	mRNA	kinesin-like protein KIF22//kinesin-like protein KIF22 isoform 1//kinesin-like protein KIF22 isoform 2	-//The protein encoded by this gene is a member of the kinesin-like protein family. The family members are microtubule-dependent molecular motors that transport organelles within cells and move chromosomes during cell division. The C-terminal half of this protein has been shown to bind DNA. Studies with the Xenopus homolog suggests its essential role in metaphase chromosome alignment and maintena…
IGFBP4	IGFBP4	IGFBP4	chr17:38599675-38613982	Control	Treated (sp20)	OK	38.4691	9.52444	-2.01399	4.03899	-2.35437	0.02265	0.748775	no	chr17	38599675	38613982	NM_001123129//NM_001134302//NM_001260546//NM_001285678//NM_001552//NM_174557//NM_204353	NM_001552	mRNA	insulin-like growth factor-binding protein 4 precursor	-//This gene is a member of the insulin-like growth factor binding protein (IGFBP) family and encodes a protein with an IGFBP domain and a thyroglobulin type-I domain. The protein binds both insulin-like growth factors (IGFs) I and II and circulates in the plasma in both glycosylated and non-glycosylated forms. Binding of this protein prolongs the half-life of the IGFs and alters their interactio…
TTC13	TTC13	TTC13	chr1:231041986-231114618	Control	Treated (sp20)	OK	23.8585	5.9043	-2.01467	4.04087	-2.30825	0.0324	0.817763	no	chr1	231041986	231114618	NM_001122835//NM_001205860//NM_024525	NM_001122835//NM_024525	mRNA	tetratricopeptide repeat protein 13 isoform a//tetratricopeptide repeat protein 13 isoform b//tetratricopeptide repeat protein 13 precursor	-
C4BPB	C4BPB	C4BPB	chr1:207262186-207273337	Control	Treated (sp20)	OK	126.278	31.2456	-2.01488	4.04147	-2.37023	0.03485	0.837883	no	chr1	207262186.0//207262583.0//207262627.0	207273337	NM_000716//NM_001017364//NM_001017365//NM_001017366//NM_001017367//NM_001308575//NM_174253	NM_000716//NM_001017364//NM_001017365//NM_001017366//NM_001017367	mRNA	C4b-binding protein beta chain isoform 1 precursor//C4b-binding protein beta chain isoform 2 precursor//C4b-binding protein beta chain precursor	-//This gene encodes a member of a superfamily of proteins composed predominantly of tandemly arrayed short consensus repeats of approximately 60 amino acids. A single, unique beta-chain encoded by this gene assembles with seven identical alpha-chains into the predominant isoform of C4b-binding protein, a multimeric protein that controls activation of the complement cascade through the classical …
SRGAP2	SRGAP2	SRGAP2	chr1:206516199-206637783	Control	Treated (sp20)	OK	24.695	6.10449	-2.01628	4.04538	-2.21715	0.02845	0.80923	no	chr1	206516199	206629507.0//206637783.0	NM_001170637//NM_001205865//NM_001300952//NM_015326	NM_001170637//NM_001300952//NM_015326	mRNA	SLIT-ROBO Rho GTPase-activating protein 2//SLIT-ROBO Rho GTPase-activating protein 2 isoform a//SLIT-ROBO Rho GTPase-activating protein 2 isoform c//SLIT-ROBO Rho GTPase-activating protein 2 isoform d	-//This locus encodes a member of the SLIT-ROBO Rho GTPase activating protein family. The encoded protein stimulates GTPase activity of Rac1, and plays a role in cortical neuron development. This locus has several paralogs on human chromosome 1 resulting from segmental duplication. While this locus itself is conserved among various species, the paralogs are found only in the genus Homo, and not i…
MAD2L1	MAD2L1	MAD2L1	chr4:120980578-120988013	Control	Treated (sp20)	OK	71.4965	17.5952	-2.02269	4.06341	-2.40462	0.02365	0.759084	no	chr4	120980578	120988013	NM_001168894//NM_001191513//NM_001195813//NM_001277749//NM_001283265//NM_002358	NM_002358	mRNA	mitotic spindle assembly checkpoint protein MAD2A	-//MAD2L1 is a component of the mitotic spindle assembly checkpoint that prevents the onset of anaphase until all chromosomes are properly aligned at the metaphase plate. MAD2L1 is related to the MAD2L2 gene located on chromosome 1. A MAD2 pseudogene has been mapped to chromosome 14. [provided by RefSeq, Jul 2008]. Publication Note: This RefSeq record includes a subset of the publications that ar…
GEN1	GEN1	GEN1	chr2:17935176-17966632	Control	Treated (sp20)	OK	10.16	2.49766	-2.02425	4.06781	-2.26968	0.0298	0.813551	no	chr2	17935124.0//17935426.0	17967180	NM_001130009//NM_001205450//NM_182625	NM_001130009//NM_182625	mRNA	flap endonuclease GEN homolog 1	-//This gene encodes a member of the Rad2/xeroderma pigmentosum group G nuclease family, whose members are characterized by N-terminal and internal xeroderma pigmentosum group G nuclease domains followed by helix-hairpin-helix domains and disordered C-terminal domains. The protein encoded by this gene is involved in resolution of Holliday junctions, which are intermediate four-way structures that…
PLEKHG2	PLEKHG2	PLEKHG2	chr19:39903749-39919055	Control	Treated (sp20)	OK	14.8982	3.64959	-2.02933	4.08216	-2.39956	0.0274	0.793897	no	chr19	39903749	39919055	NM_022835	NM_022835	mRNA	pleckstrin homology domain-containing family G member 2	-
BARD1	BARD1	BARD1	chr2:215590369-215674435	Control	Treated (sp20)	OK	11.9036	2.90411	-2.03523	4.09888	-2.25671	0.04075	0.865433	no	chr2	215590369	215674435	NM_000465//NM_001031246//NM_001192701//NM_001282543//NM_001282545//NM_001282548//NM_001282549//NM_100283//NM_202029//NR_104212//NR_104215//NR_104216	NM_000465//NM_001282543//NM_001282545//NM_001282548//NM_001282549//NR_104212//NR_104215//NR_104216	RNA//mRNA	-//BRCA1-associated RING domain protein 1//BRCA1-associated RING domain protein 1 isoform 1//BRCA1-associated RING domain protein 1 isoform 2//BRCA1-associated RING domain protein 1 isoform 3//BRCA1-associated RING domain protein 1 isoform 4//BRCA1-associated RING domain protein 1 isoform 5//BRCT-associated RING-finger domain-containing protein	-//This gene encodes a protein which interacts with the N-terminal region of BRCA1. In addition to its ability to bind BRCA1 in vivo and in vitro, it shares homology with the 2 most conserved regions of BRCA1: the N-terminal RING motif and the C-terminal BRCT domain. The RING motif is a cysteine-rich sequence found in a variety of proteins that regulate cell growth, including the products of tumo…
CNTRL	CNTRL	CNTRL	chr9:123850573-123939886	Control	Treated (sp20)	OK	2.76602	0.674189	-2.03659	4.10274	-2.10261	0.039	0.863433	no	chr9	123850573	123939886	NM_001305680//NM_001308962//NM_007018	NM_007018	mRNA	centriolin	-//This gene encodes a centrosomal protein required for the centrosome to function as a microtubule organizing center. The gene product is also associated with centrosome maturation. One version of stem cell myeloproliferative disorder is the result of a reciprocal translocation between chromosomes 8 and 9, with the breakpoint associated with fibroblast growth factor receptor 1 and centrosomal pr…
HMMR	HMMR	HMMR	chr5:162887516-162921064	Control	Treated (sp20)	OK	17.906	4.36262	-2.03718	4.10441	-2.23988	0.03865	0.863433	no	chr5	162887516	162918953	NM_001142556//NM_001142557//NM_001206621//NM_012484//NM_012485	NM_001142556//NM_001142557//NM_012484//NM_012485	mRNA	hyaluronan mediated motility receptor//hyaluronan mediated motility receptor isoform a//hyaluronan mediated motility receptor isoform b//hyaluronan mediated motility receptor isoform c//hyaluronan mediated motility receptor isoform d	-//The protein encoded by this gene is involved in cell motility. It is expressed in breast tissue and together with other proteins, it forms a complex with BRCA1 and BRCA2, thus is potentially associated with higher risk of breast cancer. Alternatively spliced transcript variants encoding different isoforms have been noted for this gene. [provided by RefSeq, Dec 2008].
NHSL1	NHSL1	NHSL1	chr6:138743180-138893668	Control	Treated (sp20)	OK	4.79893	1.16871	-2.0378	4.10618	-2.20977	0.0354	0.838137	no	chr6	138743180	138820579.0//138893668.0	NM_001144060//NM_001191538//NM_020464	NM_001144060//NM_020464	mRNA	NHS-like protein 1//NHS-like protein 1 isoform 1//NHS-like protein 1 isoform 2	-
TEF	TEF	TEF	chr22:41763336-41795332	Control	Treated (sp20)	OK	10.1239	2.46448	-2.03841	4.10793	-2.22025	0.035	0.838137	no	chr22	41763336.0//41777932.0	41795332	NM_001133092//NM_001139451//NM_001145398//NM_001266252//NM_003216//NM_205382	NM_001145398//NM_003216	mRNA	thyrotroph embryonic factor//thyrotroph embryonic factor isoform 1//thyrotroph embryonic factor isoform 2//transcription factor VBP	-//This gene encodes a member of the PAR (proline and acidic amino acid-rich) subfamily of basic region/leucine zipper (bZIP) transcription factors. It is expressed in a broad range of cells and tissues in adult animals, however, during embryonic development, TEF expression appears to be restricted to the developing anterior pituitary gland, coincident with the appearance of thyroid-stimulating h…
SLFN5	SLFN5	SLFN5	chr17:33570085-33594761	Control	Treated (sp20)	OK	12.7574	3.10157	-2.04026	4.11321	-2.37186	0.02055	0.719539	no	chr17	33570054.0//33570085.0	33594761.0//33600673.0	NM_001330183//NM_144975	NM_001330183//NM_144975	mRNA	schlafen family member 5 isoform 1//schlafen family member 5 isoform 2	-
FANCD2	FANCD2	FANCD2	chr3:10068112-10149915	Control	Treated (sp20)	OK	9.01487	2.1754	-2.05103	4.14401	-2.2636	0.02955	0.813551	no	chr3	10068070.0//10068151.0	10141344.0//10143621.0	NM_001018115//NM_001039261//NM_001192429//NM_001246218//NM_001319984//NM_033084	NM_001018115//NM_001319984//NM_033084	mRNA	Fanconi anemia group D2 protein//Fanconi anemia group D2 protein isoform a//Fanconi anemia group D2 protein isoform b//Fanconi anemia, complementation group D2	-//The Fanconi anemia complementation group (FANC) currently includes FANCA, FANCB, FANCC, FANCD1 (also called BRCA2), FANCD2, FANCE, FANCF, FANCG, FANCI, FANCJ (also called BRIP1), FANCL, FANCM and FANCN (also called PALB2). The previously defined group FANCH is the same as FANCA. Fanconi anemia is a genetically heterogeneous recessive disorder characterized by cytogenetic instability, hypersens…
REG4	REG4	REG4	chr1:120336640-120354203	Control	Treated (sp20)	OK	114.768	27.6931	-2.05112	4.14428	-2.53063	0.01235	0.647288	no	chr1	120336640.0//120344945.0	120354203	NM_001076986//NM_001159352//NM_001159353//NM_001190251//NM_001277527//NM_032044	NM_001159352//NM_001159353//NM_032044	mRNA	regenerating islet-derived protein 4 isoform 1 precursor//regenerating islet-derived protein 4 isoform 2 precursor//regenerating islet-derived protein 4 precursor	-
SAPCD2	SAPCD2	SAPCD2	chr9:139956578-139965028	Control	Treated (sp20)	OK	26.087	6.29415	-2.05125	4.14464	-2.41845	0.02155	0.733574	no	chr9	139956578	139965028	NM_178448	NM_178448	mRNA	suppressor APC domain-containing protein 2	-
PLA2G2A	PLA2G2A	PLA2G2A	chr1:20301923-20306932	Control	Treated (sp20)	OK	249.584	60.1441	-2.05303	4.14977	-2.54257	0.01575	0.670454	no	chr1	20301923	20306152.0//20306932.0	NM_000300//NM_001025324//NM_001075820//NM_001100113//NM_001161727//NM_001161728//NM_001161729//NM_001277914	NM_000300//NM_001161727//NM_001161728//NM_001161729	mRNA	phospholipase A2, membrane associated//phospholipase A2, membrane associated precursor	-//The protein encoded by this gene is a member of the phospholipase A2 family (PLA2). PLA2s constitute a diverse family of enzymes with respect to sequence, function, localization, and divalent cation requirements. This gene product belongs to group II, which contains secreted form of PLA2, an extracellular enzyme that has a low molecular mass and requires calcium ions for catalysis. It catalyze…
WDR62	WDR62	WDR62	chr19:36545782-36596012	Control	Treated (sp20)	OK	18.6063	4.4683	-2.05799	4.16407	-2.30724	0.0291	0.813551	no	chr19	36545782	36596012	NM_001083961//NM_001128461//NM_173636	NM_001083961//NM_173636	mRNA	WD repeat-containing protein 62//WD repeat-containing protein 62 isoform 1//WD repeat-containing protein 62 isoform 2	-//This gene is proposed to play a role in cerebral cortical development. Mutations in this gene have been associated with microencephaly, cortical malformations, and mental retardation. Alternative splicing results in multiple transcript variants. [provided by RefSeq, Jan 2011].
FRAS1	FRAS1	FRAS1	chr4:78978723-79465423	Control	Treated (sp20)	OK	5.48788	1.31764	-2.05829	4.16493	-2.33929	0.0221	0.740439	no	chr4	78978723	79367787.0//79465423.0	NM_001166133//NM_025074	NM_001166133//NM_025074	mRNA	extracellular matrix protein FRAS1 isoform 1 precursor//extracellular matrix protein FRAS1 isoform 2 precursor	This gene encodes an extracellular matrix protein that appears to function in the regulation of epidermal-basement membrane adhesion and organogenesis during development. Mutations in this gene cause Fraser syndrome, a multisystem malformation that can include craniofacial, urogenital and respiratory system abnormalities. Alternative splicing results in multiple transcript variants. [provided by …
RMI2	RMI2	RMI2	chr16:11439294-11445620	Control	Treated (sp20)	OK	34.2651	8.22566	-2.05854	4.16564	-2.2369	0.02985	0.813551	no	chr16	11439294	11445620	NM_001006174//NM_001099720//NM_001194293//NM_152308//NR_130754	NM_152308//NR_130754	RNA//mRNA	-//recQ-mediated genome instability protein 2	-//RMI2 is a component of the BLM (RECQL3; MIM 604610) complex, which plays a role in homologous recombination-dependent DNA repair and is essential for genome stability (Xu et al., 2008 [PubMed 18923082]).[supplied by OMIM, Nov 2008].
DDIT4	DDIT4	DDIT4	chr10:74033676-74035797	Control	Treated (sp20)	OK	380.227	91.185	-2.05999	4.16984	-2.41875	0.0179	0.684606	no	chr10	74033676	74035797	NM_001075922//NM_001243452//NM_001257796//NM_001283340//NM_019058	NM_019058	mRNA	DNA damage-inducible transcript 4 protein	-
ECE1	ECE1	ECE1	chr1:21543739-21672034	Control	Treated (sp20)	OK	46.6811	11.1695	-2.06327	4.17934	-2.50944	0.01385	0.6596	no	chr1	21543739	21606183.0//21616766.0//21616982.0//21672034.0	NM_001113347//NM_001113348//NM_001113349//NM_001397//NM_181009//NM_204717	NM_001113347//NM_001113348//NM_001113349//NM_001397	mRNA	endothelin-converting enzyme 1//endothelin-converting enzyme 1 isoform 1//endothelin-converting enzyme 1 isoform 2//endothelin-converting enzyme 1 isoform 3//endothelin-converting enzyme 1 isoform 4	-//The protein encoded by this gene is involved in proteolytic processing of endothelin precursors to biologically active peptides. Mutations in this gene are associated with Hirschsprung disease, cardiac defects and autonomic dysfunction. Alternatively spliced transcript variants encoding different isoforms have been noted for this gene.[provided by RefSeq, Sep 2009].
TNRC18	TNRC18	TNRC18	chr7:5346422-5463177	Control	Treated (sp20)	OK	32.986	7.86548	-2.06825	4.19377	-2.55979	0.01385	0.6596	no	chr7	5346422	5463177	NM_001080495	NM_001080495	mRNA	trinucleotide repeat-containing gene 18 protein	-
SASS6	SASS6	SASS6	chr1:100549100-100598651	Control	Treated (sp20)	OK	11.674	2.77705	-2.07167	4.20374	-2.24728	0.0375	0.855275	no	chr1	100549100	100598651	NM_001031273//NM_001192026//NM_001304829//NM_194292	NM_001304829//NM_194292	mRNA	spindle assembly abnormal protein 6 homolog//spindle assembly abnormal protein 6 homolog isoform 1//spindle assembly abnormal protein 6 homolog isoform 2	-//SAS6 is necessary for centrosome duplication and functions during procentriole formation; SAS6 functions to ensure that each centriole seeds the formation of a single procentriole per cell cycle Strnad et al., (2007) [PubMed 17681132].[supplied by OMIM, Mar 2008].
LIG1	LIG1	LIG1	chr19:48618701-48673860	Control	Treated (sp20)	OK	26.0639	6.19157	-2.07368	4.20958	-2.46327	0.0353	0.838137	no	chr19	48618701	48673860	NM_000234//NM_001102548//NM_001289063//NM_001289064//NM_001320970//NM_001320971//NM_100689//NR_110296//NR_135497//NR_135498//NR_135499//NR_135500//NR_135501	NM_000234//NM_001289063//NM_001289064//NM_001320970//NM_001320971//NR_110296//NR_135497//NR_135498//NR_135499//NR_135500//NR_135501	RNA//mRNA	-//DNA ligase 1//DNA ligase 1 isoform 1//DNA ligase 1 isoform 2//DNA ligase 1 isoform 3//DNA ligase 1 isoform 4//DNA ligase 1 isoform 5	-//This gene encodes a member of the ATP-dependent DNA ligase protein family. The encoded protein functions in DNA replication, recombination, and the base excision repair process. Mutations in this gene that lead to DNA ligase I deficiency result in immunodeficiency and increased sensitivity to DNA-damaging agents. Disruption of this gene may also be associated with a variety of cancers. Alterna…
MASTL	MASTL	MASTL	chr10:27443752-27475848	Control	Treated (sp20)	OK	20.7595	4.92869	-2.0745	4.21197	-2.3109	0.02485	0.772214	no	chr10	27443752	27476882	NM_001113765//NM_001172303//NM_001172304//NM_001320756//NM_001320757//NM_032844//NR_135469	NM_001172303//NM_001172304//NM_001320756//NM_001320757//NM_032844//NR_135469	RNA//mRNA	-//serine/threonine-protein kinase greatwall//serine/threonine-protein kinase greatwall isoform 1//serine/threonine-protein kinase greatwall isoform 2//serine/threonine-protein kinase greatwall isoform 3//serine/threonine-protein kinase greatwall isoform 4//serine/threonine-protein kinase greatwall isoform 5	-//This gene encodes a microtubule-associated serine/threonine kinase. Mutations at this locus have been associated with autosomal dominant thrombocytopenia, also known as thrombocytopenia-2. Alternatively spliced transcript variants have been described for this locus. [provided by RefSeq, Feb 2010].
SRC	SRC	SRC	chr20:35973087-36033835	Control	Treated (sp20)	OK	17.8877	4.22147	-2.08315	4.23732	-2.31377	0.0299	0.813551	no	chr20	35973087.0//35974530.0	36033835	NM_001110804//NM_001256800//NM_001261334//NM_001279506//NM_005417//NM_198291//NM_205457	NM_005417//NM_198291	mRNA	proto-oncogene tyrosine-protein kinase Src//tyrosine-protein kinase Src42A-like//v-src sarcoma (Schmidt-Ruppin A-2) viral oncogene homolog	-//This gene is highly similar to the v-src gene of Rous sarcoma virus. This proto-oncogene may play a role in the regulation of embryonic development and cell growth. The protein encoded by this gene is a tyrosine-protein kinase whose activity can be inhibited by phosphorylation by c-SRC kinase. Mutations in this gene could be involved in the malignant progression of colon cancer. Two transcript…
POLD1	POLD1	POLD1	chr19:50887579-50921275	Control	Treated (sp20)	OK	22.4471	5.28555	-2.0864	4.24688	-2.37708	0.02345	0.758359	no	chr19	50887579.0//50902108.0	50921275	NM_001251764//NM_001256849//NM_001308632//NM_002691//NM_174427//NR_046402	NM_001256849//NM_001308632//NM_002691//NR_046402	RNA//mRNA	-//DNA polymerase delta catalytic subunit//DNA polymerase delta catalytic subunit 1//DNA polymerase delta catalytic subunit 2	-//This gene encodes the 125-kDa catalytic subunit of DNA polymerase delta. DNA polymerase delta possesses both polymerase and 3' to 5' exonuclease activity and plays a critical role in DNA replication and repair. Alternatively spliced transcript variants have been observed for this gene, and a pseudogene of this gene is located on the long arm of chromosome 6. [provided by RefSeq, Mar 2012].
KANK2	KANK2	KANK2	chr19:11274942-11308243	Control	Treated (sp20)	OK	7.24609	1.69961	-2.092	4.26338	-2.21615	0.0354	0.838137	no	chr19	11274942	11305266.0//11306496.0//11308243.0	NM_001076531//NM_001136191//NM_001329451//NM_015493	NM_001136191//NM_001329451//NM_015493	mRNA	KN motif and ankyrin repeat domain-containing protein 2//KN motif and ankyrin repeat domain-containing protein 2 isoform 1//KN motif and ankyrin repeat domain-containing protein 2 isoform 2	-//This gene encodes a member of the KN motif and ankyrin repeat domains (KANK) family of proteins, which play a role in cytoskeletal formation by regulating actin polymerization. The encoded protein functions in the sequestration of steroid receptor coactivators and possibly other proteins. Mutations in this gene are associated with impaired kidney podocyte function and nephrotic syndrome, and k…
CDC7	CDC7	CDC7	chr1:91966403-91991321	Control	Treated (sp20)	OK	18.2971	4.29142	-2.09209	4.26365	-2.3439	0.02695	0.787817	no	chr1	91966403.0//91966664.0	91991321	NM_001037468//NM_001134419//NM_001134420//NM_001180076//NM_001266610//NM_003503	NM_001134419//NM_001134420//NM_003503	mRNA	cell division cycle 7-related protein kinase//serine/threonine protein kinase CDC7	-//This gene encodes a cell division cycle protein with kinase activity that is critical for the G1/S transition. The yeast homolog is also essential for initiation of DNA replication as cell division occurs. Overexpression of this gene product may be associated with neoplastic transformation for some tumors. Multiple alternatively spliced transcript variants that encode the same protein have bee…
CAPRIN2	CAPRIN2	CAPRIN2	chr12:30862485-30907448	Control	Treated (sp20)	OK	71.5552	16.7676	-2.09338	4.26747	-2.48331	0.02765	0.797016	no	chr12	30862485	30907448.0//30907824.0//30907884.0	NM_001002259//NM_001206856//NM_001319842//NM_001319843//NM_001319844//NM_001319845//NM_001319846//NM_023925//NM_032156	NM_001002259//NM_001206856//NM_001319842//NM_001319843//NM_001319844//NM_001319845//NM_001319846//NM_023925//NM_032156	mRNA	caprin-2 isoform 1//caprin-2 isoform 2//caprin-2 isoform 3//caprin-2 isoform 4//caprin-2 isoform 5//caprin-2 isoform 6//caprin-2 isoform 7//caprin-2 isoform 8	The protein encoded by this gene may regulate the transport of mRNA. It may play a role in the differentiation of erythroblasts. Multiple transcript variants encoding different isoforms have been found for this gene. [provided by RefSeq, Feb 2016].
HSPG2	HSPG2	HSPG2	chr1:22138757-22263790	Control	Treated (sp20)	OK	38.3181	8.97082	-2.09471	4.27142	-2.40398	0.03005	0.813551	no	chr1	22148724	22263790	NM_001291860//NM_005529	NM_001291860//NM_005529	mRNA	basement membrane-specific heparan sulfate proteoglycan core protein isoform a precursor//basement membrane-specific heparan sulfate proteoglycan core protein isoform b precursor	This gene encodes the perlecan protein, which consists of a core protein to which three long chains of glycosaminoglycans (heparan sulfate or chondroitin sulfate) are attached. The perlecan protein is a large multidomain proteoglycan that binds to and cross-links many extracellular matrix components and cell-surface molecules. It has been shown that this protein interacts with laminin, prolargin,…
ATAD2	ATAD2	ATAD2	chr8:124332090-124408705	Control	Treated (sp20)	OK	40.8821	9.57097	-2.09473	4.27147	-2.60558	0.01385	0.6596	no	chr8	124332090	124408705	NM_001099020//NM_001133755//NM_014109	NM_014109	mRNA	ATPase family AAA domain-containing protein 2	-//A large family of ATPases has been described, whose key feature is that they share a conserved region of about 220 amino acids that contains an ATP-binding site. The proteins that belong to this family either contain one or two AAA (ATPases Associated with diverse cellular Activities) domains. AAA family proteins often perform chaperone-like functions that assist in the assembly, operation, or…
CLDN1	CLDN1	CLDN1	chr3:190023489-190040235	Control	Treated (sp20)	OK	79.9228	18.7006	-2.09552	4.27381	-2.61167	0.01475	0.661597	no	chr3	190023489	190040235	NM_001001854//NM_001013611//NM_001089316//NM_001185016//NM_001193969//NM_001244539//NM_001287364//NM_021101	NM_021101	mRNA	claudin-1	-//Tight junctions represent one mode of cell-to-cell adhesion in epithelial or endothelial cell sheets, forming continuous seals around cells and serving as a physical barrier to prevent solutes and water from passing freely through the paracellular space. These junctions are comprised of sets of continuous networking strands in the outwardly facing cytoplasmic leaflet, with complementary groove…
EXPH5	EXPH5	EXPH5	chr11:108376157-108464465	Control	Treated (sp20)	OK	5.29081	1.23724	-2.09636	4.2763	-2.36678	0.0146	0.661597	no	chr11	108376157	108408934.0//108422932.0//108464374.0//108464465.0	NM_001144763//NM_001144764//NM_001144765//NM_001308019//NM_015065	NM_001144763//NM_001144764//NM_001144765//NM_001308019//NM_015065	mRNA	exophilin-5 isoform 1//exophilin-5 isoform 2//exophilin-5 isoform 3//exophilin-5 isoform 4//exophilin-5 isoform 5	The protein encoded by this gene is a member of the synaptotagmin-like protein (Slp) family lacking a C2 domain. It contains an N-terminal synaptotagmin-like homology domain (SHD), and is a ras-related protein Rab-27B effector protein. This protein is thought to be involved in exosome secretion and intracellular vesicle trafficking. Reduced expression of this gene results in keratin filament defe…
TPX2	TPX2	TPX2	chr20:30326903-30389603	Control	Treated (sp20)	OK	42.6045	9.90303	-2.10506	4.30217	-2.60469	0.01175	0.640498	no	chr20	30326903	30389603	NM_001098898//NM_001132272//NM_001197973//NM_001247715//NM_012112//NM_100257//NM_105269//NM_202025//NM_204437	NM_012112	mRNA	peroxidase precursor//protein TPX2//targeting protein for Xklp2//thioredoxin-dependent peroxidase 2	-
LGR5	LGR5	LGR5	chr12:71833549-71980088	Control	Treated (sp20)	OK	68.4855	15.8886	-2.10781	4.31035	-2.60374	0.0121	0.642748	no	chr12	71833549	71980088	NM_001192520//NM_001277226//NM_001277227//NM_001315762//NM_003667//NR_110596	NM_001277226//NM_001277227//NM_003667//NR_110596	RNA//mRNA	-//leucine-rich repeat-containing G-protein coupled receptor 5 isoform 1 precursor//leucine-rich repeat-containing G-protein coupled receptor 5 isoform 2 precursor//leucine-rich repeat-containing G-protein coupled receptor 5 isoform 3 precursor//leucine-rich repeat-containing G-protein coupled receptor 5 precursor	-//The protein encoded by this gene is a leucine-rich repeat-containing receptor (LGR) and member of the G protein-coupled, 7-transmembrane receptor (GPCR) superfamily. The encoded protein is a receptor for R-spondins and is involved in the canonical Wnt signaling pathway. This protein plays a role in the formation and maintenance of adult intestinal stem cells during postembryonic development. S…
SLPI	SLPI	SLPI	chr20:43880879-43883205	Control	Treated (sp20)	OK	65.4122	15.1212	-2.11299	4.32586	-2.28296	0.024	0.759084	no	chr20	43880879	43883205	NM_001035225//NM_001098865//NM_001113171//NM_001135852//NM_001168575//NM_001168663//NM_001169026//NM_003064//NM_213870	NM_003064	mRNA	antileukoproteinase//antileukoproteinase precursor	-//This gene encodes a secreted inhibitor which protects epithelial tissues from serine proteases. It is found in various secretions including seminal plasma, cervical mucus, and bronchial secretions, and has affinity for trypsin, leukocyte elastase, and cathepsin G. Its inhibitory effect contributes to the immune response by protecting epithelial surfaces from attack by endogenous proteolytic en…
SLC16A4	SLC16A4	SLC16A4	chr1:110905472-110933704	Control	Treated (sp20)	OK	21.785	5.02756	-2.1154	4.33312	-2.39728	0.0235	0.758359	no	chr1	110905472	110933704	NM_001101123//NM_001133302//NM_001201546//NM_001201547//NM_001201548//NM_001201549//NM_001265727//NM_001319220//NM_004696	NM_001201546//NM_001201547//NM_001201548//NM_001201549//NM_001319220//NM_004696	mRNA	monocarboxylate transporter 5//monocarboxylate transporter 5 isoform 1//monocarboxylate transporter 5 isoform 2//monocarboxylate transporter 5 isoform 3//monocarboxylate transporter 5 isoform 4//monocarboxylate transporter 5 isoform 5//monocarboxylate transporter 5 isoform 6	-
PKD1	PKD1	PKD1	chr16:2097989-2185899	Control	Treated (sp20)	OK	48.5448	11.1987	-2.11599	4.33486	-2.20926	0.03415	0.827455	no	chr16	2138710	2185899	NM_000296//NM_001006650//NM_001009944//NM_001246202	NM_000296//NM_001009944	mRNA	polycystin-1 isoform 1 precursor//polycystin-1 isoform 2 precursor//polycystin-1 precursor	-//This gene encodes a member of the polycystin protein family. The encoded glycoprotein contains a large N-terminal extracellular region, multiple transmembrane domains and a cytoplasmic C-tail. It is an integral membrane protein that functions as a regulator of calcium permeable cation channels and intracellular calcium homoeostasis. It is also involved in cell-cell/matrix interactions and may …
SULT1C4	SULT1C4	SULT1C4	chr2:108994420-109004270	Control	Treated (sp20)	OK	20.2586	4.65676	-2.12114	4.35036	-2.30113	0.02415	0.759611	no	chr2	108994366	109005426	NM_001076097//NM_001080919//NM_001321770//NM_006588//NR_135776//NR_135779	NM_001321770//NM_006588//NR_135776//NR_135779	RNA//mRNA	-//sulfotransferase 1C4//sulfotransferase 1C4 isoform 1//sulfotransferase 1C4 isoform 2//sulfotransferase family, cytosolic, 1C, member 2	-//Sulfotransferase enzymes catalyze the sulfate conjugation of many hormones, neurotransmitters, drugs, and xenobiotic compounds. These cytosolic enzymes are different in their tissue distributions and substrate specificities. The gene structure (number and length of exons) is similar among family members. This gene encodes a protein that belongs to the SULT1 subfamily, responsible for transferr…
RCN1	RCN1	RCN1	chr11:32112476-32127272	Control	Treated (sp20)	OK	251.145	57.7206	-2.12136	4.35105	-2.36692	0.0292	0.813551	no	chr11	32112476	32127272	NM_001103221//NM_001179725//NM_001320172//NM_002901//NM_102360	NM_002901	mRNA	Rcn1p//reticulocalbin-1 precursor//serine/threonine-protein phosphatase 2A regulatory subunit A alpha isoform	-//Reticulocalbin 1 is a calcium-binding protein located in the lumen of the ER. The protein contains six conserved regions with similarity to a high affinity Ca(+2)-binding motif, the EF-hand. High conservation of amino acid residues outside of these motifs, in comparison to mouse reticulocalbin, is consistent with a possible biochemical function besides that of calcium binding. In human endothe…
GALC	GALC	GALC	chr14:88399357-88460009	Control	Treated (sp20)	OK	179.233	41.1921	-2.1214	4.35115	-2.45967	0.0134	0.6596	no	chr14	88399357	88459615.0//88460009.0	NM_000153//NM_001003238//NM_001044262//NM_001201401//NM_001201402//NM_001206020//NM_001243631	NM_000153//NM_001201401//NM_001201402	mRNA	galactocerebrosidase//galactocerebrosidase isoform a precursor//galactocerebrosidase isoform c precursor//galactocerebrosidase isoform d//galactocerebrosidase precursor	-//This gene encodes a lysosomal protein which hydrolyzes the galactose ester bonds of galactosylceramide, galactosylsphingosine, lactosylceramide, and monogalactosyldiglyceride. Mutations in this gene have been associated with Krabbe disease, also known as globoid cell leukodystrophy. Alternate transcriptional splice variants, encoding different isoforms, have been characterized. [provided by Re…
IGFBP2	IGFBP2	IGFBP2	chr2:217498126-217529158	Control	Treated (sp20)	OK	33.1017	7.60643	-2.12161	4.3518	-2.19124	0.03065	0.814424	no	chr2	217497550.0//217498126.0//217524340.0	217529158	NM_000597//NM_001009436//NM_001313990//NM_001313992//NM_001313993//NM_001314299//NM_174555//NM_205359//NM_214003	NM_000597//NM_001313990//NM_001313992//NM_001313993	mRNA	insulin-like growth factor-binding protein 2 isoform a precursor//insulin-like growth factor-binding protein 2 isoform b//insulin-like growth factor-binding protein 2 isoform c//insulin-like growth factor-binding protein 2 precursor	-//The protein encoded by this gene is one of six similar proteins that bind insulin-like growth factors I and II (IGF-I and IGF-II). The encoded protein can be secreted into the bloodstream, where it binds IGF-I and IGF-II with high affinity, or it can remain intracellular, interacting with many different ligands. High expression levels of this protein promote the growth of several types of tumo…
PAGE4	PAGE4	PAGE4	chrX:49593905-49598637	Control	Treated (sp20)	OK	54.2384	12.4503	-2.12313	4.35639	-2.27262	0.0216	0.733574	no	chrX	49593862.0//49593905.0	49598867	NM_001081580//NM_001318877//NM_007003	NM_001318877//NM_007003	mRNA	P antigen family member 4	-//This gene is a member of the GAGE family. The GAGE genes are expressed in a variety of tumors and in some fetal and reproductive tissues. This gene is strongly expressed in prostate and prostate cancer. It is also expressed in other male and female reproductive tissues including testis, fallopian tube, uterus, and placenta, as well as in testicular cancer and uterine cancer. The protein encode…
ATP8A1	ATP8A1	ATP8A1	chr4:42410391-42659122	Control	Treated (sp20)	OK	5.04613	1.15779	-2.1238	4.35842	-2.1649	0.04295	0.883934	no	chr4	42410391	42659122	NM_001105529//NM_001265879//NM_006095//NM_174838	NM_001105529//NM_006095	mRNA	phospholipid-transporting ATPase IA//phospholipid-transporting ATPase IA isoform a//phospholipid-transporting ATPase IA isoform b//probable phospholipid-transporting ATPase IA	-//The P-type adenosinetriphosphatases (P-type ATPases) are a family of proteins which use the free energy of ATP hydrolysis to drive uphill transport of ions across membranes. Several subfamilies of P-type ATPases have been identified. One subfamily catalyzes transport of heavy metal ions. Another subfamily transports non-heavy metal ions (NMHI). The protein encoded by this gene is a member of t…
CKAP2L	CKAP2L	CKAP2L	chr2:113493926-113522254	Control	Treated (sp20)	OK	5.34266	1.2214	-2.12902	4.37421	-2.13482	0.0403	0.865162	no	chr2	113493926	113522254	NM_001098901//NM_001304361//NM_152515//NR_130712	NM_001304361//NM_152515//NR_130712	RNA//mRNA	-//cytoskeleton-associated protein 2-like//cytoskeleton-associated protein 2-like isoform 1//cytoskeleton-associated protein 2-like isoform 2	-//The protein encoded by this gene is thought to be a mitotic spindle protein important to neural stem or progenitor cells. Mutations in this gene have been associated with spindle organization defects, including mitotic spindle defects, lagging chromosomes, and chromatin bridges. There is evidence that mutations in this gene are associated with Filippi syndrome, characterized by growth defects,…
LAMB1	LAMB1	LAMB1	chr7:107564245-107643804	Control	Treated (sp20)	OK	71.4297	16.3174	-2.13011	4.37752	-2.54452	0.01875	0.695709	no	chr7	107564245	107643804	NM_001206519//NM_002291	NM_002291	mRNA	laminin subunit beta-1 precursor	-//Laminins, a family of extracellular matrix glycoproteins, are the major noncollagenous constituent of basement membranes. They have been implicated in a wide variety of biological processes including cell adhesion, differentiation, migration, signaling, neurite outgrowth and metastasis. Laminins are composed of 3 non identical chains: laminin alpha, beta and gamma (formerly A, B1, and B2, resp…
CHDH	CHDH	CHDH	chr3:53850323-53880420	Control	Treated (sp20)	OK	4.9108	1.11455	-2.1395	4.40608	-2.07627	0.04805	0.913804	no	chr3	53850323	53880420	NM_001205564//NM_001257809//NM_018397	NM_018397	mRNA	choline dehydrogenase, mitochondrial	-//The protein encoded by this gene is a choline dehydrogenase that localizes to the mitochondrion. Variations in this gene can affect susceptibility to choline deficiency. A few transcript variants have been found for this gene, but the full-length nature of only one has been characterized to date. [provided by RefSeq, Dec 2010]. Sequence Note: This RefSeq record was created from transcript and …
TACC3	TACC3	TACC3	chr4:1723216-1746905	Control	Treated (sp20)	OK	24.3865	5.53237	-2.14011	4.40797	-2.49113	0.0163	0.672949	no	chr4	1723216	1746905	NM_001004429//NM_001082146//NM_001100305//NM_006342	NM_006342	mRNA	transforming acidic coiled-coil-containing protein 3	-//This gene encodes a member of the transforming acidic colied-coil protein family. The encoded protein is a motor spindle protein that may play a role in stabilization of the mitotic spindle. This protein may also play a role in growth a differentiation of certain cancer cells. [provided by RefSeq, Nov 2011]. Publication Note: This RefSeq record includes a subset of the publications that are av…
CADM4	CADM4	CADM4	chr19:44126521-44143991	Control	Treated (sp20)	OK	36.0211	8.17036	-2.14037	4.40875	-2.48232	0.01515	0.666661	no	chr19	44126521	44143991	NM_145296	NM_145296	mRNA	cell adhesion molecule 4 precursor	-
MELK	MELK	MELK	chr9:36572858-36677680	Control	Treated (sp20)	OK	37.1727	8.40197	-2.14544	4.42428	-2.52399	0.0277	0.797016	no	chr9	36572858	36677680	NM_001031509//NM_001111260//NM_001256685//NM_001256687//NM_001256688//NM_001256689//NM_001256690//NM_001256691//NM_001256692//NM_001256693//NM_014791//NR_046337	NM_001256685//NM_001256687//NM_001256688//NM_001256689//NM_001256690//NM_001256691//NM_001256692//NM_001256693//NM_014791//NR_046337	RNA//mRNA	-//maternal embryonic leucine zipper kinase//maternal embryonic leucine zipper kinase isoform 1//maternal embryonic leucine zipper kinase isoform 2//maternal embryonic leucine zipper kinase isoform 3//maternal embryonic leucine zipper kinase isoform 4//maternal embryonic leucine zipper kinase isoform 5//maternal embryonic leucine zipper kinase isoform 6//maternal embryonic leucine zipper kinase i…	-
TIMELESS	TIMELESS	TIMELESS	chr12:56810156-56843200	Control	Treated (sp20)	OK	18.403	4.13518	-2.15392	4.45035	-2.57102	0.01695	0.681645	no	chr12	56810156	56843249	NM_001102071//NM_001128153//NM_001330295//NM_003920//NR_138471	NM_001330295//NM_003920//NR_138471	RNA//mRNA	-//protein timeless homolog//protein timeless homolog isoform 1//protein timeless homolog isoform 2	-//The protein encoded by this gene is highly conserved and is involved in cell survival after damage or stress, increase in DNA polymerase epsilon activity, maintenance of telomere length, and epithelial cell morphogenesis. The encoded protein also plays a role in the circadian rhythm autoregulatory loop, interacting with the PERIOD genes (PER1, PER2, and PER3) and others to downregulate activat…
ADGRG6	ADGRG6	ADGRG6	chr6:142623055-142767403	Control	Treated (sp20)	OK	34.0083	7.64066	-2.15412	4.45096	-2.67317	0.01095	0.6215	no	chr6	142623055	142767403	NM_001032394//NM_001032395//NM_020455//NM_198569	NM_001032394//NM_001032395//NM_020455//NM_198569	mRNA	G-protein coupled receptor 126 isoform alpha 1 precursor//G-protein coupled receptor 126 isoform alpha 2 precursor//G-protein coupled receptor 126 isoform beta 1 precursor//G-protein coupled receptor 126 isoform beta 2 precursor	This gene, which is upregulated in human umbilical vein endothelial cells, encodes a G protein-coupled receptor. Variations in this gene can affect a person's stature. Multiple transcript variants encoding different proteins have been found for this gene. [provided by RefSeq, Mar 2009].
TRAF5	TRAF5	TRAF5	chr1:211499956-211548286	Control	Treated (sp20)	OK	11.0143	2.4719	-2.15569	4.4558	-2.34843	0.02755	0.796387	no	chr1	211499956.0//211500147.0//211519705.0	211548286	NM_001033910//NM_001105340//NM_001197118//NM_001319207//NM_004619//NM_145759//NM_204219	NM_001033910//NM_001319207//NM_004619//NM_145759	mRNA	TNF receptor-associated factor 5//TNF receptor-associated factor 5 isoform a//TNF receptor-associated factor 5 isoform b	-//The scaffold protein encoded by this gene is a member of the tumor necrosis factor receptor-associated factor (TRAF) protein family and contains a meprin and TRAF homology (MATH) domain, a RING-type zinc finger, and two TRAF-type zinc fingers. TRAF proteins are associated with, and mediate signal transduction from members of the TNF receptor superfamily. This protein is one of the components o…
RAD51	RAD51	RAD51	chr15:40987326-41024356	Control	Treated (sp20)	OK	14.7371	3.30614	-2.15623	4.45749	-2.17274	0.0389	0.863433	no	chr15	40987326.0//40987377.0	41024356	NM_001003043//NM_001046179//NM_001082024//NM_001123181//NM_001164269//NM_001164270//NM_001178986//NM_001246859//NM_002875//NM_122092//NM_133487//NM_205173	NM_001164269//NM_001164270//NM_002875//NM_133487	mRNA	DNA repair protein RAD51 homolog//DNA repair protein RAD51 homolog 1//DNA repair protein RAD51 homolog 1 isoform 1//DNA repair protein RAD51 homolog 1 isoform 2//DNA repair protein RAD51 homolog 1 isoform 3//DNA repair protein RAD51-like 1//recombinase RAD51	-//The protein encoded by this gene is a member of the RAD51 protein family. RAD51 family members are highly similar to bacterial RecA and Saccharomyces cerevisiae Rad51, and are known to be involved in the homologous recombination and repair of DNA. This protein can interact with the ssDNA-binding protein RPA and RAD52, and it is thought to play roles in homologous pairing and strand transfer of…
NCAPD3	NCAPD3	NCAPD3	chr11:134022336-134094426	Control	Treated (sp20)	OK	17.6066	3.94617	-2.15759	4.46169	-2.57013	0.01695	0.681645	no	chr11	134022336	134094426	NM_001193113//NM_015261	NM_015261	mRNA	condensin-2 complex subunit D3	-//Condensin complexes I and II play essential roles in mitotic chromosome assembly and segregation. Both condensins contain 2 invariant structural maintenance of chromosome (SMC) subunits, SMC2 (MIM 605576) and SMC4 (MIM 605575), but they contain different sets of non-SMC subunits. NCAPD3 is 1 of 3 non-SMC subunits that define condensin II (Ono et al., 2003 [PubMed 14532007]).[supplied by OMIM, …
KCNK5	KCNK5	KCNK5	chr6:39156746-39197251	Control	Treated (sp20)	OK	9.25546	2.06565	-2.16371	4.48065	-2.30543	0.01995	0.714635	no	chr6	39156746	39197251	NM_001082705//NM_001191144//NM_003740	NM_003740	mRNA	potassium channel subfamily K member 5	-//This gene encodes one of the members of the superfamily of potassium channel proteins containing two pore-forming P domains. The message for this gene is mainly expressed in the cortical distal tubules and collecting ducts of the kidney. The protein is highly sensitive to external pH and this, in combination with its expression pattern, suggests it may play an important role in renal potassium…
CENPU	CENPU	CENPU	chr4:185570766-185655286	Control	Treated (sp20)	OK	34.3752	7.66414	-2.16517	4.4852	-2.49607	0.0178	0.684606	no	chr4	185615218	185655286	NM_001039299//NM_024629//NR_104593	NM_024629//NR_104593	RNA//mRNA	-//centromere protein U	-//The centromere is a specialized chromatin domain, present throughout the cell cycle, that acts as a platform on which the transient assembly of the kinetochore occurs during mitosis. All active centromeres are characterized by the presence of long arrays of nucleosomes in which CENPA (MIM 117139) replaces histone H3 (see MIM 601128). MLF1IP, or CENPU, is an additional factor required for centr…
PBK	PBK	PBK	chr8:27667137-27695612	Control	Treated (sp20)	OK	21.2734	4.70949	-2.17541	4.51713	-2.32958	0.0303	0.813551	no	chr8	27667137	27695612	NM_001102178//NM_001123156//NM_001246512//NM_001277999//NM_001278945//NM_018492	NM_001278945//NM_018492	mRNA	lymphokine-activated killer T-cell-originated protein kinase//lymphokine-activated killer T-cell-originated protein kinase isoform 1//lymphokine-activated killer T-cell-originated protein kinase isoform 2	-//This gene encodes a serine/threonine protein kinase related to the dual specific mitogen-activated protein kinase kinase (MAPKK) family. Evidence suggests that mitotic phosphorylation is required for its catalytic activity. The encoded protein may be involved in the activation of lymphoid cells and support testicular functions, with a suggested role in the process of spermatogenesis. Overexpre…
PHLDB2	PHLDB2	PHLDB2	chr3:111393522-111695364	Control	Treated (sp20)	OK	57.1511	12.5765	-2.18405	4.54428	-2.56528	0.0105	0.6215	no	chr3	111451326.0//111578026.0//111578567.0	111695364	NM_001134437//NM_001134438//NM_001134439//NM_001206308//NM_145753	NM_001134437//NM_001134438//NM_001134439//NM_145753	mRNA	pleckstrin homology-like domain family B member 2//pleckstrin homology-like domain family B member 2 isoform a//pleckstrin homology-like domain family B member 2 isoform b//pleckstrin homology-like domain family B member 2 isoform c	-
RAD51AP1	RAD51AP1	RAD51AP1	chr12:4647949-4669213	Control	Treated (sp20)	OK	26.8884	5.91266	-2.1851	4.5476	-2.47631	0.0216	0.733574	no	chr12	4647949	4669213	NM_001076403//NM_001130862//NM_006479	NM_001130862//NM_006479	mRNA	RAD51-associated protein 1//RAD51-associated protein 1 isoform a//RAD51-associated protein 1 isoform b	-
MKI67	MKI67	MKI67	chr10:129894924-129924468	Control	Treated (sp20)	OK	17.171	3.76139	-2.19064	4.56507	-2.64711	0.0113	0.627049	no	chr10	129894924	129924468	NM_001145966//NM_002417	NM_001145966//NM_002417	mRNA	antigen KI-67 isoform 1//antigen KI-67 isoform 2	This gene encodes a nuclear protein that is associated with and may be necessary for cellular proliferation. Alternatively spliced transcript variants have been described. A related pseudogene exists on chromosome X. [provided by RefSeq, Mar 2009].
FANCG	FANCG	FANCG	chr9:35073834-35080013	Control	Treated (sp20)	OK	12.7947	2.7875	-2.1985	4.59003	-2.34438	0.01775	0.684606	no	chr9	35073834	35080013	NM_001102287//NM_001266530//NM_004629//NM_204378	NM_004629	mRNA	Fanconi anemia group G protein	-//The Fanconi anemia complementation group (FANC) currently includes FANCA, FANCB, FANCC, FANCD1 (also called BRCA2), FANCD2, FANCE, FANCF, FANCG, FANCI, FANCJ (also called BRIP1), FANCL, FANCM and FANCN (also called PALB2). The previously defined group FANCH is the same as FANCA. Fanconi anemia is a genetically heterogeneous recessive disorder characterized by cytogenetic instability, hypersens…
RPS6KA2	RPS6KA2	RPS6KA2	chr6:166822853-167275771	Control	Treated (sp20)	OK	3.76885	0.819358	-2.20156	4.59976	-2.10522	0.0487	0.917183	no	chr6	166822851	166958178.0//167040765.0//167276039.0	NM_001006932//NM_001192478//NM_001284745//NM_001318936//NM_001318937//NM_001318938//NM_021135	NM_001006932//NM_001318936//NM_001318937//NM_001318938//NM_021135	mRNA	ribosomal protein S6 kinase alpha-2//ribosomal protein S6 kinase alpha-2 isoform a//ribosomal protein S6 kinase alpha-2 isoform b//ribosomal protein S6 kinase alpha-2 isoform c//ribosomal protein S6 kinase alpha-2 isoform d//ribosomal protein S6 kinase alpha-2 isoform e	-//This gene encodes a member of the RSK (ribosomal S6 kinase) family of serine/threonine kinases. This kinase contains two non-identical kinase catalytic domains and phosphorylates various substrates, including members of the mitogen-activated kinase (MAPK) signalling pathway. The activity of this protein has been implicated in controlling cell growth and differentiation. Alternative splice vari…
TSPAN8	TSPAN8	TSPAN8	chr12:71518876-71551779	Control	Treated (sp20)	OK	641.165	138.371	-2.21215	4.63367	-2.6261	0.0118	0.640498	no	chr12	71518876	71551779	NM_001079629//NM_001133952//NM_001199650//NM_004616	NM_004616	mRNA	tetraspanin-8	-//The protein encoded by this gene is a member of the transmembrane 4 superfamily, also known as the tetraspanin family. Most of these members are cell-surface proteins that are characterized by the presence of four hydrophobic domains. The proteins mediate signal transduction events that play a role in the regulation of cell development, activation, growth and motility. This encoded protein is …
HELLS	HELLS	HELLS	chr10:96305523-96361856	Control	Treated (sp20)	OK	27.976	6.01878	-2.21665	4.64812	-2.45304	0.02065	0.72101	no	chr10	96305523	96361856	NM_001261757//NM_001289067//NM_001289068//NM_001289069//NM_001289070//NM_001289071//NM_001289072//NM_001289073//NM_001289074//NM_001289075//NM_018063	NM_001289067//NM_001289068//NM_001289069//NM_001289070//NM_001289071//NM_001289072//NM_001289073//NM_001289074//NM_001289075//NM_018063	mRNA	lymphoid-specific helicase//lymphoid-specific helicase isoform 1//lymphoid-specific helicase isoform 10//lymphoid-specific helicase isoform 2//lymphoid-specific helicase isoform 3//lymphoid-specific helicase isoform 4//lymphoid-specific helicase isoform 5//lymphoid-specific helicase isoform 6//lymphoid-specific helicase isoform 7//lymphoid-specific helicase isoform 8//lymphoid-specific helicase i…	-//This gene encodes a lymphoid-specific helicase. Other helicases function in processes involving DNA strand separation, including replication, repair, recombination, and transcription. This protein is thought to be involved with cellular proliferation and may play a role in leukemogenesis. Alternatively spliced transcript variants encoding different isoforms have been identified. [provided by R…
APBB2	APBB2	APBB2	chr4:40812043-41216635	Control	Treated (sp20)	OK	15.1829	3.25458	-2.2219	4.66509	-2.5819	0.01745	0.684606	no	chr4	40812043	40859172.0//40859209.0//41216635.0	NM_001076847//NM_001131610//NM_001133964//NM_001166050//NM_001166051//NM_001166052//NM_001166053//NM_001166054//NM_004307//NM_173075	NM_001166050//NM_001166051//NM_001166052//NM_001166053//NM_001166054//NM_004307//NM_173075	mRNA	amyloid beta A4 precursor protein-binding family B member 2//amyloid beta A4 precursor protein-binding family B member 2 isoform 1//amyloid beta A4 precursor protein-binding family B member 2 isoform 2//amyloid beta A4 precursor protein-binding family B member 2 isoform a//amyloid beta A4 precursor protein-binding family B member 2 isoform b//amyloid beta A4 precursor protein-binding family B mem…	-//The protein encoded by this gene interacts with the cytoplasmic domains of amyloid beta (A4) precursor protein and amyloid beta (A4) precursor-like protein 2. This protein contains two phosphotyrosine binding (PTB) domains, which are thought to function in signal transduction. Polymorphisms in this gene have been associated with Alzheimer's disease. Alternative splicing results in multiple tra…
NTN1	NTN1	NTN1	chr17:8924858-9147317	Control	Treated (sp20)	OK	6.37332	1.35785	-2.23072	4.69368	-2.34251	0.0199	0.714635	no	chr17	8924858	9147317	NM_001192566//NM_004822//NM_205419	NM_004822	mRNA	netrin-1 precursor	-//Netrin is included in a family of laminin-related secreted proteins. The function of this gene has not yet been defined; however, netrin is thought to be involved in axon guidance and cell migration during development. Mutations and loss of expression of netrin suggest that variation in netrin may be involved in cancer development. [provided by RefSeq, Jul 2008]. Sequence Note: This RefSeq rec…
RBCK1	RBCK1	RBCK1	chr20:388708-411610	Control	Treated (sp20)	OK	281.587	59.9713	-2.23124	4.69536	-2.43448	0.0197	0.713374	no	chr20	388693	391408.0//412781.0	NM_001075161//NM_001266297//NM_001323956//NM_001323958//NM_001323960//NM_006462//NM_031229//NR_136659	NM_001323956//NM_001323958//NM_001323960//NM_006462//NM_031229//NR_136659	RNA//mRNA	-//ranBP-type and C3HC4-type zinc finger-containing protein 1//ranBP-type and C3HC4-type zinc finger-containing protein 1 isoform 1//ranBP-type and C3HC4-type zinc finger-containing protein 1 isoform 2//ranBP-type and C3HC4-type zinc finger-containing protein 1 isoform 3//ranBP-type and C3HC4-type zinc finger-containing protein 1 isoform 4	-//The protein encoded by this gene is similar to mouse UIP28/UbcM4 interacting protein. Alternative splicing has been observed at this locus, resulting in distinct isoforms. [provided by RefSeq, Jul 2008].//The protein encoded by this gene is similar to mouse UIP28/UbcM4 interacting protein. Alternative splicing has been observed at this locus, resulting in distinct isoforms. [provided by RefSeq…
CASC5	CASC5	CASC5	chr15:40886446-40954881	Control	Treated (sp20)	OK	6.35541	1.35209	-2.23279	4.70043	-2.36455	0.0265	0.787817	no	-	-	-	-	-	-	-	-
BRIP1	BRIP1	BRIP1	chr17:59756546-59940920	Control	Treated (sp20)	OK	5.84283	1.24246	-2.23347	4.70263	-2.49229	0.0219	0.739081	no	chr17	59756546	59940920	NM_001033058//NM_032043	NM_032043	mRNA	Fanconi anemia group J protein//Fanconi anemia group J protein homolog	-//The protein encoded by this gene is a member of the RecQ DEAH helicase family and interacts with the BRCT repeats of breast cancer, type 1 (BRCA1). The bound complex is important in the normal double-strand break repair function of breast cancer, type 1 (BRCA1). This gene may be a target of germline cancer-inducing mutations. [provided by RefSeq, Jul 2008]. Sequence Note: This RefSeq record wa…
SKA1	SKA1	SKA1	chr18:47901391-47920538	Control	Treated (sp20)	OK	6.39443	1.35943	-2.23381	4.70376	-2.14454	0.0438	0.885259	no	chr18	47901391	47920538	NM_001039535//NM_001075327//NM_001194817//NM_145060	NM_001039535//NM_145060	mRNA	spindle and kinetochore-associated protein 1	-
CCNB2	CCNB2	CCNB2	chr15:59397283-59417244	Control	Treated (sp20)	OK	34.2547	7.26777	-2.23672	4.71323	-2.48992	0.0228	0.751735	no	chr15	59397283	59417244	NM_001004369//NM_001114282//NM_001283464//NM_001313810//NM_004701//NM_174264	NM_004701	mRNA	G2/mitotic-specific cyclin-B2	-//Cyclin B2 is a member of the cyclin family, specifically the B-type cyclins. The B-type cyclins, B1 and B2, associate with p34cdc2 and are essential components of the cell cycle regulatory machinery. B1 and B2 differ in their subcellular localization. Cyclin B1 co-localizes with microtubules, whereas cyclin B2 is primarily associated with the Golgi region. Cyclin B2 also binds to transforming …
WDHD1	WDHD1	WDHD1	chr14:55405655-55493819	Control	Treated (sp20)	OK	19.543	4.13543	-2.24054	4.72575	-2.55337	0.01765	0.684606	no	chr14	55405655	55493819	NM_001008396//NM_001192766//NM_007086	NM_001008396//NM_007086	mRNA	WD repeat and HMG-box DNA-binding protein 1//WD repeat and HMG-box DNA-binding protein 1 isoform 1//WD repeat and HMG-box DNA-binding protein 1 isoform 2	-//The protein encoded by this gene contains multiple N-terminal WD40 domains and a C-terminal high mobility group (HMG) box. WD40 domains are found in a variety of eukaryotic proteins and may function as adaptor/regulatory modules in signal transduction, pre-mRNA processing and cytoskeleton assembly. HMG boxes are found in many eukaryotic proteins involved in chromatin assembly, transcription an…
E2F1	E2F1	E2F1	chr20:32263291-32274210	Control	Treated (sp20)	OK	29.314	6.19558	-2.24228	4.73144	-2.46347	0.0256	0.776117	no	chr20	32263291	32274210	NM_001036844//NM_001206079//NM_005225//NM_122128//NM_205219	NM_005225	mRNA	E2F transcription factor 1//transcription factor E2F1	-//The protein encoded by this gene is a member of the E2F family of transcription factors. The E2F family plays a crucial role in the control of cell cycle and action of tumor suppressor proteins and is also a target of the transforming proteins of small DNA tumor viruses. The E2F proteins contain several evolutionally conserved domains found in most members of the family. These domains include …
SRD5A3	SRD5A3	SRD5A3	chr4:56212387-56251747	Control	Treated (sp20)	OK	10.4557	2.20728	-2.24395	4.73692	-2.43735	0.0191	0.702405	no	chr4	56212387	56239266	NM_001206090//NM_001257949//NM_024592	NM_024592	mRNA	polyprenol reductase	-//The protein encoded by this gene belongs to the steroid 5-alpha reductase family, and polyprenol reductase subfamily. It is involved in the production of androgen 5-alpha-dihydrotestosterone (DHT) from testosterone, and maintenance of the androgen-androgen receptor activation pathway. This protein is also necessary for the conversion of polyprenol into dolichol, which is required for the synth…
NUPR1	NUPR1	NUPR1	chr16:28548661-28550495	Control	Treated (sp20)	OK	18.2457	3.85082	-2.24432	4.73813	-2.17883	0.0426	0.883566	no	chr16	28548661	28550495	NM_001042483//NM_001114515//NM_001194473//NM_012385	NM_001042483//NM_012385	mRNA	nuclear protein 1//nuclear protein 1 isoform a//nuclear protein 1 isoform b	-
UBE2L6	UBE2L6	UBE2L6	chr11:57319127-57335803	Control	Treated (sp20)	OK	20.6677	4.35743	-2.24583	4.74309	-2.21335	0.03635	0.849924	no	chr11	57319127	57335180.0//57335803.0	NM_001098917//NM_001246215//NM_004223//NM_198183	NM_004223//NM_198183	mRNA	ubiquitin/ISG15-conjugating enzyme E2 L6//ubiquitin/ISG15-conjugating enzyme E2 L6 isoform 1//ubiquitin/ISG15-conjugating enzyme E2 L6 isoform 2	-//The modification of proteins with ubiquitin is an important cellular mechanism for targeting abnormal or short-lived proteins for degradation. Ubiquitination involves at least three classes of enzymes: ubiquitin-activating enzymes (E1s), ubiquitin-conjugating enzymes (E2s) and ubiquitin-protein ligases (E3s). This gene encodes a member of the E2 ubiquitin-conjugating enzyme family. This enzyme…
CHAF1B	CHAF1B	CHAF1B	chr21:37757688-37789125	Control	Treated (sp20)	OK	13.7454	2.88506	-2.25228	4.76434	-2.39985	0.01665	0.676338	no	chr21	37757688	37789125	NM_001008677//NM_001098014//NM_005441	NM_005441	mRNA	chromatin assembly factor 1 subunit B	-//Chromatin assembly factor I (CAF-I) is required for the assembly of histone octamers onto newly-replicated DNA. CAF-I is composed of three protein subunits, p50, p60, and p150. The protein encoded by this gene corresponds to the p60 subunit and is required for chromatin assembly after replication. The encoded protein is differentially phosphorylated in a cell cycle-dependent manner. In additio…
F5	F5	F5	chr1:169481191-169555769	Control	Treated (sp20)	OK	6.68815	1.40363	-2.25244	4.7649	-2.61175	0.01335	0.6596	no	chr1	169481191	169555769	NM_000130//NM_001047878//NM_007976//NM_173879//NM_214120	NM_000130	mRNA	coagulation factor V//coagulation factor V precursor//coagulation factor V preproprotein	-//This gene encodes a glycoprotein coagulation factor that plays a critical role in the process of blood coagulation and hemostasis. The encoded protein is activated by thrombin, to generate a heterodimer containing heavy and light chains held together by calcium ions. About half of the mice lacking the encoded protein die at an embryonic stage possible due to abnormal yolk-sac vasculature while…
EPHA4	EPHA4	EPHA4	chr2:222282746-222438922	Control	Treated (sp20)	OK	26.3583	5.53124	-2.25258	4.76535	-2.78572	0.0061	0.542718	no	chr2	222282746	222437078.0//222438922.0	NM_001083441//NM_001134967//NM_001260870//NM_001304536//NM_001304537//NM_004438//NM_204781	NM_001304536//NM_001304537//NM_004438	mRNA	ephrin type-A receptor 4 isoform a precursor//ephrin type-A receptor 4 isoform b//ephrin type-A receptor 4 precursor	-//This gene belongs to the ephrin receptor subfamily of the protein-tyrosine kinase family. EPH and EPH-related receptors have been implicated in mediating developmental events, particularly in the nervous system. Receptors in the EPH subfamily typically have a single kinase domain and an extracellular region containing a Cys-rich domain and 2 fibronectin type III repeats. The ephrin receptors a…
PKD2	PKD2	PKD2	chr4:88928798-88998931	Control	Treated (sp20)	OK	12.667	2.65715	-2.25312	4.76714	-2.49686	0.02315	0.757249	no	chr4	88928798	88998931	NM_000297//NM_001031140//NM_001046312//NM_001245979	NM_000297	mRNA	polycystin-2	-//This gene encodes a member of the polycystin protein family. The encoded protein is a multi-pass membrane protein that functions as a calcium permeable cation channel, and is involved in calcium transport and calcium signaling in renal epithelial cells. This protein interacts with polycystin 1, and they may be partners in a common signaling cascade involved in tubular morphogenesis. Mutations …
KIAA1524	KIAA1524	KIAA1524	chr3:108268717-108413693	Control	Treated (sp20)	OK	14.6745	3.06846	-2.25772	4.78237	-2.11894	0.0452	0.897061	no	chr3	108268717	108308491	NM_001030785//NM_001103284//NM_020890	NM_020890	mRNA	protein CIP2A//protein CIP2A homolog	-
WEE1	WEE1	WEE1	chr11:9595227-9611313	Control	Treated (sp20)	OK	53.4495	11.1648	-2.25922	4.78732	-2.66916	0.00815	0.6215	no	chr11	9595227.0//9596233.0	9611313	NM_001031181//NM_001101205//NM_001143976//NM_003390//NM_100178	NM_001143976//NM_003390	mRNA	Wee1-like protein kinase//wee1-like protein kinase//wee1-like protein kinase isoform 1//wee1-like protein kinase isoform 2	-//This gene encodes a nuclear protein, which is a tyrosine kinase belonging to the Ser/Thr family of protein kinases. This protein catalyzes the inhibitory tyrosine phosphorylation of CDC2/cyclin B kinase, and appears to coordinate the transition between DNA replication and mitosis by protecting the nucleus from cytoplasmically activated CDC2 kinase. [provided by RefSeq, Jul 2008].
CCNA2	CCNA2	CCNA2	chr4:122722471-122745088	Control	Treated (sp20)	OK	47.6336	9.93623	-2.26121	4.79393	-2.18654	0.0354	0.838137	no	chr4	122737598	122745088	NM_001075123//NM_001177926//NM_001237//NM_001257364//NM_001266158//NM_205244	NM_001237	mRNA	cyclin-A2	-//The protein encoded by this gene belongs to the highly conserved cyclin family, whose members are characterized by a dramatic periodicity in protein abundance through the cell cycle. Cyclins function as regulators of CDK kinases. Different cyclins exhibit distinct expression and degradation patterns which contribute to the temporal coordination of each mitotic event. In contrast to cyclin A1, …
C5orf34	C5orf34	C5orf34	chr5:43486802-43515273	Control	Treated (sp20)	OK	8.73879	1.82199	-2.26192	4.79629	-2.25583	0.04135	0.869679	no	chr5	43486802	43515273	NM_198566	NM_198566	mRNA	uncharacterized protein C5orf34	-
DDX11	DDX11	DDX11	chr12:31173696-31257725	Control	Treated (sp20)	OK	19.3931	4.03851	-2.26365	4.80204	-2.61218	0.0304	0.813551	no	chr12	31226778	31257725	NM_001257144//NM_001257145//NM_004399//NM_030653//NM_152438	NM_001257144//NM_001257145//NM_004399//NM_030653//NM_152438	mRNA	probable ATP-dependent DNA helicase DDX11 isoform 1//probable ATP-dependent DNA helicase DDX11 isoform 2//probable ATP-dependent DNA helicase DDX11 isoform 3//probable ATP-dependent DNA helicase DDX11 isoform 4	DEAD box proteins, characterized by the conserved motif Asp-Glu-Ala-Asp (DEAD), are putative RNA helicases. They are implicated in a number of cellular processes involving alteration of RNA secondary structure such as translation initiation, nuclear and mitochondrial splicing, and ribosome and spliceosome assembly. Based on their distribution patterns, some members of this family are believed to …
KIF11	KIF11	KIF11	chr10:94352824-94415152	Control	Treated (sp20)	OK	25.9819	5.39975	-2.26654	4.81169	-2.66894	0.01385	0.6596	no	chr10	94352824	94415152	NM_001031230//NM_001192185//NM_004523	NM_004523	mRNA	kinesin-like protein KIF11	-//This gene encodes a motor protein that belongs to the kinesin-like protein family. Members of this protein family are known to be involved in various kinds of spindle dynamics. The function of this gene product includes chromosome positioning, centrosome separation and establishing a bipolar spindle during cell mitosis. [provided by RefSeq, Jul 2008]. Publication Note: This RefSeq record inclu…
TONSL	TONSL	TONSL	chr8:145654162-145669812	Control	Treated (sp20)	OK	12.7567	2.65114	-2.26657	4.81178	-2.48648	0.0226	0.748775	no	chr8	145654162	145669812	NM_001075188//NM_013432	NM_013432	mRNA	tonsoku-like protein	-//The protein encoded by this gene is thought to be a negative regulator of NF-kappa-B mediated transcription. The encoded protein may bind NF-kappa-B complexes and trap them in the cytoplasm, preventing them from entering the nucleus and interacting with the DNA. Phosphorylation of this protein targets it for degradation by the ubiquitination pathway, which frees the NF-kappa-B complexes to ent…
FKBP9	FKBP9	FKBP9	chr7:32997015-33046543	Control	Treated (sp20)	OK	20.1027	4.17754	-2.26666	4.81209	-2.56567	0.0175	0.684606	no	chr7	32997015.0//33019085.0	33046543	NM_001046372//NM_001252232//NM_001284341//NM_001284343//NM_007270//NM_204847	NM_001284341//NM_001284343//NM_007270	mRNA	peptidyl-prolyl cis-trans isomerase FKBP9 isoform 1 precursor//peptidyl-prolyl cis-trans isomerase FKBP9 isoform 2 precursor//peptidyl-prolyl cis-trans isomerase FKBP9 isoform 3//peptidyl-prolyl cis-trans isomerase FKBP9 precursor	-
PTPRU	PTPRU	PTPRU	chr1:29563027-29653325	Control	Treated (sp20)	OK	10.663	2.20253	-2.27538	4.84125	-2.43884	0.02105	0.732297	no	chr1	29563027	29653325	NM_001191494//NM_001195001//NM_005704//NM_133177//NM_133178//NM_204492	NM_001195001//NM_005704//NM_133177//NM_133178	mRNA	receptor-type tyrosine-protein phosphatase U isoform 1 precursor//receptor-type tyrosine-protein phosphatase U isoform 2 precursor//receptor-type tyrosine-protein phosphatase U isoform 3 precursor//receptor-type tyrosine-protein phosphatase U isoform 4 precursor//receptor-type tyrosine-protein phosphatase U precursor	-//The protein encoded by this gene is a member of the protein tyrosine phosphatase (PTP) family. PTPs are known to be signaling molecules that regulate a variety of cellular processes including cell growth, differentiation, mitotic cycle, and oncogenic transformation. This PTP possesses an extracellular region, a single transmembrane region, and two tandem intracellular catalytic domains, and th…
DLGAP5	DLGAP5	DLGAP5	chr14:55614833-55658396	Control	Treated (sp20)	OK	16.3658	3.37322	-2.27849	4.85168	-2.52579	0.01765	0.684606	no	chr14	55614833	55658396	NM_001076822//NM_001146015//NM_001280111//NM_014750	NM_001146015//NM_014750	mRNA	disks large-associated protein 5//disks large-associated protein 5 isoform a//disks large-associated protein 5 isoform b	-
GJB2	GJB2	GJB2	chr13:20761603-20767114	Control	Treated (sp20)	OK	15.6495	3.22299	-2.27964	4.85558	-2.43278	0.01575	0.670454	no	chr13	20761603	20767114	NM_001009780//NM_001044735//NM_001083637//NM_001197148//NM_001270816//NM_001279917//NM_004004	NM_004004	mRNA	gap junction beta-2 protein	-//This gene encodes a member of the gap junction protein family. The gap junctions were first characterized by electron microscopy as regionally specialized structures on plasma membranes of contacting adherent cells. These structures were shown to consist of cell-to-cell channels that facilitate the transfer of ions and small molecules between cells. The gap junction proteins, also known as con…
ITGB4	ITGB4	ITGB4	chr17:73717515-73753899	Control	Treated (sp20)	OK	70.3016	14.4493	-2.28256	4.8654	-2.66483	0.0107	0.6215	no	chr17	73717407.0//73720775.0	73753899	NM_000213//NM_001005619//NM_001005731//NM_001193257//NM_001321123	NM_000213//NM_001005619//NM_001005731//NM_001321123	mRNA	integrin beta-4 isoform 1 precursor//integrin beta-4 isoform 2 precursor//integrin beta-4 isoform 3 precursor//integrin beta-4 precursor	-//Integrins are heterodimers comprised of alpha and beta subunits, that are noncovalently associated transmembrane glycoprotein receptors. Different combinations of alpha and beta polypeptides form complexes that vary in their ligand-binding specificities. Integrins mediate cell-matrix or cell-cell adhesion, and transduced signals that regulate gene expression and cell growth. This gene encodes …
FAR2P1	FAR2P1	FAR2P1	chr2:130783571-130808704	Control	Treated (sp20)	OK	4.69281	0.96437	-2.28279	4.86619	-2.2456	0.0396	0.863433	no	chr2	130783571	130808704	NR_026758	NR_026758	RNA	-	-
UBE2T	UBE2T	UBE2T	chr1:202300784-202311094	Control	Treated (sp20)	OK	75.3139	15.4672	-2.2837	4.86927	-2.53952	0.01635	0.672949	no	chr1	202300784	202311094	NM_001038034//NM_001310326//NM_014176	NM_001310326//NM_014176	mRNA	ubiquitin-conjugating enzyme E2 T//ubiquitin-conjugating enzyme E2 T isoform 1//ubiquitin-conjugating enzyme E2 T isoform 2	-//The protein encoded by this gene catalyzes the covalent attachment of ubiquitin to protein substrates. Defects in this gene have been associated with Fanconi anemia of complementation group T. Two transcript variants encoding different isoforms have been found for this gene. [provided by RefSeq, Jul 2015].
TRIM66	TRIM66	TRIM66	chr11:8633583-8680383	Control	Treated (sp20)	OK	1.88488	0.386842	-2.28466	4.87248	-2.23543	0.0364	0.849924	no	chr11	8633583	8680383	NM_014818	NM_014818	mRNA	tripartite motif-containing protein 66	-
CELSR1	CELSR1	CELSR1	chr22:46756730-46933067	Control	Treated (sp20)	OK	7.22121	1.47872	-2.28789	4.88342	-2.51548	0.02385	0.759084	no	chr22	46756730	46933067	NM_014246	NM_014246	mRNA	cadherin EGF LAG seven-pass G-type receptor 1 precursor	The protein encoded by this gene is a member of the flamingo subfamily, part of the cadherin superfamily. The flamingo subfamily consists of nonclassic-type cadherins; a subpopulation that does not interact with catenins. The flamingo cadherins are located at the plasma membrane and have nine cadherin domains, seven epidermal growth factor-like repeats and two laminin A G-type repeats in their ec…
KDELC2	KDELC2	KDELC2	chr11:108342832-108369159	Control	Treated (sp20)	OK	31.0895	6.33511	-2.29499	4.90749	-2.72118	0.01355	0.6596	no	chr11	108342832	108369159	NM_153705	NM_153705	mRNA	KDEL motif-containing protein 2 precursor	-
MCM3	MCM3	MCM3	chr6:52128811-52149679	Control	Treated (sp20)	OK	45.253	9.21523	-2.29592	4.91068	-2.76842	0.0074	0.605252	no	chr6	52128811	52149679	NM_001006421//NM_001013586//NM_001132656//NM_001178847//NM_001266671//NM_001270472//NM_002388//NM_123997	NM_001270472//NM_002388	mRNA	DNA replication licensing factor MCM3//DNA replication licensing factor MCM3 isoform 1//DNA replication licensing factor MCM3 isoform 2//DNA replication licensing factor MCM3-like protein//MCM DNA helicase complex subunit MCM3	-//The protein encoded by this gene is one of the highly conserved mini-chromosome maintenance proteins (MCM) that are involved in the initiation of eukaryotic genome replication. The hexameric protein complex formed by MCM proteins is a key component of the pre-replication complex (pre_RC) and may be involved in the formation of replication forks and in the recruitment of other DNA replication r…
MMS22L	MMS22L	MMS22L	chr6:97372495-98156793	Control	Treated (sp20)	OK	5.8252	1.17955	-2.30407	4.93849	-2.52115	0.0192	0.704	no	chr6	97590036	97731052	NM_001206012//NM_198468	NM_198468	mRNA	protein MMS22-like	-//The protein encoded by this gene forms a complex with tonsoku-like, DNA repair protein (TONSL), and this complex recognizes and repairs DNA double-strand breaks at sites of stalled or collapsed replication forks. The encoded protein also can bind with the histone-associated protein NFKBIL2 to help regulate the chromatin state at stalled replication forks. Finally, this gene appears to be overe…
AIG1	AIG1	AIG1	chr6:143380499-143661480	Control	Treated (sp20)	OK	23.7861	4.80996	-2.30602	4.94518	-2.3183	0.0333	0.824589	no	chr6	143380499.0//143381978.0	143511739.0//143661480.0	NM_001076326//NM_001260565//NM_001286587//NM_001286588//NM_001286589//NM_016108//NM_103118	NM_001286587//NM_001286588//NM_001286589//NM_016108	mRNA	androgen-induced gene 1 protein//androgen-induced gene 1 protein isoform a//androgen-induced gene 1 protein isoform b//androgen-induced gene 1 protein isoform c//androgen-induced gene 1 protein isoform d//protein AIG1	-
RPS6KA5	RPS6KA5	RPS6KA5	chr14:91337166-91526993	Control	Treated (sp20)	OK	6.66433	1.34508	-2.30877	4.9546	-2.1809	0.0444	0.889285	no	chr14	91334465.0//91360318.0	91526478.0//91526993.0	NM_001012587//NM_001133477//NM_001192023//NM_001322227//NM_001322228//NM_001322229//NM_001322230//NM_001322231//NM_001322232//NM_001322233//NM_001322234//NM_001322235//NM_001322236//NM_001322237//NM_001322238//NM_004755//NM_182398	NM_001322227//NM_001322228//NM_001322229//NM_001322230//NM_001322231//NM_001322232//NM_001322233//NM_001322234//NM_001322235//NM_001322236//NM_001322237//NM_001322238//NM_004755//NM_182398	mRNA	ribosomal protein S6 kinase alpha-5//ribosomal protein S6 kinase alpha-5 isoform a//ribosomal protein S6 kinase alpha-5 isoform b//ribosomal protein S6 kinase alpha-5 isoform c//ribosomal protein S6 kinase alpha-5 isoform d//ribosomal protein S6 kinase alpha-5 isoform e//ribosomal protein S6 kinase alpha-5 isoform f//ribosomal protein S6 kinase alpha-5 isoform g//ribosomal protein S6 kinase alpha…	-
CBX2	CBX2	CBX2	chr17:77751976-77761449	Control	Treated (sp20)	OK	12.1711	2.45601	-2.30907	4.95564	-2.27403	0.0136	0.6596	no	chr17	77751976	77756331.0//77761449.0	NM_001205593//NM_005189//NM_032647	NM_005189//NM_032647	mRNA	chromobox protein homolog 2//chromobox protein homolog 2 isoform 1//chromobox protein homolog 2 isoform 2	-//This gene encodes a component of the polycomb multiprotein complex, which is required to maintain the transcriptionally repressive state of many genes throughout development via chromatin remodeling and modification of histones. Disruption of this gene in mice results in male-to-female gonadal sex reversal. Mutations in this gene are also associated with gonadal dysgenesis in humans. Alternati…
DDX60L	DDX60L	DDX60L	chr4:169277885-169401665	Control	Treated (sp20)	OK	13.1169	2.63919	-2.31326	4.97005	-2.64429	0.01725	0.682858	no	chr4	169277885.0//169311252.0	169401665	NM_001012967//NM_001291510	NM_001012967//NM_001291510	mRNA	probable ATP-dependent RNA helicase DDX60-like isoform 1//probable ATP-dependent RNA helicase DDX60-like isoform 2	-
CDT1	CDT1	CDT1	chr16:88870185-88875666	Control	Treated (sp20)	OK	21.8505	4.38138	-2.31821	4.98713	-2.57292	0.0171	0.682858	no	chr16	88870185	88875666	NM_001323186//NM_030928//NM_202281	NM_030928	mRNA	DNA replication factor Cdt1//cadmium tolerance 1//chromatin licensing and DNA replication factor 1	-//The protein encoded by this gene is involved in the formation of the pre-replication complex that is necessary for DNA replication. The encoded protein can bind geminin, which prevents replication and may function to prevent this protein from initiating replication at inappropriate origins. Phosphorylation of this protein by cyclin A-dependent kinases results in degradation of the protein. [pr…
CTH	CTH	CTH	chr1:70876900-70905534	Control	Treated (sp20)	OK	51.0739	10.2309	-2.31965	4.99212	-2.73486	0.0106	0.6215	no	chr1	70876900	70905534	NM_001024567//NM_001044585//NM_001131163//NM_001190463//NM_001902//NM_153742	NM_001190463//NM_001902//NM_153742	mRNA	cystathionine gamma-lyase//cystathionine gamma-lyase isoform 1//cystathionine gamma-lyase isoform 2//cystathionine gamma-lyase isoform 3	-//This gene encodes a cytoplasmic enzyme in the trans-sulfuration pathway that converts cystathione derived from methionine into cysteine. Glutathione synthesis in the liver is dependent upon the availability of cysteine. Mutations in this gene cause cystathioninuria. Alternative splicing of this gene results in three transcript variants encoding different isoforms. [provided by RefSeq, Jun 2010…
GSTM4	GSTM4	GSTM4	chr1:110198697-110208123	Control	Treated (sp20)	OK	93.6932	18.6856	-2.32602	5.01419	-2.76752	0.01205	0.642748	no	chr1	110198697	110204331.0//110208123.0	NM_000850//NM_001289958//NM_001289963//NM_147148//NR_024538	NM_000850//NM_147148//NR_024538	RNA//mRNA	-//glutathione S-transferase Mu 1//glutathione S-transferase Mu 4//glutathione S-transferase Mu 4 isoform 1//glutathione S-transferase Mu 4 isoform 2	-//Cytosolic and membrane-bound forms of glutathione S-transferase are encoded by two distinct supergene families. At present, eight distinct classes of the soluble cytoplasmic mammalian glutathione S-transferases have been identified: alpha, kappa, mu, omega, pi, sigma, theta and zeta. This gene encodes a glutathione S-transferase that belongs to the mu class. The mu class of enzymes functions i…
PLEKHH2	PLEKHH2	PLEKHH2	chr2:43864438-43995126	Control	Treated (sp20)	OK	10.385	2.06341	-2.3314	5.03293	-2.70094	0.0059	0.542718	no	chr2	43864438	43995126	NM_172069	NM_172069	mRNA	pleckstrin homology domain-containing family H member 2	-
CDC25A	CDC25A	CDC25A	chr3:48198667-48229801	Control	Treated (sp20)	OK	21.8059	4.32109	-2.33525	5.04639	-2.55991	0.0155	0.666661	no	chr3	48198667	48229801	NM_001101100//NM_001145213//NM_001145215//NM_001199572//NM_001789//NM_201567	NM_001789//NM_201567	mRNA	M-phase inducer phosphatase 1//M-phase inducer phosphatase 1 isoform a//M-phase inducer phosphatase 1 isoform b	-//CDC25A is a member of the CDC25 family of phosphatases. CDC25A is required for progression from G1 to the S phase of the cell cycle. It activates the cyclin-dependent kinase CDC2 by removing two phosphate groups. CDC25A is specifically degraded in response to DNA damage, which prevents cells with chromosomal abnormalities from progressing through cell division. CDC25A is an oncogene, although …
LINC00174	LINC00174	LINC00174	chr7:65841030-65865395	Control	Treated (sp20)	OK	6.13795	1.21615	-2.33544	5.04703	-2.30644	0.03535	0.838137	no	chr7	65841030	65865395	NR_026873	NR_026873	RNA	-	-
CDK1	CDK1	CDK1	chr10:62538088-62554610	Control	Treated (sp20)	OK	113.572	22.3518	-2.34514	5.08111	-2.88801	0.00385	0.515713	no	chr10	62538088.0//62538211.0	62546827.0//62554610.0//62554611.0	NM_001131814//NM_001142508//NM_001159304//NM_001170406//NM_001170407//NM_001261470//NM_001280351//NM_001284838//NM_001320918//NM_001786//NM_033379//NM_174016//NM_205314	NM_001170406//NM_001170407//NM_001320918//NM_001786//NM_033379	mRNA	cyclin-dependent kinase 1//cyclin-dependent kinase 1 isoform 1//cyclin-dependent kinase 1 isoform 2//cyclin-dependent kinase 1 isoform 4	-//The protein encoded by this gene is a member of the Ser/Thr protein kinase family. This protein is a catalytic subunit of the highly conserved protein kinase complex known as M-phase promoting factor (MPF), which is essential for G1/S and G2/M phase transitions of eukaryotic cell cycle. Mitotic cyclins stably associate with this protein and function as regulatory subunits. The kinase activity …
SOX21	SOX21	SOX21	chr13:95361878-95364797	Control	Treated (sp20)	OK	12.0664	2.37219	-2.3467	5.08661	-2.34596	0.0374	0.855275	no	chr13	95361878	95364797	NM_001193732//NM_007084	NM_007084	mRNA	transcription factor SOX-21	-//SRY-related HMG-box (SOX) genes encode a family of DNA-binding proteins containing a 79-amino acid HMG (high mobility group) domain that shares at least 50% sequence identity with the DNA-binding HMG box of the SRY protein (MIM 480000). SOX proteins are divided into 6 subgroups based on sequence similarity within and outside of the HMG domain. For additional background information on SOX genes…
DBF4B	DBF4B	DBF4B	chr17:42785975-42829636	Control	Treated (sp20)	OK	8.31925	1.63347	-2.34851	5.09299	-2.36309	0.022	0.739081	no	chr17	42785975	42827917.0//42829636.0	NM_025104//NM_145663//NR_036623	NM_025104//NM_145663//NR_036623	RNA//mRNA	-//protein DBF4 homolog B isoform 1//protein DBF4 homolog B isoform 2	This gene encodes a regulator of the cell division cycle 7 homolog (S. cerevisiae) protein, a serine-threonine kinase which links cell cycle regulation to genome duplication. This protein localizes to the nucleus and, in complex with the cell division cycle 7 homolog (S. cerevisiae) protein, may facilitate M phase progression. Alternative splicing results in multiple transcript variants. [provide…
ST3GAL3	ST3GAL3	ST3GAL3	chr1:44173203-44396837	Control	Treated (sp20)	OK	2.04138	0.400446	-2.34987	5.09777	-1.62197	0.01415	0.660201	no	chr1	44173203	44396837	NM_001002882//NM_001037299//NM_001270459//NM_001270460//NM_001270461//NM_001270462//NM_001270463//NM_001270464//NM_001270465//NM_001270466//NM_001291755//NM_001291756//NM_001321140//NM_006279//NM_174963//NM_174964//NM_174965//NM_174966//NM_174967//NM_174968//NM_174969//NM_174970//NM_174971//NM_213759//NR_073016//NR_073017//NR_073018//NR_073019//NR_073020//NR_073021//NR_073023	NM_001270459//NM_001270460//NM_001270461//NM_001270462//NM_001270463//NM_001270464//NM_001270465//NM_001270466//NM_006279//NM_174963//NM_174964//NM_174965//NM_174966//NM_174967//NM_174968//NM_174969//NM_174970//NM_174971//NR_073016//NR_073017//NR_073018//NR_073019//NR_073020//NR_073021//NR_073023	RNA//mRNA	-//CMP-N-acetylneuraminate-beta-1,4-galactoside alpha-2,3-sialyltransferase//CMP-N-acetylneuraminate-beta-1,4-galactoside alpha-2,3-sialyltransferase isoform 1//CMP-N-acetylneuraminate-beta-1,4-galactoside alpha-2,3-sialyltransferase isoform 2//CMP-N-acetylneuraminate-beta-1,4-galactoside alpha-2,3-sialyltransferase isoform a//CMP-N-acetylneuraminate-beta-1,4-galactoside alpha-2,3-sialyltransfera…	-//The protein encoded by this gene is a type II membrane protein that catalyzes the transfer of sialic acid from CMP-sialic acid to galactose-containing substrates. The encoded protein is normally found in the Golgi apparatus but can be proteolytically processed to a soluble form. This protein is a member of glycosyltransferase family 29. Mutations in this gene have been associated with autosoma…
TTK	TTK	TTK	chr6:80714321-80752244	Control	Treated (sp20)	OK	22.3652	4.36413	-2.35749	5.12478	-2.66909	0.00875	0.6215	no	chr6	80714321	80752244	NM_001166691//NM_001205913//NM_003318	NM_001166691//NM_003318	mRNA	dual specificity protein kinase TTK//dual specificity protein kinase TTK isoform 1//dual specificity protein kinase TTK isoform 2	-//This gene encodes a dual specificity protein kinase with the ability to phosphorylate tyrosine, serine and threonine. Associated with cell proliferation, this protein is essential for chromosome alignment at the centromere during mitosis and is required for centrosome duplication. It has been found to be a critical mitotic checkpoint protein for accurate segregation of chromosomes during mitos…
ASPM	ASPM	ASPM	chr1:197053256-197115824	Control	Treated (sp20)	OK	21.0829	4.1064	-2.36013	5.13416	-2.72463	0.0118	0.640498	no	chr1	197053256	197115824	NM_001008994//NM_001104535//NM_001197076//NM_001206506//NM_001206846//NM_001279606//NM_001279984//NM_001319364//NM_018136	NM_001206846//NM_018136	mRNA	abnormal spindle-like microcephaly-associated protein//abnormal spindle-like microcephaly-associated protein homolog//abnormal spindle-like microcephaly-associated protein isoform 1//abnormal spindle-like microcephaly-associated protein isoform 2	-//This gene is the human ortholog of the Drosophila melanogaster 'abnormal spindle' gene (asp), which is essential for normal mitotic spindle function in embryonic neuroblasts. Studies in mouse also suggest a role of this gene in mitotic spindle regulation, with a preferential role in regulating neurogenesis. Mutations in this gene are associated with microcephaly primary type 5. Multiple transc…
BUB1	BUB1	BUB1	chr2:111395274-111435684	Control	Treated (sp20)	OK	14.7169	2.86496	-2.36089	5.13686	-2.55542	0.01695	0.681645	no	chr2	111395274	111435684	NM_001012870//NM_001102011//NM_001181317//NM_001278616//NM_001278617//NM_004336	NM_001278616//NM_001278617//NM_004336	mRNA	mitotic checkpoint serine/threonine-protein kinase BUB1//mitotic checkpoint serine/threonine-protein kinase BUB1 isoform 1//mitotic checkpoint serine/threonine-protein kinase BUB1 isoform 2//mitotic checkpoint serine/threonine-protein kinase BUB1 isoform 3//protein kinase BUB1	-//This gene encodes a serine/threonine-protein kinase that play a central role in mitosis. The encoded protein functions in part by phosphorylating members of the mitotic checkpoint complex and activating the spindle checkpoint. This protein also plays a role in inhibiting the activation of the anaphase promoting complex/cyclosome. This protein may also function in the DNA damage response. Mutat…
DNMT3B	DNMT3B	DNMT3B	chr20:31350190-31397162	Control	Treated (sp20)	OK	5.94824	1.15295	-2.36713	5.15915	-2.37429	0.0268	0.787817	no	chr20	31350190.0//31367657.0	31397162	NM_001024828//NM_001162404//NM_001207055//NM_001207056//NM_006892//NM_175848//NM_175849//NM_175850//NM_181813	NM_001207055//NM_001207056//NM_006892//NM_175848//NM_175849//NM_175850	mRNA	DNA (cytosine-5)-methyltransferase 3B//DNA (cytosine-5)-methyltransferase 3B isoform 1//DNA (cytosine-5)-methyltransferase 3B isoform 2//DNA (cytosine-5)-methyltransferase 3B isoform 3//DNA (cytosine-5)-methyltransferase 3B isoform 6//DNA (cytosine-5)-methyltransferase 3B isoform 7//DNA (cytosine-5)-methyltransferase 3B isoform 8	-//CpG methylation is an epigenetic modification that is important for embryonic development, imprinting, and X-chromosome inactivation. Studies in mice have demonstrated that DNA methylation is required for mammalian development. This gene encodes a DNA methyltransferase which is thought to function in de novo methylation, rather than maintenance methylation. The protein localizes primarily to t…
POLA1	POLA1	POLA1	chrX:24712063-25015102	Control	Treated (sp20)	OK	7.79475	1.50975	-2.36819	5.16294	-2.59101	0.0152	0.666661	no	chrX	24711949.0//24712063.0	25015102	NM_001206065//NM_001330360//NM_016937	NM_001330360//NM_016937	mRNA	DNA polymerase alpha catalytic subunit//DNA polymerase alpha catalytic subunit isoform 1//DNA polymerase alpha catalytic subunit isoform 2	-//This gene encodes the catalytic subunit of DNA polymerase, which together with a regulatory and two primase subunits, forms the DNA polymerase alpha complex. The catalytic subunit plays an essential role in the initiation of DNA replication. [provided by RefSeq, Mar 2010].
FPR3	FPR3	FPR3	chr19:52298410-52329334	Control	Treated (sp20)	OK	6.41675	1.24219	-2.36896	5.16568	-2.26448	0.0318	0.817763	no	chr19	52298398	52329443	NM_001182433//NM_002030	NM_002030	mRNA	N-formyl peptide receptor 3//peptidylprolyl isomerase FPR3	-
PKDCC	PKDCC	PKDCC	chr2:42275160-42285668	Control	Treated (sp20)	OK	64.6453	12.4967	-2.371	5.17299	-2.82215	0.0085	0.6215	no	chr2	42275160	42285668	NM_001206721//NM_138370	NM_138370	mRNA	extracellular tyrosine-protein kinase PKDCC precursor//protein kinase domain-containing protein, cytoplasmic precursor	-
TNFRSF1B	TNFRSF1B	TNFRSF1B	chr1:12226999-12269277	Control	Treated (sp20)	OK	5.43905	1.05109	-2.37147	5.17468	-2.2672	0.03275	0.819079	no	chr1	12227059	12269277	NM_001040490//NM_001066//NM_001097441//NM_001266205//NM_204439	NM_001066	mRNA	tumor necrosis factor receptor superfamily member 1B precursor	-//The protein encoded by this gene is a member of the TNF-receptor superfamily. This protein and TNF-receptor 1 form a heterocomplex that mediates the recruitment of two anti-apoptotic proteins, c-IAP1 and c-IAP2, which possess E3 ubiquitin ligase activity. The function of IAPs in TNF-receptor signalling is unknown, however, c-IAP1 is thought to potentiate TNF-induced apoptosis by the ubiquitina…
TLN2	TLN2	TLN2	chr15:62939509-63136829	Control	Treated (sp20)	OK	3.75815	0.725285	-2.3734	5.18162	-2.60367	0.0148	0.661597	no	chr15	62939509	63136829	NM_015059	NM_015059	mRNA	talin-2	This gene encodes a protein related to talin 1, a cytoskeletal protein that plays a significant role in the assembly of actin filaments and in spreading and migration of various cell types, including fibroblasts and osteoclasts. This protein has a different pattern of expression compared to talin 1 but, like talin 1, is thought to associate with unique transmembrane receptors to form novel linkag…
KCNE3	KCNE3	KCNE3	chr11:74165885-74178600	Control	Treated (sp20)	OK	8.89809	1.69171	-2.39501	5.25982	-2.32157	0.0371	0.853987	no	chr11	74165885	74178600	NM_005472//NM_214093	NM_005472	mRNA	potassium voltage-gated channel subfamily E member 3	-//Voltage-gated potassium (Kv) channels represent the most complex class of voltage-gated ion channels from both functional and structural standpoints. Their diverse functions include regulating neurotransmitter release, heart rate, insulin secretion, neuronal excitability, epithelial electrolyte transport, smooth muscle contraction, and cell volume. This gene encodes a member of the potassium c…
CHI3L1	CHI3L1	CHI3L1	chr1:203148058-203155922	Control	Treated (sp20)	OK	11.5836	2.1815	-2.40869	5.30992	-2.37019	0.02795	0.802352	no	chr1	203148058	203155922	NM_001001540//NM_001080219//NM_001131991//NM_001177807//NM_001265920//NM_001276//NM_001285689//NM_001290968	NM_001276	mRNA	chitinase-3-like protein 1 precursor	-//Chitinases catalyze the hydrolysis of chitin, which is an abundant glycopolymer found in insect exoskeletons and fungal cell walls. The glycoside hydrolase 18 family of chitinases includes eight human family members. This gene encodes a glycoprotein member of the glycosyl hydrolase 18 family. The protein lacks chitinase activity and is secreted by activated macrophages, chondrocytes, neutrophi…
DIAPH3	DIAPH3	DIAPH3	chr13:60239720-60738119	Control	Treated (sp20)	OK	21.1418	3.9522	-2.41937	5.34938	-2.73126	0.00885	0.6215	no	chr13	60239720.0//60239722.0//60348296.0//60435387.0	60587343.0//60738119.0	NM_001042517//NM_001133745//NM_001192614//NM_001258366//NM_001258367//NM_001258368//NM_001258369//NM_001258370//NM_030932	NM_001042517//NM_001258366//NM_001258367//NM_001258368//NM_001258369//NM_001258370//NM_030932	mRNA	protein diaphanous homolog 3//protein diaphanous homolog 3 isoform a//protein diaphanous homolog 3 isoform b//protein diaphanous homolog 3 isoform c//protein diaphanous homolog 3 isoform d//protein diaphanous homolog 3 isoform e//protein diaphanous homolog 3 isoform f//protein diaphanous homolog 3 isoform g	-//This gene encodes a member of the diaphanous subfamily of the formin family. Members of this family are involved in actin remodeling and regulate cell movement and adhesion. Mutations in this gene are associated with autosomal dominant auditory neuropathy 1. Multiple transcript variants encoding different isoforms have been found for this gene. [provided by RefSeq, Apr 2012].
NUF2	NUF2	NUF2	chr1:163291722-163325553	Control	Treated (sp20)	OK	37.2807	6.96781	-2.41965	5.35042	-2.72532	0.01405	0.660201	no	chr1	163291722	163325553	NM_001099011//NM_001183324//NM_001261374//NM_001309320//NM_031423//NM_145697//NM_204478	NM_031423//NM_145697	mRNA	kinetochore protein Nuf2//kinetochore-associated Ndc80 complex subunit NUF2	-//This gene encodes a protein that is highly similar to yeast Nuf2, a component of a conserved protein complex associated with the centromere. Yeast Nuf2 disappears from the centromere during meiotic prophase when centromeres lose their connection to the spindle pole body, and plays a regulatory role in chromosome segregation. The encoded protein is found to be associated with centromeres of mit…
ABCC3	ABCC3	ABCC3	chr17:48712217-48769063	Control	Treated (sp20)	OK	39.5825	7.39356	-2.42052	5.35365	-2.61535	0.00835	0.6215	no	chr17	48712217	48745288.0//48769063.0	NM_001144070//NM_001192756//NM_003786	NM_001144070//NM_003786	mRNA	canalicular multispecific organic anion transporter 2//canalicular multispecific organic anion transporter 2 isoform 1//canalicular multispecific organic anion transporter 2 isoform 2	-//The protein encoded by this gene is a member of the superfamily of ATP-binding cassette (ABC) transporters. ABC proteins transport various molecules across extra- and intra-cellular membranes. ABC genes are divided into seven distinct subfamilies (ABC1, MDR/TAP, MRP, ALD, OABP, GCN20, White). This protein is a member of the MRP subfamily which is involved in multi-drug resistance. The specific…
COL17A1	COL17A1	COL17A1	chr10:105791045-105845638	Control	Treated (sp20)	OK	11.795	2.19663	-2.42481	5.36959	-2.64894	0.01545	0.666661	no	chr10	105791045	105845638	NM_000494//NM_001101980//NM_001305202	NM_000494	mRNA	collagen alpha-1(XVII) chain	-//This gene encodes the alpha chain of type XVII collagen. Unlike most collagens, collagen XVII is a transmembrane protein. Collagen XVII is a structural component of hemidesmosomes, multiprotein complexes at the dermal-epidermal basement membrane zone that mediate adhesion of keratinocytes to the underlying membrane. Mutations in this gene are associated with both generalized atrophic benign an…
CENPM	CENPM	CENPM	chr22:42334724-42343168	Control	Treated (sp20)	OK	22.2267	4.10193	-2.43792	5.4186	-2.27959	0.0355	0.838494	no	chr22	42334724.0//42340925.0	42336223.0//42342758.0//42343168.0	NM_001002876//NM_001038686//NM_001044638//NM_001110215//NM_001159305//NM_001194334//NM_001304370//NM_001304371//NM_001304372//NM_001304373//NM_024053	NM_001002876//NM_001110215//NM_001304370//NM_001304371//NM_001304372//NM_001304373//NM_024053	mRNA	centromere protein M//centromere protein M isoform a//centromere protein M isoform b//centromere protein M isoform c//centromere protein M isoform d//centromere protein M isoform e//centromere protein M isoform f//centromere protein M isoform g	-//The protein encoded by this gene is an inner protein of the kinetochore, the multi-protein complex that binds spindle microtubules to regulate chromosome segregation during cell division. It belongs to the constitutive centromere-associated network protein group, whose members interact with outer kinetochore proteins and help to maintain centromere identity at each cell division cycle. The pro…
MYBL2	MYBL2	MYBL2	chr20:42295658-42345136	Control	Treated (sp20)	OK	109.61	20.1984	-2.44007	5.42667	-2.97741	0.0028	0.446205	no	chr20	42295658	42345136	NM_001075448//NM_001244469//NM_001265855//NM_001278610//NM_002466//NM_105772//NM_205318	NM_001278610//NM_002466	mRNA	myb-related protein B//myb-related protein B isoform 1//myb-related protein B isoform 2//putative myb family transcription factor	-//The protein encoded by this gene, a member of the MYB family of transcription factor genes, is a nuclear protein involved in cell cycle progression. The encoded protein is phosphorylated by cyclin A/cyclin-dependent kinase 2 during the S-phase of the cell cycle and possesses both activator and repressor activities. It has been shown to activate the cell division cycle 2, cyclin D1, and insulin…
SAMD9	SAMD9	SAMD9	chr7:92728825-92747336	Control	Treated (sp20)	OK	6.67293	1.22331	-2.44753	5.45482	-2.70791	0.0113	0.627049	no	chr7	92728825	92747336	NM_001193307//NM_001205781//NM_001256925//NM_017654	NM_001193307//NM_017654	mRNA	sterile alpha motif domain-containing protein 9	-//This gene encodes a sterile alpha motif domain-containing protein. The encoded protein localizes to the cytoplasm and may play a role in regulating cell proliferation and apoptosis. Mutations in this gene are the cause of normophosphatemic familial tumoral calcinosis. Alternate splicing results in multiple transcript variants that encode the same protein.[provided by RefSeq, Jul 2010].
MAMDC4	MAMDC4	MAMDC4	chr9:139746818-139755251	Control	Treated (sp20)	OK	16.7845	3.06655	-2.45244	5.47341	-2.71273	0.0107	0.6215	no	chr9	139746818	139755251	NM_001143873//NM_206920	NM_206920	mRNA	apical endosomal glycoprotein precursor	-
TUBE1	TUBE1	TUBE1	chr6:112391859-112423993	Control	Treated (sp20)	OK	22.9059	4.18331	-2.453	5.47554	-2.65529	0.0141	0.660201	no	chr6	112391859	112408751	NM_001101962//NM_001246392//NM_016262	NM_016262	mRNA	tubulin epsilon chain	-//This gene encodes a member of the tubulin superfamily. This protein localizes to the centriolar sub-distal appendages that are associated with the older of the two centrioles after centrosome duplication. This protein plays a central role in organization of the microtubules during centriole duplication. A pseudogene of this gene is found on chromosome 5.[provided by RefSeq, Jan 2009]. ##Eviden…
MCM6	MCM6	MCM6	chr2:136597195-136634047	Control	Treated (sp20)	OK	32.475	5.90577	-2.45913	5.49886	-2.91982	0.0076	0.613429	no	chr2	136597195	136634047	NM_001006527//NM_001046234//NM_001111819//NM_001181066//NM_001260615//NM_001284055//NM_005915//NM_148088	NM_005915	mRNA	DNA replication licensing factor MCM6//MCM DNA helicase complex subunit MCM6//minichromosome maintenance protein//minichromosome maintenance protein 6	-//The protein encoded by this gene is one of the highly conserved mini-chromosome maintenance proteins (MCM) that are essential for the initiation of eukaryotic genome replication. The hexameric protein complex formed by the MCM proteins is a key component of the pre-replication complex (pre_RC) and may be involved in the formation of replication forks and in the recruitment of other DNA replica…
PPL	PPL	PPL	chr16:4932507-4987136	Control	Treated (sp20)	OK	34.7513	6.30502	-2.46249	5.51169	-3.01935	0.00355	0.5085	no	chr16	4932507	4987136	NM_002705	NM_002705	mRNA	periplakin	The protein encoded by this gene is a component of desmosomes and of the epidermal cornified envelope in keratinocytes. The N-terminal domain of this protein interacts with the plasma membrane and its C-terminus interacts with intermediate filaments. Through its rod domain, this protein forms complexes with envoplakin. This protein may serve as a link between the cornified envelope and desmosomes…
CDC45	CDC45	CDC45	chr22:19467348-19508135	Control	Treated (sp20)	OK	16.5415	2.99817	-2.46394	5.5172	-2.48536	0.04345	0.883934	no	chr22	19467348	19508135	NM_001024490//NM_001178010//NM_001178011//NM_001181990//NM_003504//NM_113414	NM_001178010//NM_001178011//NM_003504	mRNA	DNA replication initiation factor CDC45//cell division control protein 45//cell division control protein 45 homolog//cell division control protein 45 homolog isoform 1//cell division control protein 45 homolog isoform 2//cell division control protein 45 homolog isoform 3	-//The protein encoded by this gene was identified by its strong similarity with Saccharomyces cerevisiae Cdc45, an essential protein required to the initiation of DNA replication. Cdc45 is a member of the highly conserved multiprotein complex including Cdc6/Cdc18, the minichromosome maintenance proteins (MCMs) and DNA polymerase, which is important for early steps of DNA replication in eukaryote…
IGSF9	IGSF9	IGSF9	chr1:159896828-159915386	Control	Treated (sp20)	OK	4.29842	0.778522	-2.465	5.52126	-2.24097	0.0325	0.817763	no	chr1	159896828	159915386	NM_001135050//NM_001205532//NM_020789	NM_001135050//NM_020789	mRNA	protein turtle homolog A isoform a precursor//protein turtle homolog A isoform b precursor//protein turtle homolog A precursor	-
KLK6	KLK6	KLK6	chr19:51461886-51472929	Control	Treated (sp20)	OK	63.5885	11.5058	-2.4664	5.52665	-2.82982	0.0162	0.672949	no	chr19	51461886	51472228.0//51472929.0	NM_001012964//NM_001012965//NM_001101140//NM_001197166//NM_001261791//NM_001319948//NM_001319949//NM_002774	NM_001012964//NM_001012965//NM_001319948//NM_001319949//NM_002774	mRNA	kallikrein-6 isoform A preproprotein//kallikrein-6 isoform B//kallikrein-6 precursor	-//This gene encodes a member of the kallikrein subfamily of the peptidase S1 family of serine proteases. Growing evidence suggests that many kallikreins are implicated in carcinogenesis and some have potential as novel cancer and other disease biomarkers. The encoded preproprotein is proteolytically processed to generate the mature protease. Expression of this protease is regulated by steroid ho…
GYLTL1B	GYLTL1B	GYLTL1B	chr11:45943171-45950647	Control	Treated (sp20)	OK	22.1067	3.98713	-2.47106	5.54451	-2.63195	0.01205	0.642748	no	-	-	-	NM_001004404	-	mRNA	glycosyltransferase-like protein LARGE2	-
RIMKLB	RIMKLB	RIMKLB	chr12:8834272-8935694	Control	Treated (sp20)	OK	21.6062	3.8821	-2.47654	5.5656	-2.10458	0.0387	0.863433	no	chr12	8834272.0//8850495.0//8852380.0	8929787.0//8935694.0	NM_001076113//NM_001246515//NM_001260824//NM_001297776//NM_020734//NR_123740	NM_001297776//NM_020734//NR_123740	RNA//mRNA	-//beta-citrylglutamate synthase B	-
DDX58	DDX58	DDX58	chr9:32455299-32526322	Control	Treated (sp20)	OK	19.041	3.36871	-2.49884	5.65231	-2.92725	0.0054	0.542718	no	chr9	32455299	32526322	NM_001042668//NM_001290158//NM_001310380//NM_001311190//NM_014314//NM_213804	NM_014314	mRNA	probable ATP-dependent RNA helicase DDX58	-//DEAD box proteins, characterized by the conserved motif Asp-Glu-Ala-Asp (DEAD), are putative RNA helicases which are implicated in a number of cellular processes involving RNA binding and alteration of RNA secondary structure. This gene encodes a protein containing RNA helicase-DEAD box protein motifs and a caspase recruitment domain (CARD). It is involved in viral double-stranded (ds) RNA rec…
NUP50-AS1	NUP50-AS1	NUP50-AS1	chr22:45529638-45559662	Control	Treated (sp20)	OK	28.5494	5.02806	-2.50539	5.67801	-2.55805	0.02245	0.748133	no	chr22	45529638	45548465.0//45559662.0	NR_038956//NR_038957	NR_038956//NR_038957	RNA	-	-
LTBP1	LTBP1	LTBP1	chr2:33172368-33624575	Control	Treated (sp20)	OK	6.26352	1.10277	-2.50584	5.67981	-2.57487	0.0201	0.715883	no	chr2	33172368.0//33359663.0	33624575	NM_000627//NM_001103091//NM_001166264//NM_001166265//NM_001166266//NM_001171234//NM_001282608//NM_206943	NM_000627//NM_001166264//NM_001166265//NM_001166266//NM_206943	mRNA	latent TGFbeta binding protein precursor//latent-transforming growth factor beta-binding protein 1 isoform 3 precursor//latent-transforming growth factor beta-binding protein 1 isoform 4 precursor//latent-transforming growth factor beta-binding protein 1 isoform 5 precursor//latent-transforming growth factor beta-binding protein 1 isoform LTBP-1L precursor//latent-transforming growth factor beta-…	-//The protein encoded by this gene belongs to the family of latent TGF-beta binding proteins (LTBPs). The secretion and activation of TGF-betas is regulated by their association with latency-associated proteins and with latent TGF-beta binding proteins. The product of this gene targets latent complexes of transforming growth factor beta to the extracellular matrix, where the latent cytokine is s…
LMNB1	LMNB1	LMNB1	chr5:126112314-126172712	Control	Treated (sp20)	OK	59.7833	10.4994	-2.50944	5.69397	-2.95087	0.00535	0.542718	no	chr5	126112314.0//126112844.0	126172712	NM_001103295//NM_001198557//NM_001260848//NM_001280441//NM_005573//NM_205286//NR_134488	NM_001198557//NM_005573//NR_134488	RNA//mRNA	-//lamin-B1//lamin-B1 isoform 1//lamin-B1 isoform 2	-//This gene encodes one of the two B-type lamin proteins and is a component of the nuclear lamina. A duplication of this gene is associated with autosomal dominant adult-onset leukodystrophy (ADLD). Alternative splicing results in multiple transcript variants. [provided by RefSeq, Dec 2015].
ZNF367	ZNF367	ZNF367	chr9:99148224-99180669	Control	Treated (sp20)	OK	29.0194	5.07309	-2.51608	5.72026	-2.9243	0.00565	0.542718	no	chr9	99148224	99180669	NM_001206033//NM_153695	NM_153695	mRNA	zinc finger protein 367	-
TRABD2A	TRABD2A	TRABD2A	chr2:85048790-85108369	Control	Treated (sp20)	OK	14.0674	2.45709	-2.51733	5.72523	-2.41391	0.0144	0.660201	no	chr2	85048790.0//85063042.0	85108369	NM_001080824//NM_001277053//NM_001307978	NM_001080824//NM_001277053//NM_001307978	mRNA	metalloprotease TIKI1 isoform 1 precursor//metalloprotease TIKI1 isoform 2 precursor//metalloprotease TIKI1 isoform 3 precursor	-
CCNF	CCNF	CCNF	chr16:2479394-2508859	Control	Treated (sp20)	OK	11.4434	1.98915	-2.52429	5.75291	-2.75705	0.01195	0.642748	no	chr16	2479391.0//2479394.0	2508855.0//2508859.0	NM_001098870//NM_001131857//NM_001265915//NM_001323538//NM_001761	NM_001323538//NM_001761	mRNA	cyclin-F//cyclin-F isoform 1//cyclin-F isoform 2	-//This gene encodes a member of the cyclin family. Cyclins are important regulators of cell cycle transitions through their ability to bind and activate cyclin-dependent protein kinases. This member also belongs to the F-box protein family which is characterized by an approximately 40 amino acid motif, the F-box. The F-box proteins constitute one of the four subunits of the ubiquitin protein lig…
KIF23	KIF23	KIF23	chr15:69706584-69740766	Control	Treated (sp20)	OK	35.4127	6.14898	-2.52585	5.75912	-2.95104	0.00615	0.542718	no	chr15	69706584	69740766	NM_001030554//NM_001098038//NM_001281301//NM_004856//NM_138555	NM_001281301//NM_004856//NM_138555	mRNA	kinesin-like protein KIF23//kinesin-like protein KIF23 isoform 1//kinesin-like protein KIF23 isoform 2//kinesin-like protein KIF23 isoform 3	-//The protein encoded by this gene is a member of kinesin-like protein family. This family includes microtubule-dependent molecular motors that transport organelles within cells and move chromosomes during cell division. This protein has been shown to cross-bridge antiparallel microtubules and drive microtubule movement in vitro. Alternate splicing of this gene results in multiple transcript var…
MAML2	MAML2	MAML2	chr11:95709756-96076344	Control	Treated (sp20)	OK	2.34897	0.404972	-2.53613	5.80033	-2.43489	0.02725	0.791396	no	chr11	95709756	96076344	NM_001098050//NM_032427	NM_032427	mRNA	mastermind-like protein 2	-//The protein encoded by this gene is a member of the Mastermind-like family of proteins. All family members are proline and glutamine-rich, and contain a conserved basic domain that binds the ankyrin repeat domain of the intracellular domain of the Notch receptors (ICN1-4) in their N-terminus, and a transcriptional activation domain in their C-terminus. This protein binds to an extended groove …
SEMA3B	SEMA3B	SEMA3B	chr3:50304989-50314602	Control	Treated (sp20)	OK	47.8548	8.2146	-2.5424	5.82558	-2.83335	0.0233	0.758359	no	chr3	50304989.0//50306426.0//50306592.0//50310549.0	50314602	NM_001005914//NM_001205747//NM_001290060//NM_001290061//NM_001290062//NM_001290063//NM_004636//NR_110697	NM_001005914//NM_001290060//NM_001290061//NM_001290062//NM_001290063//NM_004636//NR_110697	RNA//mRNA	-//semaphorin-3B isoform 1 precursor//semaphorin-3B isoform 2 precursor//semaphorin-3B isoform 3 precursor//semaphorin-3B isoform 4//semaphorin-3B precursor	-//The protein encoded by this gene belongs to the class-3 semaphorin/collapsin family, whose members function in growth cone guidance during neuronal development. This family member inhibits axonal extension and has been shown to act as a tumor suppressor by inducing apoptosis. Alternative splicing of this gene results in multiple transcript variants. [provided by RefSeq, Feb 2014].
TNS4	TNS4	TNS4	chr17:38632079-38657854	Control	Treated (sp20)	OK	247.278	42.37	-2.54502	5.83616	-2.62324	0.02115	0.732297	no	chr17	38632079	38657854	NM_001038155//NM_032865	NM_032865	mRNA	tensin-4//tensin-4 precursor	-
XYLT1	XYLT1	XYLT1	chr16:17196180-17564738	Control	Treated (sp20)	OK	2.43347	0.416537	-2.5465	5.84215	-2.51507	0.02235	0.746802	no	chr16	17196180	17564738	NM_001008718//NM_001037289//NM_022166	NM_022166	mRNA	xylosyltransferase 1//xylosyltransferase 1 precursor	-//This locus encodes a xylosyltransferase enzyme. The encoded protein catalyzes transfer of UDP-xylose to serine residues of an acceptor protein substrate. This transfer reaction is necessary for biosynthesis of glycosaminoglycan chains. Mutations in this gene have been associated with increased severity of pseudoxanthoma elasticum.[provided by RefSeq, Nov 2009]. Publication Note: This RefSeq re…
MCM10	MCM10	MCM10	chr10:13203553-13253104	Control	Treated (sp20)	OK	13.2831	2.26813	-2.55002	5.85641	-2.82355	0.00795	0.6215	no	chr10	13203553	13253104	NM_001179498//NM_018518//NM_127667//NM_182751	NM_018518//NM_182751	mRNA	Mcm10p//minichromosome maintenance protein 10//protein MCM10 homolog isoform 1//protein MCM10 homolog isoform 2	-//The protein encoded by this gene is one of the highly conserved mini-chromosome maintenance proteins (MCM) that are involved in the initiation of eukaryotic genome replication. The hexameric protein complex formed by MCM proteins is a key component of the pre-replication complex (pre-RC) and it may be involved in the formation of replication forks and in the recruitment of other DNA replicatio…
NCAPH	NCAPH	NCAPH	chr2:97001478-97042833	Control	Treated (sp20)	OK	7.96453	1.35069	-2.55989	5.89664	-2.78474	0.01065	0.6215	no	chr2	97001478	97042833	NM_001034213//NM_001257332//NM_001281710//NM_001281711//NM_001281712//NM_001285307//NM_015341	NM_001281710//NM_001281711//NM_001281712//NM_015341	mRNA	condensin complex subunit 2//condensin complex subunit 2 isoform 1//condensin complex subunit 2 isoform 2//condensin complex subunit 2 isoform 3//condensin complex subunit 2 isoform 4	-//This gene encodes a member of the barr gene family and a regulatory subunit of the condensin complex. This complex is required for the conversion of interphase chromatin into condensed chromosomes. The protein encoded by this gene is associated with mitotic chromosomes, except during the early phase of chromosome condensation. During interphase, the protein has a distinct punctate nucleolar lo…
NEMP2	NEMP2	NEMP2	chr2:191371618-191399468	Control	Treated (sp20)	OK	5.81721	0.986345	-2.56016	5.89774	-2.48234	0.01905	0.702405	no	chr2	191371618	191399468	NM_001031242//NM_001142645//NR_136298	NM_001142645//NR_136298	RNA//mRNA	-//nuclear envelope integral membrane protein 2 precursor	-
PCYOX1L	PCYOX1L	PCYOX1L	chr5:148737569-148749221	Control	Treated (sp20)	OK	9.03645	1.52469	-2.56724	5.92675	-2.48596	0.0216	0.733574	no	chr5	148737569	148749221	NM_001075673//NM_001266159//NM_001301054//NM_001301057//NM_024028	NM_001301054//NM_001301057//NM_024028	mRNA	prenylcysteine oxidase-like isoform 1 precursor//prenylcysteine oxidase-like isoform 2//prenylcysteine oxidase-like isoform 3//prenylcysteine oxidase-like precursor	-
BRCA2	BRCA2	BRCA2	chr13:32889616-32973809	Control	Treated (sp20)	OK	7.20496	1.21368	-2.5696	5.93646	-2.9815	0.00455	0.538633	no	chr13	32889616	32973809	NM_000059//NM_001006653//NM_001009858//NM_204276	NM_000059	mRNA	breast cancer type 2 susceptibility protein//breast cancer type 2 susceptibility protein homolog	-//Inherited mutations in BRCA1 and this gene, BRCA2, confer increased lifetime risk of developing breast or ovarian cancer. Both BRCA1 and BRCA2 are involved in maintenance of genome stability, specifically the homologous recombination pathway for double-strand DNA repair. The BRCA2 protein contains several copies of a 70 aa motif called the BRC motif, and these motifs mediate binding to the RAD…
POLQ	POLQ	POLQ	chr3:121150272-121264853	Control	Treated (sp20)	OK	11.89	2.00019	-2.57154	5.94444	-3.03226	0.0056	0.542718	no	chr3	121150272	121264853	NM_199420	NM_199420	mRNA	DNA polymerase theta	-
H1F0	H1F0	H1F0	chr22:38201113-38203443	Control	Treated (sp20)	OK	840.216	141.073	-2.57432	5.9559	-2.53602	0.0107	0.6215	no	chr22	38201113	38203443	NM_001044673//NM_001076487//NM_001134208//NM_005318	NM_005318	mRNA	histone H1.0//histone H5	-//Histones are basic nuclear proteins that are responsible for the nucleosome structure of the chromosomal fiber in eukaryotes. Nucleosomes consist of approximately 146 bp of DNA wrapped around a histone octamer composed of pairs of each of the four core histones (H2A, H2B, H3, and H4). The chromatin fiber is further compacted through the interaction of a linker histone, H1, with the DNA between…
IFIH1	IFIH1	IFIH1	chr2:163123588-163175218	Control	Treated (sp20)	OK	15.4487	2.58144	-2.58124	5.98453	-2.90764	0.0097	0.6215	no	chr2	163123588	163175218	NM_001047123//NM_001100194//NM_001193638//NM_001290175//NM_001310811//NM_022168	NM_022168	mRNA	interferon-induced helicase C domain-containing protein 1	-//DEAD box proteins, characterized by the conserved motif Asp-Glu-Ala-Asp (DEAD), are putative RNA helicases. They are implicated in a number of cellular processes involving alteration of RNA secondary structure such as translation initiation, nuclear and mitochondrial splicing, and ribosome and spliceosome assembly. Based on their distribution patterns, some members of this family are believed …
CFTR	CFTR	CFTR	chr7:117120016-117308718	Control	Treated (sp20)	OK	8.29391	1.38312	-2.58413	5.99652	-2.86795	0.01045	0.6215	no	chr7	117120016	117308718	NM_000492//NM_001007143//NM_001009781//NM_001032938//NM_001048009//NM_001079917//NM_001082716//NM_001104950//NM_001105666//NM_001110510//NM_001112615//NM_001168545//NM_001242734//NM_174018	NM_000492	mRNA	cystic fibrosis transmembrane conductance regulator	-//This gene encodes a member of the ATP-binding cassette (ABC) transporter superfamily. ABC proteins transport various molecules across extra- and intra-cellular membranes. ABC genes are divided into seven distinct subfamilies (ABC1, MDR/TAP, MRP, ALD, OABP, GCN20, White). This protein is a member of the MRP subfamily that is involved in multi-drug resistance. The encoded protein functions as a …
LYPD1	LYPD1	LYPD1	chr2:133174146-133429070	Control	Treated (sp20)	OK	19.008	3.1673	-2.58528	6.00133	-2.54805	0.0255	0.774976	no	chr2	133400852	133427943.0//133429152.0	NM_001046359//NM_001077427//NM_001185064//NM_001283636//NM_001321234//NM_001321235//NM_144586	NM_001077427//NM_001321234//NM_001321235//NM_144586	mRNA	ly6/PLAUR domain-containing protein 1 isoform a precursor//ly6/PLAUR domain-containing protein 1 isoform b//ly6/PLAUR domain-containing protein 1 isoform c//ly6/PLAUR domain-containing protein 1 precursor	-
GPT2	GPT2	GPT2	chr16:46918291-46965209	Control	Treated (sp20)	OK	32.5584	5.4225	-2.586	6.00432	-2.94748	0.00835	0.6215	no	chr16	46918291.0//46919025.0	46965209	NM_001142466//NM_001179857//NM_001193187//NM_104862//NM_133443	NM_001142466//NM_133443	mRNA	alanine aminotransferase 2//alanine aminotransferase 2 isoform 1//alanine aminotransferase 2 isoform 2//bifunctional glycerol-3-phosphate/glycerone-phosphate O-acyltransferase GPT2//glucose-6-phosphate/phosphate translocator 2	-//This gene encodes a mitochondrial alanine transaminase, a pyridoxal enzyme that catalyzes the reversible transamination between alanine and 2-oxoglutarate to generate pyruvate and glutamate. Alanine transaminases play roles in gluconeogenesis and amino acid metabolism in many tissues including skeletal muscle, kidney, and liver. Activating transcription factor 4 upregulates this gene under met…
ASF1B	ASF1B	ASF1B	chr19:14230320-14247440	Control	Treated (sp20)	OK	26.4327	4.35168	-2.60268	6.07414	-2.57046	0.0259	0.777626	no	chr19	14230320	14247440	NM_001075453//NM_001137625//NM_001289426//NM_018154//NM_123171	NM_018154	mRNA	histone chaperone ASF1B	-//This gene encodes a member of the H3/H4 family of histone chaperone proteins and is similar to the anti-silencing function-1 gene in yeast. The encoded protein is the substrate of the tousled-like kinase family of cell cycle-regulated kinases, and may play a key role in modulating the nucleosome structure of chromatin by ensuring a constant supply of histones at sites of nucleosome assembly. […
WDR76	WDR76	WDR76	chr15:44119111-44160617	Control	Treated (sp20)	OK	9.87594	1.61473	-2.61263	6.11616	-2.72745	0.00845	0.6215	no	chr15	44119111	44160617	NM_001167941//NM_001168972//NM_001171318//NM_024908	NM_001167941//NM_024908	mRNA	WD repeat-containing protein 76//WD repeat-containing protein 76 isoform 1//WD repeat-containing protein 76 isoform 2	-
PLSCR1	PLSCR1	PLSCR1	chr3:146232966-146262628	Control	Treated (sp20)	OK	92.5374	15.1132	-2.61423	6.12295	-3.09018	0.00605	0.542718	no	chr3	146232966	146262628	NM_001034436//NM_001105506//NM_001246213//NM_001258077//NM_021105	NM_021105	mRNA	phospholipid scramblase 1//phospholipid scramblase 2	-
CHAF1A	CHAF1A	CHAF1A	chr19:4402659-4443394	Control	Treated (sp20)	OK	14.1724	2.31339	-2.615	6.12625	-2.87488	0.00895	0.6215	no	chr19	4402659	4443394	NM_001079752//NM_001101842//NM_005483	NM_005483	mRNA	chromatin assembly factor 1 subunit A	-//Chromatin assembly factor I (CAF1) is a nuclear complex consisting of p50, p60 (CHAF1B; MIM 601245), and p150 (CHAF1A) subunits that assembles histone octamers onto replicating DNA in vitro (Kaufman et al., 1995 [PubMed 7600578]).[supplied by OMIM, Mar 2008]. Publication Note: This RefSeq record includes a subset of the publications that are available for this gene. Please see the Gene record …
CD99L2	CD99L2	CD99L2	chrX:149934808-150067289	Control	Treated (sp20)	OK	4.31354	0.702519	-2.61826	6.1401	-2.26526	0.0318	0.817763	no	chrX	149934808	150067289	NM_001083758//NM_001131456//NM_001184808//NM_001242614//NM_001261370//NM_031462//NM_134445//NM_134446	NM_001184808//NM_001242614//NM_031462//NM_134445//NM_134446	mRNA	CD99 antigen-like protein 2 isoform 1 precursor//CD99 antigen-like protein 2 isoform 2 precursor//CD99 antigen-like protein 2 isoform 3 precursor//CD99 antigen-like protein 2 isoform 4 precursor//CD99 antigen-like protein 2 isoform 5 precursor//CD99 antigen-like protein 2 precursor	-//This gene encodes a cell-surface protein that is similar to CD99. A similar protein in mouse functions as an adhesion molecule during leukocyte extravasation. Alternate splicing results in multiple transcript variants. [provided by RefSeq, May 2010].
EXO1	EXO1	EXO1	chr1:242011492-242053241	Control	Treated (sp20)	OK	16.0085	2.60684	-2.61846	6.14096	-2.92774	0.00795	0.6215	no	chr1	242011492.0//242012032.0	242053241	NM_001183452//NM_001304987//NM_001318984//NM_001319224//NM_003686//NM_006027//NM_130398	NM_001319224//NM_003686//NM_006027//NM_130398	mRNA	Rad2 family nuclease EXO1//exonuclease 1//exonuclease 1 isoform a//exonuclease 1 isoform b//exonuclease 1 isoform c	-//This gene encodes a protein with 5' to 3' exonuclease activity as well as an RNase H activity. It is similar to the Saccharomyces cerevisiae protein Exo1 which interacts with Msh2 and which is involved in mismatch repair and recombination. Alternative splicing of this gene results in three transcript variants encoding two different isoforms. [provided by RefSeq, Jul 2008].
CDCA5	CDCA5	CDCA5	chr11:64844926-64851615	Control	Treated (sp20)	OK	35.5073	5.71743	-2.63468	6.21036	-2.92398	0.00965	0.6215	no	chr11	64844926	64851615	NM_001076270//NM_080668	NM_080668	mRNA	sororin	-
CST1	CST1	CST1	chr20:23728189-23731574	Control	Treated (sp20)	OK	567.336	90.7462	-2.64429	6.2519	-3.18432	0.0047	0.540935	no	chr20	23728189	23731574	NM_001898	NM_001898	mRNA	cystatin-SN precursor	The cystatin superfamily encompasses proteins that contain multiple cystatin-like sequences. Some of the members are active cysteine protease inhibitors, while others have lost or perhaps never acquired this inhibitory activity. There are three inhibitory families in the superfamily, including the type 1 cystatins (stefins), type 2 cystatins and the kininogens. The type 2 cystatin proteins are a …
CLMN	CLMN	CLMN	chr14:95648275-95786245	Control	Treated (sp20)	OK	7.16881	1.14584	-2.64533	6.25638	-2.90482	0.00975	0.6215	no	chr14	95648275	95786245	NM_001243882//NM_024734	NM_024734	mRNA	calmin//calmin (calponin-like, transmembrane)	-
PDGFRA	PDGFRA	PDGFRA	chr4:55095263-55164412	Control	Treated (sp20)	OK	10.803	1.71467	-2.65543	6.30034	-2.95415	0.00905	0.6215	no	chr4	55095263	55164412	NM_001192345//NM_001270588//NM_001319548//NM_006206//NM_204749	NM_006206	mRNA	platelet-derived growth factor receptor alpha precursor	-//This gene encodes a cell surface tyrosine kinase receptor for members of the platelet-derived growth factor family. These growth factors are mitogens for cells of mesenchymal origin. The identity of the growth factor bound to a receptor monomer determines whether the functional receptor is a homodimer or a heterodimer, composed of both platelet-derived growth factor receptor alpha and beta pol…
KIF15	KIF15	KIF15	chr3:44803208-44894748	Control	Treated (sp20)	OK	5.31967	0.834026	-2.67317	6.3783	-2.67235	0.0183	0.688892	no	chr3	44803208	44894748	NM_001192832//NM_020242//NM_214491	NM_020242	mRNA	kinesin-like protein KIF15	-
SLC27A2	SLC27A2	SLC27A2	chr15:50474392-50528589	Control	Treated (sp20)	OK	18.2327	2.84538	-2.67983	6.40783	-2.8625	0.00705	0.58421	no	chr15	50474392	50528589	NM_001159629//NM_001192863//NM_001278777//NM_003645	NM_001159629//NM_003645	mRNA	very long-chain acyl-CoA synthetase//very long-chain acyl-CoA synthetase isoform 1//very long-chain acyl-CoA synthetase isoform 2	-//The protein encoded by this gene is an isozyme of long-chain fatty-acid-coenzyme A ligase family. Although differing in substrate specificity, subcellular localization, and tissue distribution, all isozymes of this family convert free long-chain fatty acids into fatty acyl-CoA esters, and thereby play a key role in lipid biosynthesis and fatty acid degradation. This isozyme activates long-chai…
SLC7A5	SLC7A5	SLC7A5	chr16:87863628-87903100	Control	Treated (sp20)	OK	395.367	61.5922	-2.68237	6.41911	-2.771	0.01485	0.661597	no	chr16	87863628	87903100	NM_001030579//NM_001082120//NM_001284482//NM_003486//NM_174613	NM_003486	mRNA	large neutral amino acids transporter small subunit 1	-
TCF19	TCF19	TCF19	chr6_ssto_hap7:2461238-2466929	Control	Treated (sp20)	OK	11.746	1.82856	-2.68339	6.42363	-2.74497	0.0145	0.660201	no	chr6//chr6_cox_hap2//chr6_dbb_hap3//chr6_mann_hap4//chr6_mcf_hap5//chr6_qbl_hap6//chr6_ssto_hap7	2422151.0//2422153.0//2423428.0//2423430.0//2461236.0//2461238.0//2474678.0//2474680.0//2508257.0//2508259.0//2641057.0//2641059.0//31126300.0//31126302.0	2427844.0//2429116.0//2466929.0//2480336.0//2513915.0//2646745.0//31131992.0	NM_001077511//NM_001083684//NM_001114951//NM_001135609//NM_001167591//NM_001242725//NM_001318908//NM_007109	NM_001077511//NM_001318908//NM_007109	mRNA	transcription factor 19	-//This gene encodes a protein that contains a PHD-type zinc finger domain and likely functions as a transcription factor. The encoded protein plays a role proliferation and apoptosis of pancreatic beta cells. Alternative splicing results in multiple transcript variants. [provided by RefSeq, Jan 2016].
UHRF1	UHRF1	UHRF1	chr19:4903091-4962165	Control	Treated (sp20)	OK	47.1666	7.27984	-2.69579	6.47907	-3.12211	0.00375	0.515713	no	chr19	4903091.0//4909441.0//4910104.0//4910378.0	4962165	NM_001048201//NM_001103098//NM_001242456//NM_001290050//NM_001290051//NM_001290052//NM_013282	NM_001048201//NM_001290050//NM_001290051//NM_001290052//NM_013282	mRNA	E3 ubiquitin-protein ligase UHRF1//E3 ubiquitin-protein ligase UHRF1 isoform 1//E3 ubiquitin-protein ligase UHRF1 isoform 2	-//This gene encodes a member of a subfamily of RING-finger type E3 ubiquitin ligases. The protein binds to specific DNA sequences, and recruits a histone deacetylase to regulate gene expression. Its expression peaks at late G1 phase and continues during G2 and M phases of the cell cycle. It plays a major role in the G1/S transition by regulating topoisomerase IIalpha and retinoblastoma gene expr…
FANCA	FANCA	FANCA	chr16:89773540-89883065	Control	Treated (sp20)	OK	29.4633	4.52287	-2.70361	6.51429	-1.95815	0.0497	0.92419	no	chr16	89803958.0//89864766.0	89883065	NM_000135//NM_001018112//NM_001134359//NM_001206603//NM_001286167	NM_000135//NM_001018112//NM_001286167	mRNA	Fanconi anemia group A protein//Fanconi anemia group A protein isoform a//Fanconi anemia group A protein isoform b//Fanconi anemia group A protein isoform c	-//The Fanconi anemia complementation group (FANC) currently includes FANCA, FANCB, FANCC, FANCD1 (also called BRCA2), FANCD2, FANCE, FANCF, FANCG, FANCI, FANCJ (also called BRIP1), FANCL, FANCM and FANCN (also called PALB2). The previously defined group FANCH is the same as FANCA. Fanconi anemia is a genetically heterogeneous recessive disorder characterized by cytogenetic instability, hypersens…
RBL1	RBL1	RBL1	chr20:35624754-35724403	Control	Treated (sp20)	OK	15.729	2.40018	-2.71221	6.55326	-3.14417	0.00195	0.390944	no	chr20	35624754.0//35631976.0	35724618	NM_001084504//NM_001192602//NM_001323281//NM_001323282//NM_002895//NM_128462//NM_183404	NM_001323281//NM_001323282//NM_002895//NM_183404	mRNA	protein RHOMBOID-like 1//retinoblastoma-like protein 1//retinoblastoma-like protein 1 isoform a//retinoblastoma-like protein 1 isoform b//retinoblastoma-like protein 1 isoform c	-//The protein encoded by this gene is similar in sequence and possibly function to the product of the retinoblastoma 1 (RB1) gene. The RB1 gene product is a tumor suppressor protein that appears to be involved in cell cycle regulation, as it is phosphorylated in the S to M phase transition and is dephosphorylated in the G1 phase of the cell cycle. Both the RB1 protein and the product of this gen…
COL4A6	COL4A6	COL4A6	chrX:107398836-107682727	Control	Treated (sp20)	OK	2.39444	0.363801	-2.71847	6.58173	-2.49983	0.0157	0.670454	no	chrX	107398836	107681660.0//107682727.0	NM_001287758//NM_001287759//NM_001287760//NM_001847//NM_033641	NM_001287758//NM_001287759//NM_001287760//NM_001847//NM_033641	mRNA	collagen alpha-6(IV) chain isoform 3 precursor//collagen alpha-6(IV) chain isoform 4 precursor//collagen alpha-6(IV) chain isoform 5 precursor//collagen alpha-6(IV) chain isoform A precursor//collagen alpha-6(IV) chain isoform B precursor	This gene encodes one of the six subunits of type IV collagen, the major structural component of basement membranes. Like the other members of the type IV collagen gene family, this gene is organized in a head-to-head conformation with another type IV collagen gene, alpha 5 type IV collagen, so that the gene pair shares a common promoter. Deletions in the alpha 5 gene that extend into the alpha 6…
CLSPN	CLSPN	CLSPN	chr1:36197712-36235551	Control	Treated (sp20)	OK	11.5082	1.72905	-2.73461	6.65579	-3.09441	0.0049	0.542718	no	chr1	36185818.0//36197712.0	36235551	NM_001190481//NM_001192177//NM_001199194//NM_001330490//NM_022111	NM_001190481//NM_001330490//NM_022111	mRNA	claspin//claspin isoform 1//claspin isoform 2//claspin isoform 3	-//The product of this gene is an essential upstream regulator of checkpoint kinase 1 and triggers a checkpoint arrest of the cell cycle in response to replicative stress or DNA damage. The protein is also required for efficient DNA replication during a normal S phase. Multiple transcript variants encoding different isoforms have been found for this gene. [provided by RefSeq, Jun 2010].
TOP2A	TOP2A	TOP2A	chr17:38544772-38574202	Control	Treated (sp20)	OK	62.3442	9.36442	-2.73499	6.65756	-3.29577	0.00365	0.50977	no	chr17	38544772	38574202	NM_001067//NM_204791//NM_213884	NM_001067	mRNA	DNA topoisomerase 2-alpha	-//This gene encodes a DNA topoisomerase, an enzyme that controls and alters the topologic states of DNA during transcription. This nuclear enzyme is involved in processes such as chromosome condensation, chromatid separation, and the relief of torsional stress that occurs during DNA transcription and replication. It catalyzes the transient breaking and rejoining of two strands of duplex DNA whic…
KIF4A	KIF4A	KIF4A	chrX:69509878-69640774	Control	Treated (sp20)	OK	10.2365	1.53085	-2.74132	6.68681	-3.01652	0.0067	0.574352	no	chrX	69509878	69640774	NM_001206105//NM_012310//NM_204975	NM_012310	mRNA	chromosome-associated kinesin KIF4//chromosome-associated kinesin KIF4A	-//This gene encodes a member of the kinesin 4 subfamily of kinesin related proteins. The encoded protein is an ATP dependent microtubule-based motor protein that is involved in the intracellular transport of membranous organelles. This protein also associates with condensed chromosome arms and may be involved in maintaining chromosome integrity during mitosis. This protein may also be involved i…
RRM2	RRM2	RRM2	chr2:10262694-10271546	Control	Treated (sp20)	OK	150.311	22.3369	-2.75045	6.72927	-3.09694	0.00495	0.542718	no	chr2	10262694.0//10262862.0	10271546	NM_001034//NM_001165931//NM_001244181//NM_001244182//NM_001284166	NM_001034//NM_001165931	mRNA	ribonucleoside-diphosphate reductase subunit M2//ribonucleoside-diphosphate reductase subunit M2 isoform 1//ribonucleoside-diphosphate reductase subunit M2 isoform 2	-//This gene encodes one of two non-identical subunits for ribonucleotide reductase. This reductase catalyzes the formation of deoxyribonucleotides from ribonucleotides. Synthesis of the encoded protein (M2) is regulated in a cell-cycle dependent fashion. Transcription from this gene can initiate from alternative promoters, which results in two isoforms that differ in the lengths of their N-termi…
ST6GALNAC3	ST6GALNAC3	ST6GALNAC3	chr1:76540388-77096669	Control	Treated (sp20)	OK	9.20264	1.36428	-2.75391	6.74542	-2.59531	0.0165	0.676338	no	chr1	76540388	77042892.0//77096669.0	NM_001133820//NM_001160011//NM_001193679//NM_001261629//NM_152996	NM_001160011//NM_152996	mRNA	alpha-N-acetylgalactosaminide alpha-2,6-sialyltransferase 3//alpha-N-acetylgalactosaminide alpha-2,6-sialyltransferase 3 isoform 1//alpha-N-acetylgalactosaminide alpha-2,6-sialyltransferase 3 isoform 2	-//ST6GALNAC3 belongs to a family of sialyltransferases that transfer sialic acids from CMP-sialic acid to terminal positions of carbohydrate groups in glycoproteins and glycolipids (Lee et al., 1999 [PubMed 10207017]).[supplied by OMIM, Mar 2008].
C15orf52	C15orf52	C15orf52	chr15:40623652-40633168	Control	Treated (sp20)	OK	8.94271	1.32293	-2.75698	6.75978	-2.99829	0.00605	0.542718	no	chr15	40623652	40633168	NM_207380	NM_207380	mRNA	uncharacterized protein C15orf52	-
CDC6	CDC6	CDC6	chr17:38444145-38459413	Control	Treated (sp20)	OK	72.6103	10.7157	-2.76045	6.77607	-3.3631	0.0019	0.390944	no	chr17	38444145	38459413	NM_001181627//NM_001192407//NM_001254//NM_128522//NM_179806	NM_001254	mRNA	AAA family ATPase CDC6//cell division control 6//cell division control protein 6 homolog	-//The protein encoded by this gene is highly similar to Saccharomyces cerevisiae Cdc6, a protein essential for the initiation of DNA replication. This protein functions as a regulator at the early steps of DNA replication. It localizes in cell nucleus during cell cyle G1, but translocates to the cytoplasm at the start of S phase. The subcellular translocation of this protein during cell cyle is …
PRSS12	PRSS12	PRSS12	chr4:119201192-119273922	Control	Treated (sp20)	OK	11.4172	1.68283	-2.76225	6.78452	-3.01838	0.00605	0.542718	no	chr4	119201192	119273922	NM_001071807//NM_001128087//NM_001193222//NM_003619	NM_003619	mRNA	neurotrypsin precursor	-//This gene encodes a member of the trypsin family of serine proteases. Studies in mouse suggest that the encoded enzyme may be involved in structural reorganizations associated with learning and memory. The enzyme is also expressed in Leydig cells in the testis, but its function in this tissue is unknown. Defects in this gene are a cause of mental retardation autosomal recessive type 1 (MRT1). …
PSAT1	PSAT1	PSAT1	chr9:80911990-80945009	Control	Treated (sp20)	OK	441.177	64.1527	-2.78178	6.87698	-3.15758	0.0027	0.443929	no	chr9	80911990	80945009	NM_001082271//NM_001102150//NM_021154//NM_058179//NM_100282	NM_021154//NM_058179	mRNA	phospholipid sterol acyl transferase 1//phosphoserine aminotransferase//phosphoserine aminotransferase isoform 1//phosphoserine aminotransferase isoform 2	-//This gene encodes a member of the class-V pyridoxal-phosphate-dependent aminotransferase family. The encoded protein is a phosphoserine aminotransferase and decreased expression may be associated with schizophrenia. Mutations in this gene are also associated with phosphoserine aminotransferase deficiency. Alternative splicing results in multiple transcript variants. Pseudogenes of this gene ha…
IFI44	IFI44	IFI44	chr1:79115476-79129763	Control	Treated (sp20)	OK	11.236	1.62413	-2.79039	6.91817	-2.66342	0.01355	0.6596	no	chr1	79115473.0//79115476.0	79129763	NM_001045497//NM_001246205//NM_001309240//NM_006417//NR_135640//NR_135641	NM_006417//NR_135640//NR_135641	RNA//mRNA	-//interferon-induced protein 44	-
ESCO2	ESCO2	ESCO2	chr8:27632057-27662424	Control	Treated (sp20)	OK	14.8285	2.14313	-2.79058	6.91909	-3.01792	0.0047	0.540935	no	chr8	27632057	27662424	NM_001017420//NM_001101182	NM_001017420	mRNA	N-acetyltransferase ESCO2	-//This gene encodes a protein that may have acetyltransferase activity and may be required for the establishment of sister chromatid cohesion during the S phase of mitosis. Mutations in this gene have been associated with Roberts syndrome. [provided by RefSeq, Jul 2008]. Publication Note: This RefSeq record includes a subset of the publications that are available for this gene. Please see the Ge…
KREMEN1	KREMEN1	KREMEN1	chr22:29469065-29564321	Control	Treated (sp20)	OK	2.51488	0.362733	-2.79351	6.93314	-2.54315	0.0107	0.6215	no	chr22	29469065	29542808.0//29564321.0	NM_001039570//NM_032045	NM_001039570//NM_032045	mRNA	kremen protein 1 isoform 2 precursor//kremen protein 1 isoform 3 precursor	This gene encodes a high-affinity dickkopf homolog 1 (DKK1) transmembrane receptor that functionally cooperates with DKK1 to block wingless (WNT)/beta-catenin signaling. The encoded protein is a component of a membrane complex that modulates canonical WNT signaling through lipoprotein receptor-related protein 6 (LRP6). It contains extracellular kringle, WSC, and CUB domains. Alternatively spliced…
LYZ	LYZ	LYZ	chr12:69742133-69748013	Control	Treated (sp20)	OK	1626.26	232.573	-2.8058	6.99247	-2.49688	0.03795	0.862374	no	chr12	69742133	69748013	NM_000239//NM_001009073//NM_001078159//NM_001097647//NM_001101733//NM_001112642//NM_001279662//NM_001290067//NM_001300876//NM_001305970//NM_205281//NM_214392	NM_000239	mRNA	lysozyme C precursor//lysozyme C, kidney isozyme precursor//lysozyme C, non-stomach isozyme precursor//lysozyme C-3 precursor//lysozyme precursor	-//This gene encodes human lysozyme, whose natural substrate is the bacterial cell wall peptidoglycan (cleaving the beta[1-4]glycosidic linkages between N-acetylmuramic acid and N-acetylglucosamine). Lysozyme is one of the antimicrobial agents found in human milk, and is also present in spleen, lung, kidney, white blood cells, plasma, saliva, and tears. The protein has antibacterial activity agai…
PKMYT1	PKMYT1	PKMYT1	chr16:3019245-3030540	Control	Treated (sp20)	OK	50.7065	7.24231	-2.80765	7.00143	-2.7543	0.0115	0.6325	no	chr16	3022791	3030540	NM_001159310//NM_001258450//NM_001258451//NM_001280337//NM_004203//NM_182687	NM_001258450//NM_001258451//NM_004203//NM_182687	mRNA	membrane-associated tyrosine- and threonine-specific cdc2-inhibitory kinase//membrane-associated tyrosine- and threonine-specific cdc2-inhibitory kinase isoform 1//membrane-associated tyrosine- and threonine-specific cdc2-inhibitory kinase isoform 2//membrane-associated tyrosine- and threonine-specific cdc2-inhibitory kinase isoform 3//membrane-associated tyrosine- and threonine-specific cdc2-inh…	-//This gene encodes a member of the serine/threonine protein kinase family. The encoded protein is a membrane-associated kinase that negatively regulates the G2/M transition of the cell cycle by phosphorylating and inactivating cyclin-dependent kinase 1. The activity of the encoded protein is regulated by polo-like kinase 1. Alternatively spliced transcript variants encoding multiple isoforms ha…
PAQR8	PAQR8	PAQR8	chr6:52226925-52272575	Control	Treated (sp20)	OK	13.4194	1.91234	-2.81091	7.01727	-3.09462	0.0052	0.542718	no	chr6	52226925	52272575	NM_001008462//NM_001101135//NM_001194357//NM_001256979//NM_133367//NM_213740	NM_133367	mRNA	membrane progestin receptor beta	-
IFI27	IFI27	IFI27	chr14:94577078-94583036	Control	Treated (sp20)	OK	383.193	54.5345	-2.81283	7.02662	-3.14466	0.0039	0.515713	no	chr14	94577078.0//94577160.0	94583036	NM_001038050//NM_001048169//NM_001114146//NM_001130080//NM_001288952//NM_001288954//NM_001288956//NM_001288957//NM_001288958//NM_001288959//NM_001288960//NM_001288995//NM_005532	NM_001130080//NM_001288952//NM_001288954//NM_001288956//NM_001288957//NM_001288958//NM_001288959//NM_001288960//NM_001288995//NM_005532	mRNA	interferon alpha-inducible protein 27//interferon alpha-inducible protein 27, mitochondrial//interferon alpha-inducible protein 27, mitochondrial isoform 1//interferon alpha-inducible protein 27, mitochondrial isoform 2//interferon alpha-inducible protein 27, mitochondrial isoform 3//interferon alpha-inducible protein 27, mitochondrial isoform 4//interferon, alpha-inducible protein 27	-
ABCA12	ABCA12	ABCA12	chr2:215674952-216003151	Control	Treated (sp20)	OK	2.60367	0.368348	-2.82141	7.06851	-2.5705	0.03725	0.855275	no	chr2	215796265	215896810.0//216003151.0	NM_001191294//NM_015657//NM_173076//NR_103740	NM_015657//NM_173076//NR_103740	RNA//mRNA	-//ATP-binding cassette sub-family A member 12//ATP-binding cassette sub-family A member 12 isoform a//ATP-binding cassette sub-family A member 12 isoform b	-//The membrane-associated protein encoded by this gene is a member of the superfamily of ATP-binding cassette (ABC) transporters. ABC proteins transport various molecules across extra- and intracellular membranes. ABC genes are divided into seven distinct subfamilies (ABC1, MDR/TAP, MRP, ALD, OABP, GCN20, and White). This encoded protein is a member of the ABC1 subfamily, which is the only major…
LOC100288637	LOC100288637	LOC100288637	chr15:30938317-31065209	Control	Treated (sp20)	OK	4.33024	0.611872	-2.82315	7.07704	-2.76403	0.01315	0.6596	no	chr15	30938317.0//30950919.0	31065209	NR_038253//NR_038254//NR_038255	NR_038253//NR_038254//NR_038255	RNA	-	-
IDH2	IDH2	IDH2	chr15:90627210-90645786	Control	Treated (sp20)	OK	10.4688	1.47316	-2.82911	7.10636	-2.6305	0.03555	0.838494	no	chr15	90627210	90643853.0//90645786.0	NM_001031599//NM_001164007//NM_001183555//NM_001257762//NM_001284588//NM_001289910//NM_001290114//NM_002168//NM_127267//NM_175790//NM_179632	NM_001289910//NM_001290114//NM_002168	mRNA	Isocitrate dehydrogenase [NAD] regulatory subunit 2//isocitrate dehydrogenase (NAD(+)) IDH2//isocitrate dehydrogenase [NADP], mitochondrial//isocitrate dehydrogenase [NADP], mitochondrial isoform 1 precursor//isocitrate dehydrogenase [NADP], mitochondrial isoform 2//isocitrate dehydrogenase [NADP], mitochondrial isoform 3//isocitrate dehydrogenase [NADP], mitochondrial precursor	-//Isocitrate dehydrogenases catalyze the oxidative decarboxylation of isocitrate to 2-oxoglutarate. These enzymes belong to two distinct subclasses, one of which utilizes NAD(+) as the electron acceptor and the other NADP(+). Five isocitrate dehydrogenases have been reported: three NAD(+)-dependent isocitrate dehydrogenases, which localize to the mitochondrial matrix, and two NADP(+)-dependent i…
TNFSF15	TNFSF15	TNFSF15	chr9:117546914-117568408	Control	Treated (sp20)	OK	4.46346	0.620662	-2.84628	7.19145	-2.77318	0.0155	0.666661	no	chr9	117546914	117554810.0//117568408.0	NM_001024578//NM_001194132//NM_001204344//NM_001205782//NM_001244555//NM_001328321//NM_005118	NM_001204344//NM_005118	mRNA	tumor necrosis factor ligand superfamily member 15//tumor necrosis factor ligand superfamily member 15 isoform VEGI-192//tumor necrosis factor ligand superfamily member 15 isoform VEGI-251 precursor	-//The protein encoded by this gene is a cytokine that belongs to the tumor necrosis factor (TNF) ligand family. This protein is abundantly expressed in endothelial cells, but is not expressed in either B or T cells. The expression of this protein is inducible by TNF and IL-1 alpha. This cytokine is a ligand for receptor TNFRSF25 and decoy receptor TNFRSF21/DR6. It can activate NF-kappaB and MAP …
SLC1A4	SLC1A4	SLC1A4	chr2:65215578-65251000	Control	Treated (sp20)	OK	23.3335	3.2411	-2.84785	7.19925	-3.30519	0.0014	0.355143	no	chr2	65215578.0//65216494.0	65251000	NM_001081577//NM_001193493//NM_001278844//NM_001284099//NM_003038	NM_001193493//NM_003038	mRNA	neutral amino acid transporter A//neutral amino acid transporter A isoform 1//neutral amino acid transporter A isoform 2 precursor	-
GOLGA2P5	GOLGA2P5	GOLGA2P5	chr12:100550174-100567121	Control	Treated (sp20)	OK	3.8691	0.532286	-2.86172	7.26884	-2.41447	0.0312	0.814424	no	chr12	100550174.0//100558827.0	100567121	NR_024261//NR_036632	NR_024261//NR_036632	RNA	-	-
ASNS	ASNS	ASNS	chr7:97481428-97501854	Control	Treated (sp20)	OK	498.129	67.8185	-2.87677	7.34503	-2.79166	0.00525	0.542718	no	chr7	97481428	97501477.0//97501854.0	NM_001030977//NM_001075653//NM_001132997//NM_001167640//NM_001178075//NM_001178076//NM_001178077//NM_001280402//NM_001673//NM_133436//NM_183356	NM_001178075//NM_001178076//NM_001178077//NM_001673//NM_133436//NM_183356	mRNA	asparagine synthetase//asparagine synthetase [glutamine-hydrolyzing]//asparagine synthetase [glutamine-hydrolyzing] isoform a//asparagine synthetase [glutamine-hydrolyzing] isoform b//asparagine synthetase [glutamine-hydrolyzing] isoform c	-//The protein encoded by this gene is involved in the synthesis of asparagine. This gene complements a mutation in the temperature-sensitive hamster mutant ts11, which blocks progression through the G1 phase of the cell cycle at nonpermissive temperature. Alternatively spliced transcript variants have been described for this gene. [provided by RefSeq, May 2010].
BUB1B	BUB1B	BUB1B	chr15:40453209-40569688	Control	Treated (sp20)	OK	20.4812	2.77232	-2.88513	7.38775	-3.15015	0.00535	0.542718	no	chr15	40453209	40513337	NM_001145173//NM_001211//NM_204403	NM_001211	mRNA	mitotic checkpoint serine/threonine-protein kinase BUB1 beta	-//This gene encodes a kinase involved in spindle checkpoint function. The protein has been localized to the kinetochore and plays a role in the inhibition of the anaphase-promoting complex/cyclosome (APC/C), delaying the onset of anaphase and ensuring proper chromosome segregation. Impaired spindle checkpoint function has been found in many forms of cancer. [provided by RefSeq, Jul 2008]. Public…
LOC642846	LOC642846	LOC642846	chr12:9436252-9466684	Control	Treated (sp20)	OK	6.79553	0.916439	-2.89048	7.41515	-2.78435	0.0128	0.657455	no	chr12	9436252	9466684	NR_024374	NR_024374	RNA	-	-
CDCA8	CDCA8	CDCA8	chr1:38158072-38175391	Control	Treated (sp20)	OK	23.644	3.18014	-2.89431	7.43489	-2.95066	0.0108	0.6215	no	chr1	38158072	38175391	NM_001083652//NM_001133862//NM_001246430//NM_001256875//NM_018101	NM_001256875//NM_018101	mRNA	borealin	-//This gene encodes a component of the chromosomal passenger complex. This complex is an essential regulator of mitosis and cell division. This protein is cell-cycle regulated and is required for chromatin-induced microtubule stabilization and spindle formation. Alternate splicing results in multiple transcript variants. Pseudgenes of this gene are found on chromosomes 7, 8 and 16. [provided by …
CEACAM1	CEACAM1	CEACAM1	chr19:42901279-43156507	Control	Treated (sp20)	OK	31.3694	4.18487	-2.9061	7.49591	-3.23946	0.0036	0.5085	no	chr19	43011457	43032661	NM_001024912//NM_001097557//NM_001132423//NM_001184813//NM_001184815//NM_001184816//NM_001205344//NM_001712//NM_205788	NM_001024912//NM_001184813//NM_001184815//NM_001184816//NM_001205344//NM_001712	mRNA	carcinoembryonic antigen-related cell adhesion molecule 1 isoform 1 precursor//carcinoembryonic antigen-related cell adhesion molecule 1 isoform 2 precursor//carcinoembryonic antigen-related cell adhesion molecule 1 isoform 3 precursor//carcinoembryonic antigen-related cell adhesion molecule 1 isoform 4 precursor//carcinoembryonic antigen-related cell adhesion molecule 1 isoform 5 precursor//carc…	-//This gene encodes a member of the carcinoembryonic antigen (CEA) gene family, which belongs to the immunoglobulin superfamily. Two subgroups of the CEA family, the CEA cell adhesion molecules and the pregnancy-specific glycoproteins, are located within a 1.2 Mb cluster on the long arm of chromosome 19. Eleven pseudogenes of the CEA cell adhesion molecule subgroup are also found in the cluster.…
LOC101928766	LOC101928766	LOC101928766	chr17:77889050-77900524	Control	Treated (sp20)	OK	1.43487	0.190233	-2.91508	7.5427	-2.23513	0.04595	0.902304	no	chr17	77889050	77900524	NR_110850	NR_110850	RNA	-	-
SLC2A10	SLC2A10	SLC2A10	chr20:45338278-45364985	Control	Treated (sp20)	OK	2.52609	0.330792	-2.93291	7.63649	-2.44905	0.0477	0.913804	no	chr20	45338278	45364985	NM_001192439//NM_030777	NM_030777	mRNA	solute carrier family 2, facilitated glucose transporter member 10	-//This gene encodes a member of the class III facilitative glucose transporter family. The encoded protein plays a role in regulation of glucose homeostasis. Mutations in this gene have been associated with arterial tortuosity syndrome.[provided by RefSeq, Dec 2009]. Publication Note: This RefSeq record includes a subset of the publications that are available for this gene. Please see the Gene r…
FUT1	FUT1	FUT1	chr19:49251267-49258647	Control	Treated (sp20)	OK	129.497	16.9343	-2.9349	7.64702	-3.52062	0.0017	0.377339	no	chr19	49251267	49256917.0//49258647.0	NM_000148//NM_001009121//NM_001047154//NM_001082403//NM_001131637//NM_001329877//NM_177499//NM_214068	NM_000148//NM_001329877	mRNA	galactoside 2-alpha-L-fucosyltransferase 1//galactoside 2-alpha-L-fucosyltransferase 1 precursor	-//This gene encodes a Golgi stack membrane protein that is involved in the creation of a precursor of the H antigen, which is required for the final step in the synthesis of soluble A and B antigens. This is one of two genes encoding the galactoside 2-L-fucosyltransferase enzyme. Mutations in this gene are a cause of the H-Bombay blood group. [provided by RefSeq, Aug 2016].
HR	HR	HR	chr8:21971931-21988565	Control	Treated (sp20)	OK	4.68227	0.61136	-2.93711	7.65878	-2.83178	0.0124	0.647288	no	chr8	21971931	21988565	NM_001032843//NM_001083930//NM_001102535//NM_001280667//NM_001291400//NM_005144//NM_018411	NM_005144//NM_018411	mRNA	lysine-specific demethylase hairless//lysine-specific demethylase hairless isoform a//lysine-specific demethylase hairless isoform b	-//This gene encodes a protein that is involved in hair growth. This protein functions as a transcriptional corepressor of multiple nuclear receptors, including thyroid hormone receptor, the retinoic acid receptor-related orphan receptors and the vitamin D receptors, and it interacts with histone deacetylases. The translation of this protein is modulated by a regulatory open reading frame (ORF) t…
CIT	CIT	CIT	chr12:120123594-120315095	Control	Treated (sp20)	OK	4.29056	0.559874	-2.93799	7.66344	-3.08953	0.0098	0.6215	no	chr12	120123594	120315095	NM_001206999//NM_001329948//NM_007174	NM_001206999//NM_007174	mRNA	citron Rho-interacting kinase//citron Rho-interacting kinase isoform 1//citron Rho-interacting kinase isoform 2	-//This gene encodes a serine/threonine-protein kinase that functions in cell division. Together with the kinesin KIF14, this protein localizes to the central spindle and midbody, and functions to promote efficient cytokinesis. This protein is involved in central nervous system development. Polymorphisms in this gene are associated with bipolar disorder and risk for schizophrenia. Alternative spl…
CDC25B	CDC25B	CDC25B	chr20:3767418-3786768	Control	Treated (sp20)	OK	95.5358	12.4486	-2.94006	7.67442	-3.42484	0.0012	0.317362	no	chr20	3767418.0//3776385.0//3780708.0	3786768	NM_001171754//NM_001191415//NM_001287516//NM_001287517//NM_001287518//NM_001287519//NM_001287520//NM_001287522//NM_001287524//NM_004358//NM_021872//NM_021873//NR_136335//NR_136336	NM_001287516//NM_001287517//NM_001287518//NM_001287519//NM_001287520//NM_001287522//NM_001287524//NM_004358//NM_021872//NM_021873//NR_136335//NR_136336	RNA//mRNA	-//M-phase inducer phosphatase 2//M-phase inducer phosphatase 2 isoform 1//M-phase inducer phosphatase 2 isoform 2//M-phase inducer phosphatase 2 isoform 3//M-phase inducer phosphatase 2 isoform 4//M-phase inducer phosphatase 2 isoform 5//M-phase inducer phosphatase 2 isoform 6//M-phase inducer phosphatase 2 isoform 7//M-phase inducer phosphatase 2 isoform 8//M-phase inducer phosphatase 2 isoform…	-//CDC25B is a member of the CDC25 family of phosphatases. CDC25B activates the cyclin dependent kinase CDC2 by removing two phosphate groups and it is required for entry into mitosis. CDC25B shuttles between the nucleus and the cytoplasm due to nuclear localization and nuclear export signals. The protein is nuclear in the M and G1 phases of the cell cycle and moves to the cytoplasm during S and …
TGM2	TGM2	TGM2	chr20:36756863-36793700	Control	Treated (sp20)	OK	1.33089	0.170804	-2.96198	7.79191	-2.16425	0.0497	0.92419	no	chr20	36755788.0//36766350.0	36793831.0//36794980.0	NM_001323316//NM_001323317//NM_001323318//NM_004613//NM_177507//NM_198951//NM_205448	NM_001323316//NM_001323317//NM_001323318//NM_004613//NM_198951	mRNA	protein-glutamine gamma-glutamyltransferase 2//protein-glutamine gamma-glutamyltransferase 2 isoform a//protein-glutamine gamma-glutamyltransferase 2 isoform b//protein-glutamine gamma-glutamyltransferase 2 isoform c//protein-glutamine gamma-glutamyltransferase 2 isoform d	-//Transglutaminases are enzymes that catalyze the crosslinking of proteins by epsilon-gamma glutamyl lysine isopeptide bonds. While the primary structure of transglutaminases is not conserved, they all have the same amino acid sequence at their active sites and their activity is calcium-dependent. The protein encoded by this gene acts as a monomer, is induced by retinoic acid, and appears to be …
CTSE	CTSE	CTSE	chr1:206317458-206332104	Control	Treated (sp20)	OK	404.774	51.794	-2.96626	7.81508	-2.97182	0.0093	0.6215	no	chr1	206317458	206332104	NM_001082244//NM_001317331//NM_001910//NM_148964	NM_001317331//NM_001910//NM_148964	mRNA	cathepsin E isoform a preproprotein//cathepsin E isoform b precursor//cathepsin E isoform c//cathepsin E precursor	-//This gene encodes a member of the A1 family of peptidases. Alternative splicing of this gene results in multiple transcript variants. At least one of these variants encodes a preproprotein that is proteolytically processed to generate the mature enzyme. This enzyme, an aspartic endopeptidase, may be involved in antigen processing and the maturation of secretory proteins. Elevated expression of…
SERPINE1	SERPINE1	SERPINE1	chr7:100770369-100782547	Control	Treated (sp20)	OK	3.31022	0.422532	-2.96979	7.83425	-2.44794	0.0412	0.869047	no	chr7	100770369	100782547	NM_000602//NM_001174114//NM_001197095//NM_174137//NM_213910	NM_000602	mRNA	plasminogen activator inhibitor 1 precursor	-//This gene encodes a member of the serine proteinase inhibitor (serpin) superfamily. This member is the principal inhibitor of tissue plasminogen activator (tPA) and urokinase (uPA), and hence is an inhibitor of fibrinolysis. Defects in this gene are the cause of plasminogen activator inhibitor-1 deficiency (PAI-1 deficiency), and high concentrations of the gene product are associated with thro…
CMPK2	CMPK2	CMPK2	chr2:6980683-7006766	Control	Treated (sp20)	OK	2.95349	0.376248	-2.97266	7.84985	-2.23793	0.0312	0.814424	no	chr2	6980683.0//6988439.0//6990780.0	7005950.0//7006766.0	NM_001132999//NM_001256477//NM_001256478//NM_207315//NR_046236	NM_001256477//NM_001256478//NM_207315//NR_046236	RNA//mRNA	-//UMP-CMP kinase 2, mitochondrial//UMP-CMP kinase 2, mitochondrial isoform 1 precursor//UMP-CMP kinase 2, mitochondrial isoform 2 precursor//UMP-CMP kinase 2, mitochondrial isoform 3 precursor	-//This gene encodes one of the enzymes in the nucleotide synthesis salvage pathway that may participate in terminal differentiation of monocytic cells. Multiple transcript variants encoding different isoforms have been found for this gene. [provided by RefSeq, Feb 2012].
FAM111A	FAM111A	FAM111A	chr11:58910317-58922511	Control	Treated (sp20)	OK	27.2741	3.47234	-2.97355	7.85467	-3.31389	0.00295	0.458356	no	chr11	58910218.0//58912251.0	58922511	NM_001142519//NM_001142520//NM_001142521//NM_001312909//NM_001312910//NM_001312911//NM_022074//NM_198847	NM_001142519//NM_001142520//NM_001142521//NM_001312909//NM_001312910//NM_001312911//NM_022074//NM_198847	mRNA	protein FAM111A	The protein encoded by this gene is cell-cycle regulated, and has nuclear localization. The C-terminal half of the protein shares homology with trypsin-like peptidases and it contains a PCNA-interacting peptide (PIP) box, that is necessary for its co-localization with proliferating cell nuclear antigen (PCNA). Reduced expression of this gene resulted in DNA replication defects, consistent with th…
BCAM	BCAM	BCAM	chr19:45312315-45324678	Control	Treated (sp20)	OK	120.832	15.3401	-2.97762	7.87687	-3.45187	0.0012	0.317362	no	chr19	45312315	45324678	NM_001013257//NM_005581//NM_174741	NM_001013257//NM_005581	mRNA	basal cell adhesion molecule isoform 1 precursor//basal cell adhesion molecule isoform 2 precursor//basal cell adhesion molecule precursor	-//This gene encodes Lutheran blood group glycoprotein, a member of the immunoglobulin superfamily and a receptor for the extracellular matrix protein, laminin. The protein contains five extracellular immunoglobulin domains, a single transmembrane domain, and a short C-terminal cytoplasmic tail. This protein may play a role in epithelial cell cancer and in vaso-occlusion of red blood cells in sic…
NCAPG2	NCAPG2	NCAPG2	chr7:158423860-158497522	Control	Treated (sp20)	OK	24.4837	3.09852	-2.98217	7.90174	-3.40774	0.0024	0.426171	no	chr7	158423860.0//158432487.0	158497522	NM_001192449//NM_001258148//NM_001281932//NM_001281933//NM_017760//NR_104054	NM_001281932//NM_001281933//NM_017760//NR_104054	RNA//mRNA	-//condensin-2 complex subunit G2//condensin-2 complex subunit G2 isoform a//condensin-2 complex subunit G2 isoform b	-//This gene encodes a protein that belongs to the Condensin2nSMC family of proteins. The encoded protein is a regulatory subunit of the condensin II complex which, along with the condensin I complex, plays a role in chromosome assembly and segregation during mitosis. A similar protein in mouse is required for early development of the embryo. Alternate splicing results in multiple transcript vari…
AGA	AGA	AGA	chr4:178351928-178363657	Control	Treated (sp20)	OK	39.9288	4.99115	-2.99999	7.99992	-3.36802	0.00275	0.443929	no	chr4	178351928	178363657	NM_000027//NM_001006445//NM_001075511//NM_001171988//NM_001199093//NM_001280975//NM_001284672//NR_033655	NM_000027//NM_001171988//NR_033655	RNA//mRNA	-//N(4)-(beta-N-acetylglucosaminyl)-L-asparaginase//N(4)-(beta-N-acetylglucosaminyl)-L-asparaginase isoform 1 preproprotein//N(4)-(beta-N-acetylglucosaminyl)-L-asparaginase isoform 2 precursor//N(4)-(beta-N-acetylglucosaminyl)-L-asparaginase precursor//alpha-galactosidase	-//This gene encodes a member of the N-terminal nucleophile (Ntn) hydrolase family of proteins. The encoded preproprotein is proteolytically processed to generate alpha and beta chains that comprise the mature enzyme. This enzyme is involved in the catabolism of N-linked oligosaccharides of glycoproteins. It cleaves asparagine from N-acetylglucosamines as one of the final steps in the lysosomal b…
FAM86B3P	FAM86B3P	FAM86B3P	chr8:8086091-8102387	Control	Treated (sp20)	OK	13.1836	1.64461	-3.00293	8.01625	-2.61678	0.0368	0.851386	no	chr8	8086091	8096448.0//8097552.0//8102387.0	NR_024361//NR_024362//NR_024363	NR_024361//NR_024362//NR_024363	RNA	-	-
IZUMO1	IZUMO1	IZUMO1	chr19:49244144-49250166	Control	Treated (sp20)	OK	20.2322	2.50422	-3.01422	8.07924	-2.92408	0.01095	0.6215	no	chr19	49244144	49249189.0//49250166.0	NM_001164492//NM_001194623//NM_001287235//NM_001321864//NM_001321865//NM_182575//NR_135832	NM_001321864//NM_001321865//NM_182575//NR_135832	RNA//mRNA	-//izumo sperm-egg fusion protein 1 isoform 1 precursor//izumo sperm-egg fusion protein 1 isoform 2//izumo sperm-egg fusion protein 1 isoform 3//izumo sperm-egg fusion protein 1 precursor	-//The sperm-specific protein Izumo, named for a Japanese shrine dedicated to marriage, is essential for sperm-egg plasma membrane binding and fusion (Inoue et al., 2005 [PubMed 15759005]).[supplied by OMIM, Mar 2008]. Publication Note: This RefSeq record includes a subset of the publications that are available for this gene. Please see the Gene record to access additional publications. ##Evidenc…
FMOD	FMOD	FMOD	chr1:203309748-203320557	Control	Treated (sp20)	OK	2.07901	0.256373	-3.01958	8.10932	-2.40929	0.0406	0.865205	no	chr1	203309748	203320557	NM_001081777//NM_001260677//NM_002023//NM_174058//NM_204967//NR_103757	NM_002023//NR_103757	RNA//mRNA	-//fibromodulin precursor	-//Fibromodulin belongs to the family of small interstitial proteoglycans. The encoded protein possesses a central region containing leucine-rich repeats with 4 keratan sulfate chains, flanked by terminal domains containing disulphide bonds. Owing to the interaction with type I and type II collagen fibrils and in vitro inhibition of fibrillogenesis, the encoded protein may play a role in the asse…
NTSR1	NTSR1	NTSR1	chr20:61340188-61394123	Control	Treated (sp20)	OK	2.95028	0.362943	-3.02304	8.12877	-2.54055	0.0431	0.883934	no	chr20	61340188	61394123	NM_001192659//NM_001245982//NM_002531	NM_002531	mRNA	neurotensin receptor type 1	-//Neurotensin receptor 1 belongs to the large superfamily of G-protein coupled receptors. NTSR1 mediates the multiple functions of neurotensin, such as hypotension, hyperglycemia, hypothermia, antinociception, and regulation of intestinal motility and secretion. [provided by RefSeq, Jul 2008]. Publication Note: This RefSeq record includes a subset of the publications that are available for this …
TMPRSS4	TMPRSS4	TMPRSS4	chr11:117886486-117990556	Control	Treated (sp20)	OK	11.4654	1.40767	-3.02591	8.14495	-3.16147	0.0058	0.542718	no	chr11	117947726	117990556	NM_001083947//NM_001101973//NM_001173551//NM_001173552//NM_001290094//NM_001290096//NM_019894//NR_110734	NM_001083947//NM_001173551//NM_001173552//NM_001290094//NM_001290096//NM_019894//NR_110734	RNA//mRNA	-//transmembrane protease serine 4//transmembrane protease serine 4 isoform 1//transmembrane protease serine 4 isoform 3//transmembrane protease serine 4 isoform 4//transmembrane protease serine 4 isoform 5//transmembrane protease serine 4 isoform 6//transmembrane protease serine 4 isoform 7	-//This gene encodes a member of the serine protease family. Serine proteases are known to be involved in a variety of biological processes, whose malfunction often leads to human diseases and disorders. This gene was identified as a gene overexpressed in pancreatic carcinoma. The encoded protein is membrane bound with a N-terminal anchor sequence and a glycosylated extracellular region containin…
LINC00342	LINC00342	LINC00342	chr2:96472799-96492729	Control	Treated (sp20)	OK	52.2644	6.41036	-3.02735	8.15311	-3.58695	0.00215	0.411146	no	chr2	96472799	96492729	NR_103734	NR_103734	RNA	-	-
CEACAM5	CEACAM5	CEACAM5	chr19:42212503-42234341	Control	Treated (sp20)	OK	33.7765	4.11906	-3.03563	8.20005	-3.47179	0.00195	0.390944	no	chr19	42212503	42231272.0//42234341.0	NM_001047125//NM_001291484//NM_001308398//NM_004363	NM_001291484//NM_001308398//NM_004363	mRNA	carcinoembryonic antigen-related cell adhesion molecule 5 isoform 1 preproprotein//carcinoembryonic antigen-related cell adhesion molecule 5 isoform 2 preproprotein//carcinoembryonic antigen-related cell adhesion molecule 5 precursor	-//This gene encodes a cell surface glycoprotein that represents the founding member of the carcinoembryonic antigen (CEA) family of proteins. The encoded protein is used as a clinical biomarker for gastrointestinal cancers and may promote tumor development through its role as a cell adhesion molecule. Additionally, the encoded protein may regulate differentiation, apoptosis, and cell polarity. T…
PRC1	PRC1	PRC1	chr15:91509267-91537881	Control	Treated (sp20)	OK	35.2488	4.25017	-3.05198	8.2935	-3.41437	0.00195	0.390944	no	chr15	91509267	91537881	NM_001076543//NM_001079753//NM_001182806//NM_001267580//NM_003981//NM_199413	NM_001267580//NM_003981//NM_199413	mRNA	carboxypeptidase C PRC1//protein regulator of cytokinesis 1//protein regulator of cytokinesis 1 isoform 1//protein regulator of cytokinesis 1 isoform 2//protein regulator of cytokinesis 1 isoform 4	-//This gene encodes a protein that is involved in cytokinesis. The protein is present at high levels during the S and G2/M phases of mitosis but its levels drop dramatically when the cell exits mitosis and enters the G1 phase. It is located in the nucleus during interphase, becomes associated with mitotic spindles in a highly dynamic manner during mitosis, and localizes to the cell mid-body duri…
PLK1	PLK1	PLK1	chr16:23690142-23724821	Control	Treated (sp20)	OK	28.1033	3.38631	-3.05295	8.29909	-3.2486	0.00305	0.468043	no	chr16	23690092	23701688	NM_001030639//NM_001038173//NM_001284023//NM_005030	NM_005030	mRNA	serine/threonine-protein kinase PLK1	-//The Ser/Thr protein kinase encoded by this gene belongs to the CDC5/Polo subfamily. It is highly expressed during mitosis and elevated levels are found in many different types of cancer. Depletion of this protein in cancer cells dramatically inhibited cell proliferation and induced apoptosis; hence, it is a target for cancer therapy. [provided by RefSeq, Sep 2015]. Sequence Note: This RefSeq r…
MOCOS	MOCOS	MOCOS	chr18:33767479-33848685	Control	Treated (sp20)	OK	13.1222	1.57186	-3.06146	8.3482	-3.1038	0.00955	0.6215	no	chr18	33767479	33848685	NM_017947//NM_174081	NM_017947	mRNA	molybdenum cofactor sulfurase	-//MOCOS sulfurates the molybdenum cofactor of xanthine dehydrogenase (XDH; MIM 607633) and aldehyde oxidase (AOX1; MIM 602841), which is required for their enzymatic activities (Ichida et al., 2001 [PubMed 11302742]).[supplied by OMIM, Feb 2010]. Sequence Note: This RefSeq record was created from transcript and genomic sequence data to make the sequence consistent with the reference genome assem…
CAPN8	CAPN8	CAPN8	chr1:223714971-223853436	Control	Treated (sp20)	OK	10.3822	1.24003	-3.06567	8.37254	-2.91607	0.0064	0.552444	no	chr1	223714971	223853436	NM_001081619//NM_001143962	NM_001143962	mRNA	calpain-8	-
SPTB	SPTB	SPTB	chr14:65213000-65289866	Control	Treated (sp20)	OK	8.49391	1.01223	-3.06889	8.39128	-3.48368	0.00115	0.317362	no	chr14	65213000.0//65233116.0	65289866	NM_000347//NM_001024858//NM_001220481	NM_000347//NM_001024858	mRNA	spectrin beta chain, erythrocytic//spectrin beta chain, erythrocytic isoform a//spectrin beta chain, erythrocytic isoform b	-//This locus encodes a member of the spectrin gene family. Spectrin proteins, along with ankyrin, play a role in cell membrane organization and stability. The protein encoded by this locus functions in stability of erythrocyte membranes, and mutations in this gene have been associated with spherocytosis type 2, hereditary elliptocytosis, and neonatal hemolytic anemia. Alternatively spliced trans…
E2F8	E2F8	E2F8	chr11:19245609-19263202	Control	Treated (sp20)	OK	13.4227	1.56257	-3.10268	8.59014	-3.23867	0.0077	0.61749	no	chr11	19245609	19262507.0//19263167.0//19263202.0	NM_001191234//NM_001256371//NM_001256372//NM_024680	NM_001256371//NM_001256372//NM_024680	mRNA	transcription factor E2F8	-//This gene encodes a member of a family of transcription factors which regulate the expression of genes required for progression through the cell cycle. The encoded protein regulates progression from G1 to S phase by ensuring the nucleus divides at the proper time. Multiple alternatively spliced variants, encoding the same protein, have been identified. [provided by RefSeq, Jan 2012].
GNE	GNE	GNE	chr9:36214438-36277053	Control	Treated (sp20)	OK	1.10381	0.126997	-3.11963	8.69162	-2.37631	0.0242	0.759611	no	chr9	36214438	36258496.0//36277053.0	NM_001031432//NM_001128227//NM_001131109//NM_001167630//NM_001190383//NM_001190384//NM_001190388//NM_001191143//NM_005476	NM_001128227//NM_001190383//NM_001190384//NM_001190388//NM_005476	mRNA	bifunctional UDP-N-acetylglucosamine 2-epimerase/N-acetylmannosamine kinase//bifunctional UDP-N-acetylglucosamine 2-epimerase/N-acetylmannosamine kinase isoform 1//bifunctional UDP-N-acetylglucosamine 2-epimerase/N-acetylmannosamine kinase isoform 2//bifunctional UDP-N-acetylglucosamine 2-epimerase/N-acetylmannosamine kinase isoform 3//bifunctional UDP-N-acetylglucosamine 2-epimerase/N-acetylmann…	-//The protein encoded by this gene is a bifunctional enzyme that initiates and regulates the biosynthesis of N-acetylneuraminic acid (NeuAc), a precursor of sialic acids. It is a rate-limiting enzyme in the sialic acid biosynthetic pathway. Sialic acid modification of cell surface molecules is crucial for their function in many biologic processes, including cell adhesion and signal transduction.…
BLM	BLM	BLM	chr15:91260557-91358692	Control	Treated (sp20)	OK	9.78187	1.11997	-3.12665	8.73405	-3.00697	0.0095	0.6215	no	chr15	91260557	91358692	NM_000057//NM_001007087//NM_001123084//NM_001287246//NM_001287247//NM_001287248	NM_000057//NM_001287246//NM_001287247//NM_001287248	mRNA	Bloom syndrome protein//Bloom syndrome protein homolog//Bloom syndrome protein isoform 1//Bloom syndrome protein isoform 2//Bloom syndrome protein isoform 3	-//The Bloom syndrome gene product is related to the RecQ subset of DExH box-containing DNA helicases and has both DNA-stimulated ATPase and ATP-dependent DNA helicase activities. Mutations causing Bloom syndrome delete or alter helicase motifs and may disable the 3'-5' helicase activity. The normal protein may act to suppress inappropriate recombination. [provided by RefSeq, Jul 2008].
KIF21B	KIF21B	KIF21B	chr1:200938513-200992828	Control	Treated (sp20)	OK	15.6939	1.76624	-3.15145	8.88549	-3.67425	0.00055	0.207167	no	chr1	200938513	200992828	NM_001252100//NM_001252102//NM_001252103//NM_017596	NM_001252100//NM_001252102//NM_001252103//NM_017596	mRNA	kinesin-like protein KIF21B isoform 1//kinesin-like protein KIF21B isoform 2//kinesin-like protein KIF21B isoform 3//kinesin-like protein KIF21B isoform 4	This gene encodes a member of the kinesin superfamily. Kinesins are ATP-dependent microtubule-based motor proteins that are involved in the intracellular transport of membranous organelles. Single nucleotide polymorphisms in this gene are associated with inflammatory bowel disease and multiple sclerosis. Alternatively spliced transcript variants encoding multiple isoforms have been observed for t…
RGS3	RGS3	RGS3	chr9:116207008-116360023	Control	Treated (sp20)	OK	4.07751	0.456489	-3.15904	8.93233	-2.49834	0.0458	0.900782	no	chr9	116207008.0//116225979.0//116263706.0//116298756.0//116327233.0//116343156.0//116356199.0//116356433.0	116304371.0//116360023.0	NM_001048051//NM_001077973//NM_001276260//NM_001276261//NM_001276262//NM_001281935//NM_001281937//NM_001282922//NM_001282923//NM_001322214//NM_001322215//NM_017790//NM_130795//NM_134427//NM_144488//NM_144489//NM_204459	NM_001276260//NM_001276261//NM_001276262//NM_001282922//NM_001282923//NM_001322214//NM_001322215//NM_017790//NM_130795//NM_134427//NM_144488//NM_144489	mRNA	regulator of G-protein signaling 3//regulator of G-protein signaling 3 RGS3L isoform//regulator of G-protein signaling 3 RGS3s isoform//regulator of G-protein signaling 3 isoform 1//regulator of G-protein signaling 3 isoform 10//regulator of G-protein signaling 3 isoform 2//regulator of G-protein signaling 3 isoform 3//regulator of G-protein signaling 3 isoform 4//regulator of G-protein signaling…	-//This gene encodes a member of the regulator of G-protein signaling (RGS) family. This protein is a GTPase-activating protein that inhibits G-protein-mediated signal transduction. Alternative splicing and the use of alternative promoters results in multiple transcript variants encoding different isoforms. Long isoforms are largely cytosolic and plasma membrane-associated with a function in Wnt …
NEIL3	NEIL3	NEIL3	chr4:178230990-178284092	Control	Treated (sp20)	OK	5.85139	0.652879	-3.16389	8.96244	-2.59168	0.03655	0.849924	no	chr4	178230990	178284092	NM_001034490//NM_018248	NM_018248	mRNA	endonuclease 8-like 3	-//NEIL3 belongs to a class of DNA glycosylases homologous to the bacterial Fpg/Nei family. These glycosylases initiate the first step in base excision repair by cleaving bases damaged by reactive oxygen species and introducing a DNA strand break via the associated lyase reaction (Bandaru et al., 2002 [PubMed 12509226]).[supplied by OMIM, Mar 2008]. Publication Note: This RefSeq record includes a…
AURKB	AURKB	AURKB	chr17:8108048-8113944	Control	Treated (sp20)	OK	30.507	3.40283	-3.16433	8.96518	-3.01956	0.02145	0.733574	no	chr17	8108048	8113543.0//8113567.0//8113944.0	NM_001256834//NM_001284526//NM_001313950//NM_001313951//NM_001313952//NM_001313953//NM_001313954//NM_001313955//NM_004217//NM_183084//NM_213919//NR_132730//NR_132731	NM_001256834//NM_001284526//NM_001313950//NM_001313951//NM_001313952//NM_001313953//NM_001313954//NM_001313955//NM_004217//NR_132730//NR_132731	RNA//mRNA	-//aurora kinase B//aurora kinase B isoform 1//aurora kinase B isoform 2//aurora kinase B isoform 3//aurora kinase B isoform 4//aurora kinase B isoform 5//aurora kinase B isoform 6//aurora kinase B isoform 7	-//This gene encodes a member of the aurora kinase subfamily of serine/threonine kinases. The genes encoding the other two members of this subfamily are located on chromosomes 19 and 20. These kinases participate in the regulation of alignment and segregation of chromosomes during mitosis and meiosis through association with microtubules. A pseudogene of this gene is located on chromosome 8. Alte…
CDH17	CDH17	CDH17	chr8:95139393-95229531	Control	Treated (sp20)	OK	56.5692	6.25697	-3.17648	9.04099	-3.64008	0.0009	0.286846	no	chr8	95139393	95220815.0//95229531.0	NM_001098902//NM_001144663//NM_001199495//NM_004063	NM_001144663//NM_004063	mRNA	cadherin-17 precursor	-//This gene is a member of the cadherin superfamily, genes encoding calcium-dependent, membrane-associated glycoproteins. The encoded protein is cadherin-like, consisting of an extracellular region, containing 7 cadherin domains, and a transmembrane region but lacking the conserved cytoplasmic domain. The protein is a component of the gastrointestinal tract and pancreatic ducts, acting as an int…
SHCBP1	SHCBP1	SHCBP1	chr16:46614467-46655311	Control	Treated (sp20)	OK	17.3463	1.91396	-3.18	9.06304	-3.17589	0.00955	0.6215	no	chr16	46612504.0//46614467.0	46655311.0//46655314.0	NM_001192579//NM_001324318//NM_001324319//NM_024745//NR_136738	NM_001324318//NM_001324319//NM_024745//NR_136738	RNA//mRNA	-//SHC SH2 domain-binding protein 1//SHC SH2 domain-binding protein 1 isoform 1//SHC SH2 domain-binding protein 1 isoform 2//SHC SH2 domain-binding protein 1 isoform 3	-
BTC	BTC	BTC	chr4:75671447-75719882	Control	Treated (sp20)	OK	7.85357	0.83996	-3.22496	9.34993	-2.64272	0.0393	0.863433	no	chr4	75669969	75719896	NM_001004769//NM_001316963//NM_001729//NM_173896	NM_001316963//NM_001729	mRNA	probetacellulin isoform 1 preproprotein//probetacellulin isoform 2 precursor//probetacellulin precursor	-//This gene encodes a member of the epidermal growth factor (EGF) family of proteins. Alternative splicing results in multiple transcript variants, at least one of which encodes a preproprotein that is proteolytically processed to generate the secreted growth factor. A secreted form and a membrane-anchored form of this protein bind to multiple different EGF receptors. This protein promotes pancr…
PLB1	PLB1	PLB1	chr2:28718937-28866653	Control	Treated (sp20)	OK	2.63906	0.27927	-3.24029	9.44985	-2.64602	0.03345	0.824589	no	chr2	28718937.0//28789223.0	28866653.0//28867001.0	NM_001077185//NM_001101708//NM_001170585//NM_001182504//NM_153021//NR_138141	NM_001170585//NM_153021//NR_138141	RNA//mRNA	-//lysophospholipase//phospholipase B1, membrane-associated isoform 1 precursor//phospholipase B1, membrane-associated isoform 2 precursor//phospholipase B1, membrane-associated precursor	-//This gene encodes a membrane-associated phospholipase that displays lysophospholipase and phospholipase A2 activities through removal of sn-1 and sn-2 fatty acids of glycerophospholipids. In addition, it displays lipase and retinyl ester hydrolase activities. The encoded protein is highly conserved and is composed of a large, glycosylated extracellular domain composed of four tandem homologous…
SLC43A1	SLC43A1	SLC43A1	chr11:57252003-57283192	Control	Treated (sp20)	OK	9.33392	0.983406	-3.24662	9.49142	-3.01609	0.0108	0.6215	no	chr11	57252003	57282358.0//57283192.0	NM_001198810//NM_001206598//NM_003627	NM_001198810//NM_003627	mRNA	large neutral amino acids transporter small subunit 3	-//SLC43A1 belongs to the system L family of plasma membrane carrier proteins that transports large neutral amino acids (Babu et al., 2003 [PubMed 12930836]).[supplied by OMIM, Mar 2008].
LRP4	LRP4	LRP4	chr11:46867961-46940173	Control	Treated (sp20)	OK	1.01462	0.106806	-3.24787	9.49965	-2.60414	0.03385	0.825011	no	chr11	46878267	46940173	NM_001077843//NM_002334	NM_002334	mRNA	low-density lipoprotein receptor-related protein 4 precursor	-//This gene encodes a member of the low-density lipoprotein receptor-related protein family. The encoded protein may be a regulator of Wnt signaling. Mutations in this gene are associated with Cenani-Lenz syndrome. [provided by RefSeq, May 2010]. Sequence Note: This RefSeq record was created from transcript and genomic sequence data to make the sequence consistent with the reference genome assem…
KIF2C	KIF2C	KIF2C	chr1:45205489-45233438	Control	Treated (sp20)	OK	25.7651	2.65666	-3.27773	9.69831	-3.52457	0.0019	0.390944	no	chr1	45205489.0//45212033.0	45233438	NM_001101147//NM_001297655//NM_001297656//NM_001297657//NM_006845	NM_001297655//NM_001297656//NM_001297657//NM_006845	mRNA	kinesin-like protein KIF2C//kinesin-like protein KIF2C isoform 1//kinesin-like protein KIF2C isoform 2//kinesin-like protein KIF2C isoform 3//kinesin-like protein KIF2C isoform 4	-//This gene encodes a kinesin-like protein that functions as a microtubule-dependent molecular motor. The encoded protein can depolymerize microtubules at the plus end, thereby promoting mitotic chromosome segregation. Alternative splicing results in multiple transcript variants. [provided by RefSeq, Jul 2014].
GTSE1	GTSE1	GTSE1	chr22:46692637-46726707	Control	Treated (sp20)	OK	13.499	1.37052	-3.30006	9.84955	-3.33251	0.00525	0.542718	no	chr22	46692637	46726707	NM_001031332//NM_001101890//NM_016426	NM_016426	mRNA	G2 and S phase-expressed protein 1	-//The protein encoded by this gene is only expressed in the S and G2 phases of the cell cycle, where it colocalizes with cytoplasmic tubulin and microtubules. In response to DNA damage, the encoded protein accumulates in the nucleus and binds the tumor suppressor protein p53, shuttling it out of the nucleus and repressing its ability to induce apoptosis. [provided by RefSeq, Jul 2008]. Publicati…
ATP8B2	ATP8B2	ATP8B2	chr1:154298035-154323780	Control	Treated (sp20)	OK	0.663966	0.067334	-3.3017	9.86078	-2.00478	0.04555	0.897284	no	chr1	154298035.0//154300275.0	154310322.0//154323780.0	NM_001005855//NM_001191221//NM_020452	NM_001005855//NM_020452	mRNA	phospholipid-transporting ATPase ID//phospholipid-transporting ATPase ID isoform a//phospholipid-transporting ATPase ID isoform b	-//The protein encoded by this gene belongs to the family of P-type cation transport ATPases, and to the subfamily of aminophospholipid-transporting ATPases. The aminophospholipid translocases transport phosphatidylserine and phosphatidylethanolamine from one side of a bilayer to another. Alternatively spliced transcript variants encoding different isoforms have been identified. [provided by RefS…
VANGL2	VANGL2	VANGL2	chr1:160370363-160398468	Control	Treated (sp20)	OK	0.825571	0.0832921	-3.30914	9.91176	-2.33124	0.0481	0.913804	no	chr1	160370363	160398468	NM_001205875//NM_020335	NM_020335	mRNA	vang-like protein 2	-//The protein encoded by this gene is a membrane protein involved in the regulation of planar cell polarity, especially in the stereociliary bundles of the cochlea. The encoded protein transmits directional signals to individual cells or groups of cells in epithelial sheets. This protein is also involved in the development of the neural plate. [provided by RefSeq, Sep 2011]. Sequence Note: This …
MUC1	MUC1	MUC1	chr1:155158299-155162706	Control	Treated (sp20)	OK	71.4012	7.17751	-3.31439	9.94791	-3.5635	0.0001	0.0654211	no	chr1	155158299	155162706	NM_001018016//NM_001018017//NM_001044390//NM_001044391//NM_001044392//NM_001044393//NM_001194977//NM_001204285//NM_001204286//NM_001204287//NM_001204288//NM_001204289//NM_001204290//NM_001204291//NM_001204292//NM_001204293//NM_001204294//NM_001204295//NM_001204296//NM_001204297//NM_002456//NM_174115	NM_001018016//NM_001018017//NM_001044390//NM_001044391//NM_001044392//NM_001044393//NM_001204285//NM_001204286//NM_001204287//NM_001204288//NM_001204289//NM_001204290//NM_001204291//NM_001204292//NM_001204293//NM_001204294//NM_001204295//NM_001204296//NM_001204297//NM_002456	mRNA	mucin-1 isoform 1 precursor//mucin-1 isoform 10 precursor//mucin-1 isoform 11 precursor//mucin-1 isoform 12 precursor//mucin-1 isoform 13 precursor//mucin-1 isoform 14 precursor//mucin-1 isoform 15 precursor//mucin-1 isoform 16 precursor//mucin-1 isoform 17 precursor//mucin-1 isoform 18 precursor//mucin-1 isoform 19 precursor//mucin-1 isoform 2 precursor//mucin-1 isoform 20 precursor//mucin-1 iso…	-//This gene encodes a membrane-bound protein that is a member of the mucin family. Mucins are O-glycosylated proteins that play an essential role in forming protective mucous barriers on epithelial surfaces. These proteins also play a role in intracellular signaling. This protein is expressed on the apical surface of epithelial cells that line the mucosal surfaces of many different tissues inclu…
UNC5CL	UNC5CL	UNC5CL	chr6:40994639-41006938	Control	Treated (sp20)	OK	24.6123	2.42269	-3.3447	10.1591	-3.3258	0.00685	0.579221	no	chr6	40994639	41006938	NM_173561	NM_173561	mRNA	UNC5C-like protein	-
KIFC1	KIFC1	KIFC1	chr6_ssto_hap7:4839528-4857918	Control	Treated (sp20)	OK	15.901	1.55164	-3.35725	10.2479	-3.43251	0.0064	0.552444	no	chr6//chr6_qbl_hap6//chr6_ssto_hap7	33359312.0//4591539.0//4839528.0	33377699.0//4609904.0//4857918.0	NM_001081698//NM_001101936//NM_002263	NM_002263	mRNA	kinesin-like protein KIFC1	-
ATP2A3	ATP2A3	ATP2A3	chr17:3827162-3867758	Control	Treated (sp20)	OK	0.734196	0.0710174	-3.36992	10.3383	-2.02567	0.0352	0.838137	no	chr17	3827162	3867758	NM_001114154//NM_005173//NM_174953//NM_174954//NM_174955//NM_174956//NM_174957//NM_174958//NM_204891	NM_005173//NM_174953//NM_174954//NM_174955//NM_174956//NM_174957//NM_174958	mRNA	sarcoplasmic/endoplasmic reticulum calcium ATPase 3//sarcoplasmic/endoplasmic reticulum calcium ATPase 3 isoform a//sarcoplasmic/endoplasmic reticulum calcium ATPase 3 isoform b//sarcoplasmic/endoplasmic reticulum calcium ATPase 3 isoform c//sarcoplasmic/endoplasmic reticulum calcium ATPase 3 isoform d//sarcoplasmic/endoplasmic reticulum calcium ATPase 3 isoform e//sarcoplasmic/endoplasmic reticu…	-//This gene encodes one of the SERCA Ca(2+)-ATPases, which are intracellular pumps located in the sarcoplasmic or endoplasmic reticula of muscle cells. This enzyme catalyzes the hydrolysis of ATP coupled with the translocation of calcium from the cytosol to the sarcoplasmic reticulum lumen, and is involved in calcium sequestration associated with muscular excitation and contraction. Alternative …
APOL1	APOL1	APOL1	chr22:36649116-36663577	Control	Treated (sp20)	OK	3.98791	0.384044	-3.37629	10.384	-2.78107	0.01945	0.710806	no	chr22	36649116	36663577	NM_001136540//NM_001136541//NM_003661//NM_145343	NM_001136540//NM_001136541//NM_003661//NM_145343	mRNA	apolipoprotein L1 isoform a precursor//apolipoprotein L1 isoform b precursor//apolipoprotein L1 isoform c	This gene encodes a secreted high density lipoprotein which binds to apolipoprotein A-I. Apolipoprotein A-I is a relatively abundant plasma protein and is the major apoprotein of HDL. It is involved in the formation of most cholesteryl esters in plasma and also promotes efflux of cholesterol from cells. This apolipoprotein L family member may play a role in lipid exchange and transport throughout…
LAMP3	LAMP3	LAMP3	chr3:182840002-182880667	Control	Treated (sp20)	OK	10.1861	0.968095	-3.39531	10.5218	-3.36087	0.00425	0.523045	no	chr3	182840002	182880667	NM_001032872//NM_001102135//NM_001146132//NM_001328292//NM_014398	NM_014398	mRNA	lysosome-associated membrane glycoprotein 3//lysosome-associated membrane glycoprotein 3 precursor	-//Dendritic cells (DCs) are the most potent antigen-presenting cells. Immature DCs efficiently capture antigens and differentiate into interdigitating dendritic cells (IDCs) in lymphoid tissues that induce primary T-cell responses (summary by de Saint-Vis et al., 1998 [PubMed 9768752]).[supplied by OMIM, Dec 2010]. Sequence Note: This RefSeq record was created from transcript and genomic sequenc…
SLC6A9	SLC6A9	SLC6A9	chr1:44457279-44497164	Control	Treated (sp20)	OK	43.3614	4.03051	-3.42738	10.7583	-3.41439	0.00325	0.492652	no	chr1	44462154	44483012.0//44496795.0//44497164.0	NM_001024845//NM_001031279//NM_001102032//NM_001242342//NM_001242343//NM_001261380//NM_001328626//NM_001328627//NM_001328628//NM_001328629//NM_001328630//NM_006934//NM_201649//NR_048548	NM_001024845//NM_001261380//NM_001328626//NM_001328627//NM_001328628//NM_001328629//NM_001328630//NM_006934//NM_201649//NR_048548	RNA//mRNA	-//sodium- and chloride-dependent glycine transporter 1//sodium- and chloride-dependent glycine transporter 1 isoform 1//sodium- and chloride-dependent glycine transporter 1 isoform 2//sodium- and chloride-dependent glycine transporter 1 isoform 3//sodium- and chloride-dependent glycine transporter 1 isoform 4//sodium- and chloride-dependent glycine transporter 1 isoform 5//sodium- and chloride-d…	-//The amino acid glycine acts as an inhibitory neurotransmitter in the central nervous system. The protein encoded by this gene is one of two transporters that stop glycine signaling by removing it from the synaptic cleft. [provided by RefSeq, Jun 2016].
HJURP	HJURP	HJURP	chr2:234745346-234763212	Control	Treated (sp20)	OK	25.2569	2.34203	-3.43085	10.7842	-3.59856	0.00415	0.521056	no	chr2	234745346	234763212	NM_001006255//NM_001282962//NM_001282963//NM_018410	NM_001282962//NM_001282963//NM_018410	mRNA	Holliday junction recognition protein//Holliday junction recognition protein isoform a//Holliday junction recognition protein isoform b//Holliday junction recognition protein isoform c	-
CLEC2D	CLEC2D	CLEC2D	chr12:9822303-9852151	Control	Treated (sp20)	OK	0.84728	0.0779176	-3.44282	10.8741	-2.42093	0.0198	0.713374	no	chr12	9822303	9852151	NM_001004419//NM_001197317//NM_001197318//NM_001197319//NM_013269//NR_036693	NM_001004419//NM_001197317//NM_001197318//NM_001197319//NM_013269//NR_036693	RNA//mRNA	-//C-type lectin domain family 2 member D isoform 1//C-type lectin domain family 2 member D isoform 2//C-type lectin domain family 2 member D isoform 3//C-type lectin domain family 2 member D isoform 4//C-type lectin domain family 2 member D isoform 5	This gene encodes a member of the natural killer cell receptor C-type lectin family. The encoded protein inhibits osteoclast formation and contains a transmembrane domain near the N-terminus as well as the C-type lectin-like extracellular domain. Several alternatively spliced transcript variants have been identified for this gene. [provided by RefSeq, Oct 2010].
ADM2	ADM2	ADM2	chr22:50919984-50924866	Control	Treated (sp20)	OK	7.37379	0.673398	-3.45287	10.9501	-3.27538	0.00415	0.521056	no	chr22	50920152	50924866	NM_001193200//NM_001194708//NM_001206384//NM_001253845	NM_001253845	mRNA	ADM2 precursor//ADM2 preproprotein	-//This gene encodes a member of the calcitonin gene-related peptide (CGRP)/calcitonin family of hormones that play a role in the regulation of cardiovascular homeostasis, prolactin release, anti-diuresis, anti-natriuresis, and regulation of food and water intake. The encoded protein is proteolytically processed to generate one or more biologically active peptides. [provided by RefSeq, Jul 2015].…
ST6GALNAC1	ST6GALNAC1	ST6GALNAC1	chr17:74620837-74639920	Control	Treated (sp20)	OK	1.40006	0.126848	-3.46432	11.0373	-2.40132	0.0282	0.805807	no	chr17	74620837	74639920	NM_001097556//NM_001289107//NM_018414//NM_205240//NR_110309	NM_001289107//NM_018414//NR_110309	RNA//mRNA	-//alpha-N-acetylgalactosaminide alpha-2,6-sialyltransferase 1//alpha-N-acetylgalactosaminide alpha-2,6-sialyltransferase 1 isoform 1//alpha-N-acetylgalactosaminide alpha-2,6-sialyltransferase 1 isoform 2	-//Glycosylation of proteins affects cell-cell interaction, interactions with the matrix, and the functions of intracellular molecules. ST6GALNAC1 transfers a sialic acid, N-acetylneuraminic acid (NeuAc), in an alpha-2,6 linkage to O-linked GalNAc residues. The cancer-associated sialyl-Tn (sTn) antigen is formed by ST6GALNAC1-catalyzed sialylation of GalNAc residues on mucins (Ikehara et al., 199…
OASL	OASL	OASL	chr12:121458094-121477045	Control	Treated (sp20)	OK	26.6967	2.35077	-3.50546	11.3566	-3.58374	0.00275	0.443929	no	chr12	121458094	121477045	NM_001031790//NM_001048093//NM_001081659//NM_001081797//NM_001253787//NM_001261825//NM_001280469//NM_003733//NM_198213//NM_205041	NM_001261825//NM_003733//NM_198213	mRNA	2'-5'-oligoadenylate synthase-like protein//2'-5'-oligoadenylate synthase-like protein isoform a//2'-5'-oligoadenylate synthase-like protein isoform b//2'-5'-oligoadenylate synthase-like protein isoform c//54 kDa 2'-5'-oligoadenylate synthase-like protein 2//59 kDa 2'-5'-oligoadenylate synthase-like protein	-
IFIT1	IFIT1	IFIT1	chr10:91152302-91166244	Control	Treated (sp20)	OK	19.5633	1.70819	-3.51761	11.4526	-3.93409	0.00085	0.285554	no	chr10	91152302	91166244	NM_001133330//NM_001205347//NM_001244363//NM_001270927//NM_001270928//NM_001270929//NM_001270930//NM_001287726//NM_001548	NM_001270927//NM_001270928//NM_001270929//NM_001270930//NM_001548	mRNA	interferon-induced protein with tetratricopeptide repeats 1//interferon-induced protein with tetratricopeptide repeats 1 isoform 1//interferon-induced protein with tetratricopeptide repeats 1 isoform 2//interferon-induced protein with tetratricopeptide repeats 1 isoform 3	-//This gene encodes a protein containing tetratricopeptide repeats that was originally identified as induced upon treatment with interferon. The encoded protein may inhibit viral replication and translational initiation. This gene is located in a cluster on chromosome 10 with five other closely related genes. There is a pseudogene for this gene on chromosome 13. Alternatively spliced transcript …
IQGAP3	IQGAP3	IQGAP3	chr1:156495196-156542396	Control	Treated (sp20)	OK	37.4967	3.23309	-3.53578	11.5978	-4.16507	0.00035	0.155375	no	chr1	156495196	156542396	NM_001098880//NM_178229	NM_178229	mRNA	ras GTPase-activating-like protein IQGAP3	-
XRCC2	XRCC2	XRCC2	chr7:152343586-152373250	Control	Treated (sp20)	OK	9.22248	0.78774	-3.54936	11.7075	-3.3395	0.00225	0.411287	no	chr7	152343586	152373250	NM_001037064//NM_001102354//NM_001309266//NM_005431//NM_125848//NM_180937	NM_005431	mRNA	DNA repair protein XRCC2//DNA repair protein XRCC2-like protein	-//This gene encodes a member of the RecA/Rad51-related protein family that participates in homologous recombination to maintain chromosome stability and repair DNA damage. This gene is involved in the repair of DNA double-strand breaks by homologous recombination and it functionally complements Chinese hamster irs1, a repair-deficient mutant that exhibits hypersensitivity to a number of differen…
TERT	TERT	TERT	chr5:1253286-1295162	Control	Treated (sp20)	OK	1.62706	0.138388	-3.55548	11.7572	-2.49753	0.0422	0.88159	no	chr5	1253286	1295162	NM_001031007//NM_001031630//NM_001046242//NM_001112400//NM_001190967//NM_001193376//NM_001244300//NM_001282465//NM_001323235//NM_121691//NM_198253	NM_001193376//NM_198253	mRNA	telomerase reverse transcriptase//telomerase reverse transcriptase catalytic subunit//telomerase reverse transcriptase isoform 1//telomerase reverse transcriptase isoform 2	-//Telomerase is a ribonucleoprotein polymerase that maintains telomere ends by addition of the telomere repeat TTAGGG. The enzyme consists of a protein component with reverse transcriptase activity, encoded by this gene, and an RNA component which serves as a template for the telomere repeat. Telomerase expression plays a role in cellular senescence, as it is normally repressed in postnatal soma…
PCK2	PCK2	PCK2	chr14:24563339-24573341	Control	Treated (sp20)	OK	164.649	13.6172	-3.59589	12.0913	-4.15948	5e-05	0.0414333	yes	chr14	24563339.0//24563489.0	24569962.0//24573341.0	NM_001018073//NM_001132208//NM_001161753//NM_001205594//NM_001265937//NM_001291556//NM_001308054//NM_004563//NM_148163//NM_205470	NM_001018073//NM_001291556//NM_001308054//NM_004563	mRNA	phosphoenolpyruvate carboxykinase 2//phosphoenolpyruvate carboxykinase [GTP], mitochondrial//phosphoenolpyruvate carboxykinase [GTP], mitochondrial isoform 1 precursor//phosphoenolpyruvate carboxykinase [GTP], mitochondrial isoform 2 precursor//phosphoenolpyruvate carboxykinase [GTP], mitochondrial isoform 3//phosphoenolpyruvate carboxykinase [GTP], mitochondrial precursor	-//This gene encodes a mitochondrial enzyme that catalyzes the conversion of oxaloacetate to phosphoenolpyruvate in the presence of guanosine triphosphate (GTP). A cytosolic form of this protein is encoded by a different gene and is the key enzyme of gluconeogenesis in the liver. Alternatively spliced transcript variants have been described. [provided by RefSeq, Apr 2014].
ESPL1	ESPL1	ESPL1	chr12:53662082-53687427	Control	Treated (sp20)	OK	8.56024	0.696085	-3.62032	12.2977	-3.73953	0.0041	0.521056	no	chr12	53662082	53687427	NM_001045949//NM_012291	NM_012291	mRNA	separin	-//Stable cohesion between sister chromatids before anaphase and their timely separation during anaphase are critical for chromosome inheritance. In vertebrates, sister chromatid cohesion is released in 2 steps via distinct mechanisms. The first step involves phosphorylation of STAG1 (MIM 604358) or STAG2 (MIM 300826) in the cohesin complex. The second step involves cleavage of the cohesin subuni…
PRODH	PRODH	PRODH	chr22:18900286-18924066	Control	Treated (sp20)	OK	9.77111	0.783911	-3.63976	12.4646	-2.98055	0.0216	0.733574	no	chr22	18900286	18923964.0//18924066.0	NM_001075185//NM_001195226//NM_001308804//NM_016335	NM_001195226//NM_016335	mRNA	proline dehydrogenase 1, mitochondrial//proline dehydrogenase 1, mitochondrial isoform 1 precursor//proline dehydrogenase 1, mitochondrial isoform 2	-//This gene encodes a mitochondrial protein that catalyzes the first step in proline degradation. Mutations in this gene are associated with hyperprolinemia type 1 and susceptibility to schizophrenia 4 (SCZD4). This gene is located on chromosome 22q11.21, a region which has also been associated with the contiguous gene deletion syndromes, DiGeorge and CATCH22. Alternatively spliced transcript va…
NDC80	NDC80	NDC80	chr18:2571509-2616634	Control	Treated (sp20)	OK	34.861	2.78762	-3.64451	12.5056	-3.93964	0.00105	0.31075	no	chr18	2571509	2616634	NM_001179492//NM_001206583//NM_001265902//NM_001284608//NM_006101//NM_204477	NM_006101	mRNA	kinetochore protein NDC80 homolog//kinetochore-associated Ndc80 complex subunit NDC80	-//This gene encodes a component of the NDC80 kinetochore complex. The encoded protein consists of an N-terminal microtubule binding domain and a C-terminal coiled-coiled domain that interacts with other components of the complex. This protein functions to organize and stabilize microtubule-kinetochore interactions and is required for proper chromosome segregation. [provided by RefSeq, Oct 2011].…
CST4	CST4	CST4	chr20:23666276-23669662	Control	Treated (sp20)	OK	8.84998	0.70136	-3.65745	12.6183	-2.61717	0.0326	0.818225	no	chr20	23666276	23669662	NM_001899	NM_001899	mRNA	cystatin-S precursor	The cystatin superfamily encompasses proteins that contain multiple cystatin-like sequences. Some of the members are active cysteine protease inhibitors, while others have lost or perhaps never acquired this inhibitory activity. There are three inhibitory families in the superfamily, including the type 1 cystatins (stefins), type 2 cystatins and the kininogens. The type 2 cystatin proteins are a …
DDX12P	DDX12P	DDX12P	chr12:9570286-9600768	Control	Treated (sp20)	OK	7.79572	0.615602	-3.66261	12.6636	-3.02423	0.02115	0.732297	no	chr12	9570286	9600768	NR_033399	NR_033399	RNA	-	-
PABPC1L	PABPC1L	PABPC1L	chr20:43538702-43567962	Control	Treated (sp20)	OK	94.8128	7.32628	-3.69393	12.9415	-4.06865	0.00055	0.207167	no	chr20	43538700.0//43560202.0	43567958.0//43587799.0	NM_001124756//NM_001194450//NR_134983//NR_134984//NR_134985//NR_134986//NR_134987	NM_001124756//NR_134983//NR_134984//NR_134985//NR_134986//NR_134987	RNA//mRNA	-//polyadenylate-binding protein 1-like	-
PROM2	PROM2	PROM2	chr2:95940200-95957055	Control	Treated (sp20)	OK	1.40242	0.107833	-3.70105	13.0055	-2.64329	0.0184	0.688892	no	chr2	95940195	95957055	NM_001165977//NM_001165978//NM_001321070//NM_144707	NM_001165977//NM_001165978//NM_001321070//NM_144707	mRNA	prominin-2 isoform 1 precursor//prominin-2 isoform 2	This gene encodes a member of the prominin family of pentaspan membrane glycoproteins. The encoded protein localizes to basal epithelial cells and may be involved in the organization of plasma membrane microdomains. Alternative splicing results in multiple transcript variants. [provided by RefSeq, Oct 2009]. ##Evidence-Data-START## Transcript exon combination :: AF245303.1, AK290366.1 [ECO:000033…
AIM1	AIM1	AIM1	chr6:106959729-107018324	Control	Treated (sp20)	OK	1.53952	0.116029	-3.72992	13.2684	-3.05796	0.02615	0.78324	no	chr6	106959729	107018324	NM_001178191//NM_001247196//NM_001624//NM_119045	NM_001624	mRNA	ABA-induced MYB transcription factor//Aim1p//absent in melanoma 1 protein//fatty acid beta-oxidation multifunctional protein AIM1	-
TICRR	TICRR	TICRR	chr15:90118817-90198682	Control	Treated (sp20)	OK	10.1619	0.744302	-3.77114	13.6529	-3.92396	0.0016	0.377339	no	chr15	90118817	90171253	NM_001285869//NM_001308025//NM_152259	NM_001308025//NM_152259	mRNA	treslin//treslin isoform 1//treslin isoform 2	-//Treslin is involved in the initiation of DNA replication (Kumagai et al., 2010 [PubMed 20116089]).[supplied by OMIM, Apr 2010].
HKDC1	HKDC1	HKDC1	chr10:70975088-71027315	Control	Treated (sp20)	OK	3.82502	0.277853	-3.78307	13.7663	-3.23042	0.01515	0.666661	no	chr10	70980058	71027315	NM_001191484//NM_025130	NM_025130	mRNA	putative hexokinase HKDC1	-
TRPV6	TRPV6	TRPV6	chr7:142568955-142583490	Control	Treated (sp20)	OK	7.86289	0.565418	-3.79767	13.9063	-3.21553	0.0195	0.710806	no	chr7	142568955	142583490	NM_001082776//NM_001206189//NM_018646	NM_018646	mRNA	transient receptor potential cation channel subfamily V member 6	-//This gene encodes a member of a family of multipass membrane proteins that functions as calcium channels. The encoded protein contains N-terminal ankyrin repeats, which are required for channel assembly and regulation. Translation initiation for this protein occurs at a non-AUG start codon that is decoded as methionine. This gene is situated next to a closely related gene for transient recepto…
MGAM2	MGAM2	MGAM2	chr7:141811548-141922124	Control	Treated (sp20)	OK	1.2965	0.0878747	-3.88303	14.754	-3.12588	0.0185	0.690556	no	chr7	141811548	141922124	NM_001293626	NM_001293626	mRNA	putative maltase-glucoamylase-like protein FLJ16351	-
IFIT2	IFIT2	IFIT2	chr10:91061705-91069033	Control	Treated (sp20)	OK	26.8177	1.77674	-3.91588	15.0938	-4.22858	0.0004	0.171448	no	chr10	91061705	91069033	NM_001132600//NM_001261730//NM_001315658//NM_001547	NM_001547	mRNA	interferon-induced protein with tetratricopeptide repeats 2	-
IFI6	IFI6	IFI6	chr1:27992571-27998724	Control	Treated (sp20)	OK	503.386	32.9786	-3.93206	15.264	-4.55108	5e-05	0.0414333	yes	chr1	27992571	27998724	NM_001001296//NM_001009069//NM_001048170//NM_001075588//NM_001197179//NM_001283417//NM_002038//NM_022872//NM_022873	NM_002038//NM_022872//NM_022873	mRNA	interferon alpha-inducible protein 6//interferon alpha-inducible protein 6 isoform a precursor//interferon alpha-inducible protein 6 isoform b precursor//interferon alpha-inducible protein 6 isoform c precursor//interferon alpha-inducible protein 6 precursor//interferon, alpha-inducible protein 6	-//This gene was first identified as one of the many genes induced by interferon. The encoded protein may play a critical role in the regulation of apoptosis. A minisatellite that consists of 26 repeats of a 12 nucleotide repeating element resembling the mammalian splice donor consensus sequence begins near the end of the second exon. Alternatively spliced transcript variants that encode differen…
ATG16L2	ATG16L2	ATG16L2	chr11:72525450-72540680	Control	Treated (sp20)	OK	3.79451	0.24668	-3.9432	15.3823	-2.94665	0.024	0.759084	no	chr11	72525450	72540680	NM_001192280//NM_001318766//NM_033388	NM_001318766//NM_033388	mRNA	autophagy-related protein 16-2//autophagy-related protein 16-2 isoform 1//autophagy-related protein 16-2 isoform 2	-
C19orf57	C19orf57	C19orf57	chr19:13993167-14016909	Control	Treated (sp20)	OK	2.86763	0.185822	-3.94787	15.4321	-2.96169	0.0239	0.759084	no	chr19	13993167	14016909	NM_024323	NM_024323	mRNA	uncharacterized protein C19orf57	-
CACNG6	CACNG6	CACNG6	chr19:54494402-54515920	Control	Treated (sp20)	OK	24.9708	1.59857	-3.96539	15.6207	-3.31557	0.02315	0.757249	no	chr19	54494402.0//54495541.0	54515920	NM_001205888//NM_031897//NM_145814//NM_145815//NR_102308	NM_031897//NM_145814//NM_145815//NR_102308	RNA//mRNA	-//voltage-dependent calcium channel gamma-6 subunit//voltage-dependent calcium channel gamma-6 subunit isoform a//voltage-dependent calcium channel gamma-6 subunit isoform b//voltage-dependent calcium channel gamma-6 subunit isoform c	-//Voltage-dependent calcium channels are composed of five subunits. The protein encoded by this gene represents one of these subunits, gamma, and is one of two known gamma subunit proteins. This particular gamma subunit is an integral membrane protein that is thought to stabilize the calcium channel in an inactive (closed) state. This gene is part of a functionally diverse eight-member protein s…
E2F2	E2F2	E2F2	chr1:23832919-23857712	Control	Treated (sp20)	OK	7.21235	0.44004	-4.03476	16.3902	-3.82845	0.0013	0.336646	no	chr1	23832919	23857712	NM_004091	NM_004091	mRNA	transcription factor E2F2	The protein encoded by this gene is a member of the E2F family of transcription factors. The E2F family plays a crucial role in the control of cell cycle and action of tumor suppressor proteins and is also a target of the transforming proteins of small DNA tumor viruses. The E2F proteins contain several evolutionally conserved domains found in most members of the family. These domains include a D…
DDX60	DDX60	DDX60	chr4:169137441-169239958	Control	Treated (sp20)	OK	28.239	1.70565	-4.0493	16.5562	-4.54676	0.0001	0.0654211	no	chr4	169137441	169239958	NM_017631	NM_017631	mRNA	probable ATP-dependent RNA helicase DDX60	-
SCN4A	SCN4A	SCN4A	chr17:62015913-62050278	Control	Treated (sp20)	OK	0.858328	0.0479068	-4.16323	17.9166	-3.02517	0.02865	0.811206	no	chr17	62015913	62050278	NM_000334//NM_001081761//NM_001318445	NM_000334	mRNA	sodium channel protein type 4 subunit alpha	-//Voltage-gated sodium channels are transmembrane glycoprotein complexes composed of a large alpha subunit with 24 transmembrane domains and one or more regulatory beta subunits. They are responsible for the generation and propagation of action potentials in neurons and muscle. This gene encodes one member of the sodium channel alpha subunit gene family. It is expressed in skeletal muscle, and m…
[truncated: 16 more rows]

## Sheet: Sheet2
Genes	Control	Citral (Treated)
HSPA1A	0.411966	112.259
[truncated: 611 more rows]
