# Supplementary material for: Integrated transcriptome and in vitro analysis revealed anti-proliferative effect of citral in human stomach cancer through apoptosis
Source: Sci Rep. 2019 Mar 19;9:4883. doi: 10.1038/s41598-019-41406-8 (PMC6425008; doi:10.1038/s41598-019-41406-8)
Supplement: Supplementary file 8 — Supplementary Info [file 41598_2019_41406_MOESM8_ESM.xlsx]

## Sheet: pathway_up_fc>2_31
Category	Term	EASE Score	test_id	gene_id	gene	locus	sample_1	sample_2	status	value_1	value_2	log2(fold_change)	absolute fold change	test_stat	p_value	q_value(FDR)	significant	chrom	txStart	txEnd	mrnaAcc	refFlat.name	mol	refLink.product	summary
KEGG_PATHWAY	hsa05169:Epstein-Barr virus infection	1.34062e-06	PLCG2	PLCG2	PLCG2	chr16:81812862-81996298	Control	sp20	OK	0.856449	36.852	5.42723	43.0288	5.69275	5e-05	0.0414333	yes	chr16	81812862	81996298	NM_002661	NM_002661	mRNA	1-phosphatidylinositol 4,5-bisphosphate phosphodiesterase gamma-2	The protein encoded by this gene is a transmembrane signaling enzyme that catalyzes the conversion of 1-phosphatidyl-1D-myo-inositol 4,5-bisphosphate to 1D-myo-inositol 1,4,5-trisphosphate (IP3) and diacylglycerol (DAG) using calcium as a cofactor. IP3 and DAG are second messenger molecules important for transmitting signals from growth factor receptors and immune system receptors across the cell…
KEGG_PATHWAY	hsa05110:Vibrio cholerae infection	1.4153e-05	PLCG2	PLCG2	PLCG2	chr16:81812862-81996298	Control	sp20	OK	0.856449	36.852	5.42723	43.0288	5.69275	5e-05	0.0414333	yes	chr16	81812862	81996298	NM_002661	NM_002661	mRNA	1-phosphatidylinositol 4,5-bisphosphate phosphodiesterase gamma-2	The protein encoded by this gene is a transmembrane signaling enzyme that catalyzes the conversion of 1-phosphatidyl-1D-myo-inositol 4,5-bisphosphate to 1D-myo-inositol 1,4,5-trisphosphate (IP3) and diacylglycerol (DAG) using calcium as a cofactor. IP3 and DAG are second messenger molecules important for transmitting signals from growth factor receptors and immune system receptors across the cell…
KEGG_PATHWAY	hsa05120:Epithelial cell signaling in Helicobacter pylori infection	0.000885398	PLCG2	PLCG2	PLCG2	chr16:81812862-81996298	Control	sp20	OK	0.856449	36.852	5.42723	43.0288	5.69275	5e-05	0.0414333	yes	chr16	81812862	81996298	NM_002661	NM_002661	mRNA	1-phosphatidylinositol 4,5-bisphosphate phosphodiesterase gamma-2	The protein encoded by this gene is a transmembrane signaling enzyme that catalyzes the conversion of 1-phosphatidyl-1D-myo-inositol 4,5-bisphosphate to 1D-myo-inositol 1,4,5-trisphosphate (IP3) and diacylglycerol (DAG) using calcium as a cofactor. IP3 and DAG are second messenger molecules important for transmitting signals from growth factor receptors and immune system receptors across the cell…
KEGG_PATHWAY	hsa01100:Metabolic pathways	0.0481263	PLCG2	PLCG2	PLCG2	chr16:81812862-81996298	Control	sp20	OK	0.856449	36.852	5.42723	43.0288	5.69275	5e-05	0.0414333	yes	chr16	81812862	81996298	NM_002661	NM_002661	mRNA	1-phosphatidylinositol 4,5-bisphosphate phosphodiesterase gamma-2	The protein encoded by this gene is a transmembrane signaling enzyme that catalyzes the conversion of 1-phosphatidyl-1D-myo-inositol 4,5-bisphosphate to 1D-myo-inositol 1,4,5-trisphosphate (IP3) and diacylglycerol (DAG) using calcium as a cofactor. IP3 and DAG are second messenger molecules important for transmitting signals from growth factor receptors and immune system receptors across the cell…
KEGG_PATHWAY	hsa04370:VEGF signaling pathway	0.231424	PLCG2	PLCG2	PLCG2	chr16:81812862-81996298	Control	sp20	OK	0.856449	36.852	5.42723	43.0288	5.69275	5e-05	0.0414333	yes	chr16	81812862	81996298	NM_002661	NM_002661	mRNA	1-phosphatidylinositol 4,5-bisphosphate phosphodiesterase gamma-2	The protein encoded by this gene is a transmembrane signaling enzyme that catalyzes the conversion of 1-phosphatidyl-1D-myo-inositol 4,5-bisphosphate to 1D-myo-inositol 1,4,5-trisphosphate (IP3) and diacylglycerol (DAG) using calcium as a cofactor. IP3 and DAG are second messenger molecules important for transmitting signals from growth factor receptors and immune system receptors across the cell…
KEGG_PATHWAY	hsa04066:HIF-1 signaling pathway	0.703997	PLCG2	PLCG2	PLCG2	chr16:81812862-81996298	Control	sp20	OK	0.856449	36.852	5.42723	43.0288	5.69275	5e-05	0.0414333	yes	chr16	81812862	81996298	NM_002661	NM_002661	mRNA	1-phosphatidylinositol 4,5-bisphosphate phosphodiesterase gamma-2	The protein encoded by this gene is a transmembrane signaling enzyme that catalyzes the conversion of 1-phosphatidyl-1D-myo-inositol 4,5-bisphosphate to 1D-myo-inositol 1,4,5-trisphosphate (IP3) and diacylglycerol (DAG) using calcium as a cofactor. IP3 and DAG are second messenger molecules important for transmitting signals from growth factor receptors and immune system receptors across the cell…
KEGG_PATHWAY	hsa04750:Inflammatory mediator regulation of TRP channels	0.826079	PLCG2	PLCG2	PLCG2	chr16:81812862-81996298	Control	sp20	OK	0.856449	36.852	5.42723	43.0288	5.69275	5e-05	0.0414333	yes	chr16	81812862	81996298	NM_002661	NM_002661	mRNA	1-phosphatidylinositol 4,5-bisphosphate phosphodiesterase gamma-2	The protein encoded by this gene is a transmembrane signaling enzyme that catalyzes the conversion of 1-phosphatidyl-1D-myo-inositol 4,5-bisphosphate to 1D-myo-inositol 1,4,5-trisphosphate (IP3) and diacylglycerol (DAG) using calcium as a cofactor. IP3 and DAG are second messenger molecules important for transmitting signals from growth factor receptors and immune system receptors across the cell…
KEGG_PATHWAY	hsa04662:B cell receptor signaling pathway	0.82918	PLCG2	PLCG2	PLCG2	chr16:81812862-81996298	Control	sp20	OK	0.856449	36.852	5.42723	43.0288	5.69275	5e-05	0.0414333	yes	chr16	81812862	81996298	NM_002661	NM_002661	mRNA	1-phosphatidylinositol 4,5-bisphosphate phosphodiesterase gamma-2	The protein encoded by this gene is a transmembrane signaling enzyme that catalyzes the conversion of 1-phosphatidyl-1D-myo-inositol 4,5-bisphosphate to 1D-myo-inositol 1,4,5-trisphosphate (IP3) and diacylglycerol (DAG) using calcium as a cofactor. IP3 and DAG are second messenger molecules important for transmitting signals from growth factor receptors and immune system receptors across the cell…
KEGG_PATHWAY	hsa05223:Non-small cell lung cancer	0.849578	PLCG2	PLCG2	PLCG2	chr16:81812862-81996298	Control	sp20	OK	0.856449	36.852	5.42723	43.0288	5.69275	5e-05	0.0414333	yes	chr16	81812862	81996298	NM_002661	NM_002661	mRNA	1-phosphatidylinositol 4,5-bisphosphate phosphodiesterase gamma-2	The protein encoded by this gene is a transmembrane signaling enzyme that catalyzes the conversion of 1-phosphatidyl-1D-myo-inositol 4,5-bisphosphate to 1D-myo-inositol 1,4,5-trisphosphate (IP3) and diacylglycerol (DAG) using calcium as a cofactor. IP3 and DAG are second messenger molecules important for transmitting signals from growth factor receptors and immune system receptors across the cell…
KEGG_PATHWAY	hsa04012:ErbB signaling pathway	0.852335	PLCG2	PLCG2	PLCG2	chr16:81812862-81996298	Control	sp20	OK	0.856449	36.852	5.42723	43.0288	5.69275	5e-05	0.0414333	yes	chr16	81812862	81996298	NM_002661	NM_002661	mRNA	1-phosphatidylinositol 4,5-bisphosphate phosphodiesterase gamma-2	The protein encoded by this gene is a transmembrane signaling enzyme that catalyzes the conversion of 1-phosphatidyl-1D-myo-inositol 4,5-bisphosphate to 1D-myo-inositol 1,4,5-trisphosphate (IP3) and diacylglycerol (DAG) using calcium as a cofactor. IP3 and DAG are second messenger molecules important for transmitting signals from growth factor receptors and immune system receptors across the cell…
KEGG_PATHWAY	hsa04380:Osteoclast differentiation	0.853531	PLCG2	PLCG2	PLCG2	chr16:81812862-81996298	Control	sp20	OK	0.856449	36.852	5.42723	43.0288	5.69275	5e-05	0.0414333	yes	chr16	81812862	81996298	NM_002661	NM_002661	mRNA	1-phosphatidylinositol 4,5-bisphosphate phosphodiesterase gamma-2	The protein encoded by this gene is a transmembrane signaling enzyme that catalyzes the conversion of 1-phosphatidyl-1D-myo-inositol 4,5-bisphosphate to 1D-myo-inositol 1,4,5-trisphosphate (IP3) and diacylglycerol (DAG) using calcium as a cofactor. IP3 and DAG are second messenger molecules important for transmitting signals from growth factor receptors and immune system receptors across the cell…
KEGG_PATHWAY	hsa05214:Glioma	0.911313	PLCG2	PLCG2	PLCG2	chr16:81812862-81996298	Control	sp20	OK	0.856449	36.852	5.42723	43.0288	5.69275	5e-05	0.0414333	yes	chr16	81812862	81996298	NM_002661	NM_002661	mRNA	1-phosphatidylinositol 4,5-bisphosphate phosphodiesterase gamma-2	The protein encoded by this gene is a transmembrane signaling enzyme that catalyzes the conversion of 1-phosphatidyl-1D-myo-inositol 4,5-bisphosphate to 1D-myo-inositol 1,4,5-trisphosphate (IP3) and diacylglycerol (DAG) using calcium as a cofactor. IP3 and DAG are second messenger molecules important for transmitting signals from growth factor receptors and immune system receptors across the cell…
KEGG_PATHWAY	hsa04664:Fc epsilon RI signaling pathway	0.926108	PLCG2	PLCG2	PLCG2	chr16:81812862-81996298	Control	sp20	OK	0.856449	36.852	5.42723	43.0288	5.69275	5e-05	0.0414333	yes	chr16	81812862	81996298	NM_002661	NM_002661	mRNA	1-phosphatidylinositol 4,5-bisphosphate phosphodiesterase gamma-2	The protein encoded by this gene is a transmembrane signaling enzyme that catalyzes the conversion of 1-phosphatidyl-1D-myo-inositol 4,5-bisphosphate to 1D-myo-inositol 1,4,5-trisphosphate (IP3) and diacylglycerol (DAG) using calcium as a cofactor. IP3 and DAG are second messenger molecules important for transmitting signals from growth factor receptors and immune system receptors across the cell…
KEGG_PATHWAY	hsa04064:NF-kappa B signaling pathway	0.934597	PLCG2	PLCG2	PLCG2	chr16:81812862-81996298	Control	sp20	OK	0.856449	36.852	5.42723	43.0288	5.69275	5e-05	0.0414333	yes	chr16	81812862	81996298	NM_002661	NM_002661	mRNA	1-phosphatidylinositol 4,5-bisphosphate phosphodiesterase gamma-2	The protein encoded by this gene is a transmembrane signaling enzyme that catalyzes the conversion of 1-phosphatidyl-1D-myo-inositol 4,5-bisphosphate to 1D-myo-inositol 1,4,5-trisphosphate (IP3) and diacylglycerol (DAG) using calcium as a cofactor. IP3 and DAG are second messenger molecules important for transmitting signals from growth factor receptors and immune system receptors across the cell…
KEGG_PATHWAY	hsa04722:Neurotrophin signaling pathway	0.936682	PLCG2	PLCG2	PLCG2	chr16:81812862-81996298	Control	sp20	OK	0.856449	36.852	5.42723	43.0288	5.69275	5e-05	0.0414333	yes	chr16	81812862	81996298	NM_002661	NM_002661	mRNA	1-phosphatidylinositol 4,5-bisphosphate phosphodiesterase gamma-2	The protein encoded by this gene is a transmembrane signaling enzyme that catalyzes the conversion of 1-phosphatidyl-1D-myo-inositol 4,5-bisphosphate to 1D-myo-inositol 1,4,5-trisphosphate (IP3) and diacylglycerol (DAG) using calcium as a cofactor. IP3 and DAG are second messenger molecules important for transmitting signals from growth factor receptors and immune system receptors across the cell…
KEGG_PATHWAY	hsa00562:Inositol phosphate metabolism	0.93861	PLCG2	PLCG2	PLCG2	chr16:81812862-81996298	Control	sp20	OK	0.856449	36.852	5.42723	43.0288	5.69275	5e-05	0.0414333	yes	chr16	81812862	81996298	NM_002661	NM_002661	mRNA	1-phosphatidylinositol 4,5-bisphosphate phosphodiesterase gamma-2	The protein encoded by this gene is a transmembrane signaling enzyme that catalyzes the conversion of 1-phosphatidyl-1D-myo-inositol 4,5-bisphosphate to 1D-myo-inositol 1,4,5-trisphosphate (IP3) and diacylglycerol (DAG) using calcium as a cofactor. IP3 and DAG are second messenger molecules important for transmitting signals from growth factor receptors and immune system receptors across the cell…
KEGG_PATHWAY	hsa04666:Fc gamma R-mediated phagocytosis	0.97328	PLCG2	PLCG2	PLCG2	chr16:81812862-81996298	Control	sp20	OK	0.856449	36.852	5.42723	43.0288	5.69275	5e-05	0.0414333	yes	chr16	81812862	81996298	NM_002661	NM_002661	mRNA	1-phosphatidylinositol 4,5-bisphosphate phosphodiesterase gamma-2	The protein encoded by this gene is a transmembrane signaling enzyme that catalyzes the conversion of 1-phosphatidyl-1D-myo-inositol 4,5-bisphosphate to 1D-myo-inositol 1,4,5-trisphosphate (IP3) and diacylglycerol (DAG) using calcium as a cofactor. IP3 and DAG are second messenger molecules important for transmitting signals from growth factor receptors and immune system receptors across the cell…
KEGG_PATHWAY	hsa04611:Platelet activation	0.985143	PLCG2	PLCG2	PLCG2	chr16:81812862-81996298	Control	sp20	OK	0.856449	36.852	5.42723	43.0288	5.69275	5e-05	0.0414333	yes	chr16	81812862	81996298	NM_002661	NM_002661	mRNA	1-phosphatidylinositol 4,5-bisphosphate phosphodiesterase gamma-2	The protein encoded by this gene is a transmembrane signaling enzyme that catalyzes the conversion of 1-phosphatidyl-1D-myo-inositol 4,5-bisphosphate to 1D-myo-inositol 1,4,5-trisphosphate (IP3) and diacylglycerol (DAG) using calcium as a cofactor. IP3 and DAG are second messenger molecules important for transmitting signals from growth factor receptors and immune system receptors across the cell…
KEGG_PATHWAY	hsa04919:Thyroid hormone signaling pathway	0.987016	PLCG2	PLCG2	PLCG2	chr16:81812862-81996298	Control	sp20	OK	0.856449	36.852	5.42723	43.0288	5.69275	5e-05	0.0414333	yes	chr16	81812862	81996298	NM_002661	NM_002661	mRNA	1-phosphatidylinositol 4,5-bisphosphate phosphodiesterase gamma-2	The protein encoded by this gene is a transmembrane signaling enzyme that catalyzes the conversion of 1-phosphatidyl-1D-myo-inositol 4,5-bisphosphate to 1D-myo-inositol 1,4,5-trisphosphate (IP3) and diacylglycerol (DAG) using calcium as a cofactor. IP3 and DAG are second messenger molecules important for transmitting signals from growth factor receptors and immune system receptors across the cell…
KEGG_PATHWAY	hsa04070:Phosphatidylinositol signaling system	0.989549	PLCG2	PLCG2	PLCG2	chr16:81812862-81996298	Control	sp20	OK	0.856449	36.852	5.42723	43.0288	5.69275	5e-05	0.0414333	yes	chr16	81812862	81996298	NM_002661	NM_002661	mRNA	1-phosphatidylinositol 4,5-bisphosphate phosphodiesterase gamma-2	The protein encoded by this gene is a transmembrane signaling enzyme that catalyzes the conversion of 1-phosphatidyl-1D-myo-inositol 4,5-bisphosphate to 1D-myo-inositol 1,4,5-trisphosphate (IP3) and diacylglycerol (DAG) using calcium as a cofactor. IP3 and DAG are second messenger molecules important for transmitting signals from growth factor receptors and immune system receptors across the cell…
KEGG_PATHWAY	hsa04650:Natural killer cell mediated cytotoxicity	0.9922	PLCG2	PLCG2	PLCG2	chr16:81812862-81996298	Control	sp20	OK	0.856449	36.852	5.42723	43.0288	5.69275	5e-05	0.0414333	yes	chr16	81812862	81996298	NM_002661	NM_002661	mRNA	1-phosphatidylinositol 4,5-bisphosphate phosphodiesterase gamma-2	The protein encoded by this gene is a transmembrane signaling enzyme that catalyzes the conversion of 1-phosphatidyl-1D-myo-inositol 4,5-bisphosphate to 1D-myo-inositol 1,4,5-trisphosphate (IP3) and diacylglycerol (DAG) using calcium as a cofactor. IP3 and DAG are second messenger molecules important for transmitting signals from growth factor receptors and immune system receptors across the cell…
KEGG_PATHWAY	hsa04014:Ras signaling pathway	0.996553	PLCG2	PLCG2	PLCG2	chr16:81812862-81996298	Control	sp20	OK	0.856449	36.852	5.42723	43.0288	5.69275	5e-05	0.0414333	yes	chr16	81812862	81996298	NM_002661	NM_002661	mRNA	1-phosphatidylinositol 4,5-bisphosphate phosphodiesterase gamma-2	The protein encoded by this gene is a transmembrane signaling enzyme that catalyzes the conversion of 1-phosphatidyl-1D-myo-inositol 4,5-bisphosphate to 1D-myo-inositol 1,4,5-trisphosphate (IP3) and diacylglycerol (DAG) using calcium as a cofactor. IP3 and DAG are second messenger molecules important for transmitting signals from growth factor receptors and immune system receptors across the cell…
KEGG_PATHWAY	hsa04670:Leukocyte transendothelial migration	0.997422	PLCG2	PLCG2	PLCG2	chr16:81812862-81996298	Control	sp20	OK	0.856449	36.852	5.42723	43.0288	5.69275	5e-05	0.0414333	yes	chr16	81812862	81996298	NM_002661	NM_002661	mRNA	1-phosphatidylinositol 4,5-bisphosphate phosphodiesterase gamma-2	The protein encoded by this gene is a transmembrane signaling enzyme that catalyzes the conversion of 1-phosphatidyl-1D-myo-inositol 4,5-bisphosphate to 1D-myo-inositol 1,4,5-trisphosphate (IP3) and diacylglycerol (DAG) using calcium as a cofactor. IP3 and DAG are second messenger molecules important for transmitting signals from growth factor receptors and immune system receptors across the cell…
KEGG_PATHWAY	hsa04020:Calcium signaling pathway	0.997646	PLCG2	PLCG2	PLCG2	chr16:81812862-81996298	Control	sp20	OK	0.856449	36.852	5.42723	43.0288	5.69275	5e-05	0.0414333	yes	chr16	81812862	81996298	NM_002661	NM_002661	mRNA	1-phosphatidylinositol 4,5-bisphosphate phosphodiesterase gamma-2	The protein encoded by this gene is a transmembrane signaling enzyme that catalyzes the conversion of 1-phosphatidyl-1D-myo-inositol 4,5-bisphosphate to 1D-myo-inositol 1,4,5-trisphosphate (IP3) and diacylglycerol (DAG) using calcium as a cofactor. IP3 and DAG are second messenger molecules important for transmitting signals from growth factor receptors and immune system receptors across the cell…
KEGG_PATHWAY	hsa05205:Proteoglycans in cancer	0.999966	PLCG2	PLCG2	PLCG2	chr16:81812862-81996298	Control	sp20	OK	0.856449	36.852	5.42723	43.0288	5.69275	5e-05	0.0414333	yes	chr16	81812862	81996298	NM_002661	NM_002661	mRNA	1-phosphatidylinositol 4,5-bisphosphate phosphodiesterase gamma-2	The protein encoded by this gene is a transmembrane signaling enzyme that catalyzes the conversion of 1-phosphatidyl-1D-myo-inositol 4,5-bisphosphate to 1D-myo-inositol 1,4,5-trisphosphate (IP3) and diacylglycerol (DAG) using calcium as a cofactor. IP3 and DAG are second messenger molecules important for transmitting signals from growth factor receptors and immune system receptors across the cell…
KEGG_PATHWAY	hsa05200:Pathways in cancer	0.999985	PLCG2	PLCG2	PLCG2	chr16:81812862-81996298	Control	sp20	OK	0.856449	36.852	5.42723	43.0288	5.69275	5e-05	0.0414333	yes	chr16	81812862	81996298	NM_002661	NM_002661	mRNA	1-phosphatidylinositol 4,5-bisphosphate phosphodiesterase gamma-2	The protein encoded by this gene is a transmembrane signaling enzyme that catalyzes the conversion of 1-phosphatidyl-1D-myo-inositol 4,5-bisphosphate to 1D-myo-inositol 1,4,5-trisphosphate (IP3) and diacylglycerol (DAG) using calcium as a cofactor. IP3 and DAG are second messenger molecules important for transmitting signals from growth factor receptors and immune system receptors across the cell…
KEGG_PATHWAY	hsa05206:MicroRNAs in cancer	1	PLCG2	PLCG2	PLCG2	chr16:81812862-81996298	Control	sp20	OK	0.856449	36.852	5.42723	43.0288	5.69275	5e-05	0.0414333	yes	chr16	81812862	81996298	NM_002661	NM_002661	mRNA	1-phosphatidylinositol 4,5-bisphosphate phosphodiesterase gamma-2	The protein encoded by this gene is a transmembrane signaling enzyme that catalyzes the conversion of 1-phosphatidyl-1D-myo-inositol 4,5-bisphosphate to 1D-myo-inositol 1,4,5-trisphosphate (IP3) and diacylglycerol (DAG) using calcium as a cofactor. IP3 and DAG are second messenger molecules important for transmitting signals from growth factor receptors and immune system receptors across the cell…
KEGG_PATHWAY	hsa05169:Epstein-Barr virus infection	1.34062e-06	HSPB1	HSPB1	HSPB1	chr7:75931874-75933614	Control	sp20	OK	31.6903	990.214	4.96563	31.2466	5.54609	5e-05	0.0414333	yes	chr7	75931874	75933614	NM_001003295//NM_001007518//NM_001025569//NM_001260949//NM_001283885//NM_001287309//NM_001304892//NM_001540//NM_205290	NM_001540	mRNA	heat shock protein beta-1	-//The protein encoded by this gene is induced by environmental stress and developmental changes. The encoded protein is involved in stress resistance and actin organization and translocates from the cytoplasm to the nucleus upon stress induction. Defects in this gene are a cause of Charcot-Marie-Tooth disease type 2F (CMT2F) and distal hereditary motor neuropathy (dHMN). [provided by RefSeq, Oct…
KEGG_PATHWAY	hsa04370:VEGF signaling pathway	0.231424	HSPB1	HSPB1	HSPB1	chr7:75931874-75933614	Control	sp20	OK	31.6903	990.214	4.96563	31.2466	5.54609	5e-05	0.0414333	yes	chr7	75931874	75933614	NM_001003295//NM_001007518//NM_001025569//NM_001260949//NM_001283885//NM_001287309//NM_001304892//NM_001540//NM_205290	NM_001540	mRNA	heat shock protein beta-1	-//The protein encoded by this gene is induced by environmental stress and developmental changes. The encoded protein is involved in stress resistance and actin organization and translocates from the cytoplasm to the nucleus upon stress induction. Defects in this gene are a cause of Charcot-Marie-Tooth disease type 2F (CMT2F) and distal hereditary motor neuropathy (dHMN). [provided by RefSeq, Oct…
KEGG_PATHWAY	hsa04010:MAPK signaling pathway	0.435105	HSPB1	HSPB1	HSPB1	chr7:75931874-75933614	Control	sp20	OK	31.6903	990.214	4.96563	31.2466	5.54609	5e-05	0.0414333	yes	chr7	75931874	75933614	NM_001003295//NM_001007518//NM_001025569//NM_001260949//NM_001283885//NM_001287309//NM_001304892//NM_001540//NM_205290	NM_001540	mRNA	heat shock protein beta-1	-//The protein encoded by this gene is induced by environmental stress and developmental changes. The encoded protein is involved in stress resistance and actin organization and translocates from the cytoplasm to the nucleus upon stress induction. Defects in this gene are a cause of Charcot-Marie-Tooth disease type 2F (CMT2F) and distal hereditary motor neuropathy (dHMN). [provided by RefSeq, Oct…
KEGG_PATHWAY	hsa05146:Amoebiasis	0.87737	HSPB1	HSPB1	HSPB1	chr7:75931874-75933614	Control	sp20	OK	31.6903	990.214	4.96563	31.2466	5.54609	5e-05	0.0414333	yes	chr7	75931874	75933614	NM_001003295//NM_001007518//NM_001025569//NM_001260949//NM_001283885//NM_001287309//NM_001304892//NM_001540//NM_205290	NM_001540	mRNA	heat shock protein beta-1	-//The protein encoded by this gene is induced by environmental stress and developmental changes. The encoded protein is involved in stress resistance and actin organization and translocates from the cytoplasm to the nucleus upon stress induction. Defects in this gene are a cause of Charcot-Marie-Tooth disease type 2F (CMT2F) and distal hereditary motor neuropathy (dHMN). [provided by RefSeq, Oct…

## Sheet: pathway_down_fc>2_15
Category	Term	EASE Score	test_id	gene_id	gene	locus	sample_1	sample_2	status	value_1	value_2	log2(fold_change)	absolute fold change	test_stat	p_value	q_value(FDR)	significant	chrom	txStart	txEnd	mrnaAcc	refFlat.name	mol	refLink.product	summary
KEGG_PATHWAY	hsa01100:Metabolic pathways	0.00765182	PCK2	PCK2	PCK2	chr14:24563339-24573341	Control	sp20	OK	164.649	13.6172	-3.59589	12.0913	-4.15948	5e-05	0.0414333	yes	chr14	24563339.0//24563489.0	24569962.0//24573341.0	NM_001018073//NM_001132208//NM_001161753//NM_001205594//NM_001265937//NM_001291556//NM_001308054//NM_004563//NM_148163//NM_205470	NM_001018073//NM_001291556//NM_001308054//NM_004563	mRNA	phosphoenolpyruvate carboxykinase 2//phosphoenolpyruvate carboxykinase [GTP], mitochondrial//phosphoenolpyruvate carboxykinase [GTP], mitochondrial isoform 1 precursor//phosphoenolpyruvate carboxykinase [GTP], mitochondrial isoform 2 precursor//phosphoenolpyruvate carboxykinase [GTP], mitochondrial isoform 3//phosphoenolpyruvate carboxykinase [GTP], mitochondrial precursor	-//This gene encodes a mitochondrial enzyme that catalyzes the conversion of oxaloacetate to phosphoenolpyruvate in the presence of guanosine triphosphate (GTP). A cytosolic form of this protein is encoded by a different gene and is the key enzyme of gluconeogenesis in the liver. Alternatively spliced transcript variants have been described. [provided by RefSeq, Apr 2014].
KEGG_PATHWAY	hsa04151:PI3K-Akt signaling pathway	0.00936859	PCK2	PCK2	PCK2	chr14:24563339-24573341	Control	sp20	OK	164.649	13.6172	-3.59589	12.0913	-4.15948	5e-05	0.0414333	yes	chr14	24563339.0//24563489.0	24569962.0//24573341.0	NM_001018073//NM_001132208//NM_001161753//NM_001205594//NM_001265937//NM_001291556//NM_001308054//NM_004563//NM_148163//NM_205470	NM_001018073//NM_001291556//NM_001308054//NM_004563	mRNA	phosphoenolpyruvate carboxykinase 2//phosphoenolpyruvate carboxykinase [GTP], mitochondrial//phosphoenolpyruvate carboxykinase [GTP], mitochondrial isoform 1 precursor//phosphoenolpyruvate carboxykinase [GTP], mitochondrial isoform 2 precursor//phosphoenolpyruvate carboxykinase [GTP], mitochondrial isoform 3//phosphoenolpyruvate carboxykinase [GTP], mitochondrial precursor	-//This gene encodes a mitochondrial enzyme that catalyzes the conversion of oxaloacetate to phosphoenolpyruvate in the presence of guanosine triphosphate (GTP). A cytosolic form of this protein is encoded by a different gene and is the key enzyme of gluconeogenesis in the liver. Alternatively spliced transcript variants have been described. [provided by RefSeq, Apr 2014].
KEGG_PATHWAY	hsa04931:Insulin resistance	0.0807296	PCK2	PCK2	PCK2	chr14:24563339-24573341	Control	sp20	OK	164.649	13.6172	-3.59589	12.0913	-4.15948	5e-05	0.0414333	yes	chr14	24563339.0//24563489.0	24569962.0//24573341.0	NM_001018073//NM_001132208//NM_001161753//NM_001205594//NM_001265937//NM_001291556//NM_001308054//NM_004563//NM_148163//NM_205470	NM_001018073//NM_001291556//NM_001308054//NM_004563	mRNA	phosphoenolpyruvate carboxykinase 2//phosphoenolpyruvate carboxykinase [GTP], mitochondrial//phosphoenolpyruvate carboxykinase [GTP], mitochondrial isoform 1 precursor//phosphoenolpyruvate carboxykinase [GTP], mitochondrial isoform 2 precursor//phosphoenolpyruvate carboxykinase [GTP], mitochondrial isoform 3//phosphoenolpyruvate carboxykinase [GTP], mitochondrial precursor	-//This gene encodes a mitochondrial enzyme that catalyzes the conversion of oxaloacetate to phosphoenolpyruvate in the presence of guanosine triphosphate (GTP). A cytosolic form of this protein is encoded by a different gene and is the key enzyme of gluconeogenesis in the liver. Alternatively spliced transcript variants have been described. [provided by RefSeq, Apr 2014].
KEGG_PATHWAY	hsa01130:Biosynthesis of antibiotics	0.197195	PCK2	PCK2	PCK2	chr14:24563339-24573341	Control	sp20	OK	164.649	13.6172	-3.59589	12.0913	-4.15948	5e-05	0.0414333	yes	chr14	24563339.0//24563489.0	24569962.0//24573341.0	NM_001018073//NM_001132208//NM_001161753//NM_001205594//NM_001265937//NM_001291556//NM_001308054//NM_004563//NM_148163//NM_205470	NM_001018073//NM_001291556//NM_001308054//NM_004563	mRNA	phosphoenolpyruvate carboxykinase 2//phosphoenolpyruvate carboxykinase [GTP], mitochondrial//phosphoenolpyruvate carboxykinase [GTP], mitochondrial isoform 1 precursor//phosphoenolpyruvate carboxykinase [GTP], mitochondrial isoform 2 precursor//phosphoenolpyruvate carboxykinase [GTP], mitochondrial isoform 3//phosphoenolpyruvate carboxykinase [GTP], mitochondrial precursor	-//This gene encodes a mitochondrial enzyme that catalyzes the conversion of oxaloacetate to phosphoenolpyruvate in the presence of guanosine triphosphate (GTP). A cytosolic form of this protein is encoded by a different gene and is the key enzyme of gluconeogenesis in the liver. Alternatively spliced transcript variants have been described. [provided by RefSeq, Apr 2014].
KEGG_PATHWAY	hsa00620:Pyruvate metabolism	0.32339	PCK2	PCK2	PCK2	chr14:24563339-24573341	Control	sp20	OK	164.649	13.6172	-3.59589	12.0913	-4.15948	5e-05	0.0414333	yes	chr14	24563339.0//24563489.0	24569962.0//24573341.0	NM_001018073//NM_001132208//NM_001161753//NM_001205594//NM_001265937//NM_001291556//NM_001308054//NM_004563//NM_148163//NM_205470	NM_001018073//NM_001291556//NM_001308054//NM_004563	mRNA	phosphoenolpyruvate carboxykinase 2//phosphoenolpyruvate carboxykinase [GTP], mitochondrial//phosphoenolpyruvate carboxykinase [GTP], mitochondrial isoform 1 precursor//phosphoenolpyruvate carboxykinase [GTP], mitochondrial isoform 2 precursor//phosphoenolpyruvate carboxykinase [GTP], mitochondrial isoform 3//phosphoenolpyruvate carboxykinase [GTP], mitochondrial precursor	-//This gene encodes a mitochondrial enzyme that catalyzes the conversion of oxaloacetate to phosphoenolpyruvate in the presence of guanosine triphosphate (GTP). A cytosolic form of this protein is encoded by a different gene and is the key enzyme of gluconeogenesis in the liver. Alternatively spliced transcript variants have been described. [provided by RefSeq, Apr 2014].
KEGG_PATHWAY	hsa04068:FoxO signaling pathway	0.38302	PCK2	PCK2	PCK2	chr14:24563339-24573341	Control	sp20	OK	164.649	13.6172	-3.59589	12.0913	-4.15948	5e-05	0.0414333	yes	chr14	24563339.0//24563489.0	24569962.0//24573341.0	NM_001018073//NM_001132208//NM_001161753//NM_001205594//NM_001265937//NM_001291556//NM_001308054//NM_004563//NM_148163//NM_205470	NM_001018073//NM_001291556//NM_001308054//NM_004563	mRNA	phosphoenolpyruvate carboxykinase 2//phosphoenolpyruvate carboxykinase [GTP], mitochondrial//phosphoenolpyruvate carboxykinase [GTP], mitochondrial isoform 1 precursor//phosphoenolpyruvate carboxykinase [GTP], mitochondrial isoform 2 precursor//phosphoenolpyruvate carboxykinase [GTP], mitochondrial isoform 3//phosphoenolpyruvate carboxykinase [GTP], mitochondrial precursor	-//This gene encodes a mitochondrial enzyme that catalyzes the conversion of oxaloacetate to phosphoenolpyruvate in the presence of guanosine triphosphate (GTP). A cytosolic form of this protein is encoded by a different gene and is the key enzyme of gluconeogenesis in the liver. Alternatively spliced transcript variants have been described. [provided by RefSeq, Apr 2014].
KEGG_PATHWAY	hsa00010:Glycolysis / Gluconeogenesis	0.44628	PCK2	PCK2	PCK2	chr14:24563339-24573341	Control	sp20	OK	164.649	13.6172	-3.59589	12.0913	-4.15948	5e-05	0.0414333	yes	chr14	24563339.0//24563489.0	24569962.0//24573341.0	NM_001018073//NM_001132208//NM_001161753//NM_001205594//NM_001265937//NM_001291556//NM_001308054//NM_004563//NM_148163//NM_205470	NM_001018073//NM_001291556//NM_001308054//NM_004563	mRNA	phosphoenolpyruvate carboxykinase 2//phosphoenolpyruvate carboxykinase [GTP], mitochondrial//phosphoenolpyruvate carboxykinase [GTP], mitochondrial isoform 1 precursor//phosphoenolpyruvate carboxykinase [GTP], mitochondrial isoform 2 precursor//phosphoenolpyruvate carboxykinase [GTP], mitochondrial isoform 3//phosphoenolpyruvate carboxykinase [GTP], mitochondrial precursor	-//This gene encodes a mitochondrial enzyme that catalyzes the conversion of oxaloacetate to phosphoenolpyruvate in the presence of guanosine triphosphate (GTP). A cytosolic form of this protein is encoded by a different gene and is the key enzyme of gluconeogenesis in the liver. Alternatively spliced transcript variants have been described. [provided by RefSeq, Apr 2014].
KEGG_PATHWAY	hsa04152:AMPK signaling pathway	0.482772	PCK2	PCK2	PCK2	chr14:24563339-24573341	Control	sp20	OK	164.649	13.6172	-3.59589	12.0913	-4.15948	5e-05	0.0414333	yes	chr14	24563339.0//24563489.0	24569962.0//24573341.0	NM_001018073//NM_001132208//NM_001161753//NM_001205594//NM_001265937//NM_001291556//NM_001308054//NM_004563//NM_148163//NM_205470	NM_001018073//NM_001291556//NM_001308054//NM_004563	mRNA	phosphoenolpyruvate carboxykinase 2//phosphoenolpyruvate carboxykinase [GTP], mitochondrial//phosphoenolpyruvate carboxykinase [GTP], mitochondrial isoform 1 precursor//phosphoenolpyruvate carboxykinase [GTP], mitochondrial isoform 2 precursor//phosphoenolpyruvate carboxykinase [GTP], mitochondrial isoform 3//phosphoenolpyruvate carboxykinase [GTP], mitochondrial precursor	-//This gene encodes a mitochondrial enzyme that catalyzes the conversion of oxaloacetate to phosphoenolpyruvate in the presence of guanosine triphosphate (GTP). A cytosolic form of this protein is encoded by a different gene and is the key enzyme of gluconeogenesis in the liver. Alternatively spliced transcript variants have been described. [provided by RefSeq, Apr 2014].
KEGG_PATHWAY	hsa00020:Citrate cycle (TCA cycle)	0.546894	PCK2	PCK2	PCK2	chr14:24563339-24573341	Control	sp20	OK	164.649	13.6172	-3.59589	12.0913	-4.15948	5e-05	0.0414333	yes	chr14	24563339.0//24563489.0	24569962.0//24573341.0	NM_001018073//NM_001132208//NM_001161753//NM_001205594//NM_001265937//NM_001291556//NM_001308054//NM_004563//NM_148163//NM_205470	NM_001018073//NM_001291556//NM_001308054//NM_004563	mRNA	phosphoenolpyruvate carboxykinase 2//phosphoenolpyruvate carboxykinase [GTP], mitochondrial//phosphoenolpyruvate carboxykinase [GTP], mitochondrial isoform 1 precursor//phosphoenolpyruvate carboxykinase [GTP], mitochondrial isoform 2 precursor//phosphoenolpyruvate carboxykinase [GTP], mitochondrial isoform 3//phosphoenolpyruvate carboxykinase [GTP], mitochondrial precursor	-//This gene encodes a mitochondrial enzyme that catalyzes the conversion of oxaloacetate to phosphoenolpyruvate in the presence of guanosine triphosphate (GTP). A cytosolic form of this protein is encoded by a different gene and is the key enzyme of gluconeogenesis in the liver. Alternatively spliced transcript variants have been described. [provided by RefSeq, Apr 2014].
KEGG_PATHWAY	hsa03320:PPAR signaling pathway	0.613911	PCK2	PCK2	PCK2	chr14:24563339-24573341	Control	sp20	OK	164.649	13.6172	-3.59589	12.0913	-4.15948	5e-05	0.0414333	yes	chr14	24563339.0//24563489.0	24569962.0//24573341.0	NM_001018073//NM_001132208//NM_001161753//NM_001205594//NM_001265937//NM_001291556//NM_001308054//NM_004563//NM_148163//NM_205470	NM_001018073//NM_001291556//NM_001308054//NM_004563	mRNA	phosphoenolpyruvate carboxykinase 2//phosphoenolpyruvate carboxykinase [GTP], mitochondrial//phosphoenolpyruvate carboxykinase [GTP], mitochondrial isoform 1 precursor//phosphoenolpyruvate carboxykinase [GTP], mitochondrial isoform 2 precursor//phosphoenolpyruvate carboxykinase [GTP], mitochondrial isoform 3//phosphoenolpyruvate carboxykinase [GTP], mitochondrial precursor	-//This gene encodes a mitochondrial enzyme that catalyzes the conversion of oxaloacetate to phosphoenolpyruvate in the presence of guanosine triphosphate (GTP). A cytosolic form of this protein is encoded by a different gene and is the key enzyme of gluconeogenesis in the liver. Alternatively spliced transcript variants have been described. [provided by RefSeq, Apr 2014].
KEGG_PATHWAY	hsa04920:Adipocytokine signaling pathway	0.801853	PCK2	PCK2	PCK2	chr14:24563339-24573341	Control	sp20	OK	164.649	13.6172	-3.59589	12.0913	-4.15948	5e-05	0.0414333	yes	chr14	24563339.0//24563489.0	24569962.0//24573341.0	NM_001018073//NM_001132208//NM_001161753//NM_001205594//NM_001265937//NM_001291556//NM_001308054//NM_004563//NM_148163//NM_205470	NM_001018073//NM_001291556//NM_001308054//NM_004563	mRNA	phosphoenolpyruvate carboxykinase 2//phosphoenolpyruvate carboxykinase [GTP], mitochondrial//phosphoenolpyruvate carboxykinase [GTP], mitochondrial isoform 1 precursor//phosphoenolpyruvate carboxykinase [GTP], mitochondrial isoform 2 precursor//phosphoenolpyruvate carboxykinase [GTP], mitochondrial isoform 3//phosphoenolpyruvate carboxykinase [GTP], mitochondrial precursor	-//This gene encodes a mitochondrial enzyme that catalyzes the conversion of oxaloacetate to phosphoenolpyruvate in the presence of guanosine triphosphate (GTP). A cytosolic form of this protein is encoded by a different gene and is the key enzyme of gluconeogenesis in the liver. Alternatively spliced transcript variants have been described. [provided by RefSeq, Apr 2014].
KEGG_PATHWAY	hsa04910:Insulin signaling pathway	0.849782	PCK2	PCK2	PCK2	chr14:24563339-24573341	Control	sp20	OK	164.649	13.6172	-3.59589	12.0913	-4.15948	5e-05	0.0414333	yes	chr14	24563339.0//24563489.0	24569962.0//24573341.0	NM_001018073//NM_001132208//NM_001161753//NM_001205594//NM_001265937//NM_001291556//NM_001308054//NM_004563//NM_148163//NM_205470	NM_001018073//NM_001291556//NM_001308054//NM_004563	mRNA	phosphoenolpyruvate carboxykinase 2//phosphoenolpyruvate carboxykinase [GTP], mitochondrial//phosphoenolpyruvate carboxykinase [GTP], mitochondrial isoform 1 precursor//phosphoenolpyruvate carboxykinase [GTP], mitochondrial isoform 2 precursor//phosphoenolpyruvate carboxykinase [GTP], mitochondrial isoform 3//phosphoenolpyruvate carboxykinase [GTP], mitochondrial precursor	-//This gene encodes a mitochondrial enzyme that catalyzes the conversion of oxaloacetate to phosphoenolpyruvate in the presence of guanosine triphosphate (GTP). A cytosolic form of this protein is encoded by a different gene and is the key enzyme of gluconeogenesis in the liver. Alternatively spliced transcript variants have been described. [provided by RefSeq, Apr 2014].
KEGG_PATHWAY	hsa04964:Proximal tubule bicarbonate reclamation	0.89768	PCK2	PCK2	PCK2	chr14:24563339-24573341	Control	sp20	OK	164.649	13.6172	-3.59589	12.0913	-4.15948	5e-05	0.0414333	yes	chr14	24563339.0//24563489.0	24569962.0//24573341.0	NM_001018073//NM_001132208//NM_001161753//NM_001205594//NM_001265937//NM_001291556//NM_001308054//NM_004563//NM_148163//NM_205470	NM_001018073//NM_001291556//NM_001308054//NM_004563	mRNA	phosphoenolpyruvate carboxykinase 2//phosphoenolpyruvate carboxykinase [GTP], mitochondrial//phosphoenolpyruvate carboxykinase [GTP], mitochondrial isoform 1 precursor//phosphoenolpyruvate carboxykinase [GTP], mitochondrial isoform 2 precursor//phosphoenolpyruvate carboxykinase [GTP], mitochondrial isoform 3//phosphoenolpyruvate carboxykinase [GTP], mitochondrial precursor	-//This gene encodes a mitochondrial enzyme that catalyzes the conversion of oxaloacetate to phosphoenolpyruvate in the presence of guanosine triphosphate (GTP). A cytosolic form of this protein is encoded by a different gene and is the key enzyme of gluconeogenesis in the liver. Alternatively spliced transcript variants have been described. [provided by RefSeq, Apr 2014].
KEGG_PATHWAY	hsa04922:Glucagon signaling pathway	0.915168	PCK2	PCK2	PCK2	chr14:24563339-24573341	Control	sp20	OK	164.649	13.6172	-3.59589	12.0913	-4.15948	5e-05	0.0414333	yes	chr14	24563339.0//24563489.0	24569962.0//24573341.0	NM_001018073//NM_001132208//NM_001161753//NM_001205594//NM_001265937//NM_001291556//NM_001308054//NM_004563//NM_148163//NM_205470	NM_001018073//NM_001291556//NM_001308054//NM_004563	mRNA	phosphoenolpyruvate carboxykinase 2//phosphoenolpyruvate carboxykinase [GTP], mitochondrial//phosphoenolpyruvate carboxykinase [GTP], mitochondrial isoform 1 precursor//phosphoenolpyruvate carboxykinase [GTP], mitochondrial isoform 2 precursor//phosphoenolpyruvate carboxykinase [GTP], mitochondrial isoform 3//phosphoenolpyruvate carboxykinase [GTP], mitochondrial precursor	-//This gene encodes a mitochondrial enzyme that catalyzes the conversion of oxaloacetate to phosphoenolpyruvate in the presence of guanosine triphosphate (GTP). A cytosolic form of this protein is encoded by a different gene and is the key enzyme of gluconeogenesis in the liver. Alternatively spliced transcript variants have been described. [provided by RefSeq, Apr 2014].
KEGG_PATHWAY	hsa04060:Cytokine-cytokine receptor interaction	0.413425	EDAR	EDAR	EDAR	chr2:109510926-109605828	Control	sp20	OK	64.193	2.5295	-4.66549	25.3777	-5.13927	5e-05	0.0414333	yes	chr2	109510926	109605828	NM_001012611//NM_022336	NM_022336	mRNA	tumor necrosis factor receptor superfamily member EDAR precursor	-//This gene encodes a member of the tumor necrosis factor receptor family. The encoded transmembrane protein is a receptor for the soluble ligand ectodysplasin A, and can activate the nuclear factor-kappaB, JNK, and caspase-independent cell death pathways. It is required for the development of hair, teeth, and other ectodermal derivatives. Mutations in this gene result in autosomal dominant and …
